# Supplementary material for: Social transmission in the wild can reduce predation pressure on novel prey signals
Source: Nat Commun. 2021 Jun 25;12:3978. doi: 10.1038/s41467-021-24154-0 (PMC8233390; doi:10.1038/s41467-021-24154-0)
Supplement: Supplementary file 4 — Source Data [file 41467_2021_24154_MOESM4_ESM.xlsx]

## Sheet: Figure2a
PIT	Day	Palatable	Unpalatable	Species	Age	Experiment
1948579D	1	5	0	blue_tit	adult	red_green
19481972	1	3	0	blue_tit	adult	red_green
19480985	1	1	1	blue_tit	adult	red_green
198E63D6	1	1	1	blue_tit	adult	red_green
17D16802	1	0	1	blue_tit	adult	red_green
194818C8	1	4	2	blue_tit	adult	red_green
181597BD	1	0	0	blue_tit	adult	red_green
1948413E	1	0	0	blue_tit	adult	red_green
19481816	1	0	0	blue_tit	adult	red_green
185C6087	1	0	0	blue_tit	adult	red_green
198E0DBA	1	0	0	blue_tit	adult	red_green
19483C5E	1	0	0	blue_tit	adult	red_green
1948579D	2	7	2	blue_tit	adult	red_green
19481972	2	0	0	blue_tit	adult	red_green
19480985	2	4	0	blue_tit	adult	red_green
198E63D6	2	0	1	blue_tit	adult	red_green
17D16802	2	6	0	blue_tit	adult	red_green
194818C8	2	13	0	blue_tit	adult	red_green
181597BD	2	0	0	blue_tit	adult	red_green
1948413E	2	0	0	blue_tit	adult	red_green
19481816	2	0	0	blue_tit	adult	red_green
185C6087	2	0	0	blue_tit	adult	red_green
198E0DBA	2	0	0	blue_tit	adult	red_green
19483C5E	2	0	0	blue_tit	adult	red_green
1948579D	3	9	0	blue_tit	adult	red_green
19481972	3	4	0	blue_tit	adult	red_green
19480985	3	0	0	blue_tit	adult	red_green
198E63D6	3	0	0	blue_tit	adult	red_green
17D16802	3	0	0	blue_tit	adult	red_green
194818C8	3	7	0	blue_tit	adult	red_green
181597BD	3	3	0	blue_tit	adult	red_green
1948413E	3	0	0	blue_tit	adult	red_green
19481816	3	0	0	blue_tit	adult	red_green
185C6087	3	0	0	blue_tit	adult	red_green
198E0DBA	3	0	0	blue_tit	adult	red_green
19483C5E	3	0	0	blue_tit	adult	red_green
1948579D	4	10	0	blue_tit	adult	red_green
19481972	4	5	0	blue_tit	adult	red_green
19480985	4	4	1	blue_tit	adult	red_green
198E63D6	4	1	1	blue_tit	adult	red_green
17D16802	4	22	0	blue_tit	adult	red_green
194818C8	4	22	0	blue_tit	adult	red_green
181597BD	4	7	4	blue_tit	adult	red_green
1948413E	4	8	1	blue_tit	adult	red_green
19481816	4	0	1	blue_tit	adult	red_green
185C6087	4	0	0	blue_tit	adult	red_green
198E0DBA	4	0	0	blue_tit	adult	red_green
19483C5E	4	0	0	blue_tit	adult	red_green
1948579D	5	11	0	blue_tit	adult	red_green
19481972	5	8	0	blue_tit	adult	red_green
19480985	5	0	0	blue_tit	adult	red_green
198E63D6	5	0	0	blue_tit	adult	red_green
17D16802	5	9	1	blue_tit	adult	red_green
194818C8	5	10	0	blue_tit	adult	red_green
181597BD	5	8	1	blue_tit	adult	red_green
1948413E	5	0	0	blue_tit	adult	red_green
19481816	5	0	0	blue_tit	adult	red_green
185C6087	5	2	0	blue_tit	adult	red_green
198E0DBA	5	0	0	blue_tit	adult	red_green
19483C5E	5	0	0	blue_tit	adult	red_green
1948579D	6	15	0	blue_tit	adult	red_green
19481972	6	9	2	blue_tit	adult	red_green
19480985	6	2	0	blue_tit	adult	red_green
198E63D6	6	1	0	blue_tit	adult	red_green
17D16802	6	11	0	blue_tit	adult	red_green
194818C8	6	14	0	blue_tit	adult	red_green
181597BD	6	5	0	blue_tit	adult	red_green
1948413E	6	2	0	blue_tit	adult	red_green
19481816	6	0	0	blue_tit	adult	red_green
185C6087	6	0	0	blue_tit	adult	red_green
198E0DBA	6	0	1	blue_tit	adult	red_green
19483C5E	6	0	0	blue_tit	adult	red_green
1948579D	7	4	0	blue_tit	adult	red_green
19481972	7	3	0	blue_tit	adult	red_green
19480985	7	3	0	blue_tit	adult	red_green
198E63D6	7	5	1	blue_tit	adult	red_green
17D16802	7	6	0	blue_tit	adult	red_green
194818C8	7	9	0	blue_tit	adult	red_green
181597BD	7	2	0	blue_tit	adult	red_green
1948413E	7	2	0	blue_tit	adult	red_green
19481816	7	0	0	blue_tit	adult	red_green
185C6087	7	0	0	blue_tit	adult	red_green
198E0DBA	7	0	1	blue_tit	adult	red_green
19483C5E	7	0	2	blue_tit	adult	red_green
103F3A54	1	20	6	blue_tit	juvenile	red_green
1016CFE4	1	14	3	blue_tit	juvenile	red_green
1016A405	1	8	5	blue_tit	juvenile	red_green
1016D4DB	1	2	8	blue_tit	juvenile	red_green
1016C2DE	1	4	2	blue_tit	juvenile	red_green
1016DA9C	1	1	0	blue_tit	juvenile	red_green
103F665D	1	9	1	blue_tit	juvenile	red_green
103F4AD7	1	0	0	blue_tit	juvenile	red_green
1016C50E	1	0	0	blue_tit	juvenile	red_green
1016C09F	1	0	0	blue_tit	juvenile	red_green
1016D15F	1	0	0	blue_tit	juvenile	red_green
103F690C	1	0	0	blue_tit	juvenile	red_green
1016E37C	1	0	0	blue_tit	juvenile	red_green
1016DEDB	1	0	0	blue_tit	juvenile	red_green
00EE0B67	1	0	0	blue_tit	juvenile	red_green
1016CAC8	1	0	0	blue_tit	juvenile	red_green
103F6516	1	0	0	blue_tit	juvenile	red_green
103F3A54	2	1	1	blue_tit	juvenile	red_green
1016CFE4	2	0	0	blue_tit	juvenile	red_green
1016A405	2	9	4	blue_tit	juvenile	red_green
1016D4DB	2	6	1	blue_tit	juvenile	red_green
1016C2DE	2	11	2	blue_tit	juvenile	red_green
1016DA9C	2	0	0	blue_tit	juvenile	red_green
103F665D	2	7	2	blue_tit	juvenile	red_green
103F4AD7	2	1	2	blue_tit	juvenile	red_green
1016C50E	2	0	0	blue_tit	juvenile	red_green
1016C09F	2	0	0	blue_tit	juvenile	red_green
1016D15F	2	0	0	blue_tit	juvenile	red_green
103F690C	2	0	0	blue_tit	juvenile	red_green
1016E37C	2	0	0	blue_tit	juvenile	red_green
1016DEDB	2	0	0	blue_tit	juvenile	red_green
00EE0B67	2	0	0	blue_tit	juvenile	red_green
1016CAC8	2	0	0	blue_tit	juvenile	red_green
103F6516	2	0	0	blue_tit	juvenile	red_green
103F3A54	3	0	0	blue_tit	juvenile	red_green
1016CFE4	3	0	0	blue_tit	juvenile	red_green
1016A405	3	16	1	blue_tit	juvenile	red_green
1016D4DB	3	2	2	blue_tit	juvenile	red_green
1016C2DE	3	1	1	blue_tit	juvenile	red_green
1016DA9C	3	18	3	blue_tit	juvenile	red_green
103F665D	3	11	1	blue_tit	juvenile	red_green
103F4AD7	3	0	0	blue_tit	juvenile	red_green
1016C50E	3	1	4	blue_tit	juvenile	red_green
1016C09F	3	12	11	blue_tit	juvenile	red_green
1016D15F	3	21	5	blue_tit	juvenile	red_green
103F690C	3	5	0	blue_tit	juvenile	red_green
1016E37C	3	14	0	blue_tit	juvenile	red_green
1016DEDB	3	6	0	blue_tit	juvenile	red_green
00EE0B67	3	0	0	blue_tit	juvenile	red_green
1016CAC8	3	0	0	blue_tit	juvenile	red_green
103F6516	3	0	0	blue_tit	juvenile	red_green
103F3A54	4	0	0	blue_tit	juvenile	red_green
1016CFE4	4	1	0	blue_tit	juvenile	red_green
1016A405	4	23	2	blue_tit	juvenile	red_green
1016D4DB	4	15	2	blue_tit	juvenile	red_green
1016C2DE	4	12	1	blue_tit	juvenile	red_green
1016DA9C	4	16	5	blue_tit	juvenile	red_green
103F665D	4	21	0	blue_tit	juvenile	red_green
103F4AD7	4	0	0	blue_tit	juvenile	red_green
1016C50E	4	0	0	blue_tit	juvenile	red_green
1016C09F	4	23	1	blue_tit	juvenile	red_green
1016D15F	4	28	1	blue_tit	juvenile	red_green
103F690C	4	6	0	blue_tit	juvenile	red_green
1016E37C	4	19	1	blue_tit	juvenile	red_green
1016DEDB	4	23	2	blue_tit	juvenile	red_green
00EE0B67	4	0	0	blue_tit	juvenile	red_green
1016CAC8	4	0	0	blue_tit	juvenile	red_green
103F6516	4	0	0	blue_tit	juvenile	red_green
103F3A54	5	0	0	blue_tit	juvenile	red_green
1016CFE4	5	0	0	blue_tit	juvenile	red_green
1016A405	5	15	1	blue_tit	juvenile	red_green
1016D4DB	5	8	1	blue_tit	juvenile	red_green
1016C2DE	5	3	1	blue_tit	juvenile	red_green
1016DA9C	5	5	0	blue_tit	juvenile	red_green
103F665D	5	11	0	blue_tit	juvenile	red_green
103F4AD7	5	0	0	blue_tit	juvenile	red_green
1016C50E	5	10	6	blue_tit	juvenile	red_green
1016C09F	5	9	1	blue_tit	juvenile	red_green
1016D15F	5	0	0	blue_tit	juvenile	red_green
103F690C	5	8	0	blue_tit	juvenile	red_green
1016E37C	5	7	0	blue_tit	juvenile	red_green
1016DEDB	5	0	0	blue_tit	juvenile	red_green
00EE0B67	5	0	1	blue_tit	juvenile	red_green
1016CAC8	5	6	1	blue_tit	juvenile	red_green
103F6516	5	0	0	blue_tit	juvenile	red_green
103F3A54	6	0	0	blue_tit	juvenile	red_green
1016CFE4	6	0	0	blue_tit	juvenile	red_green
1016A405	6	22	3	blue_tit	juvenile	red_green
1016D4DB	6	1	0	blue_tit	juvenile	red_green
1016C2DE	6	0	0	blue_tit	juvenile	red_green
1016DA9C	6	12	2	blue_tit	juvenile	red_green
103F665D	6	21	0	blue_tit	juvenile	red_green
103F4AD7	6	0	0	blue_tit	juvenile	red_green
1016C50E	6	0	0	blue_tit	juvenile	red_green
1016C09F	6	13	1	blue_tit	juvenile	red_green
1016D15F	6	0	0	blue_tit	juvenile	red_green
103F690C	6	7	3	blue_tit	juvenile	red_green
1016E37C	6	11	0	blue_tit	juvenile	red_green
1016DEDB	6	0	1	blue_tit	juvenile	red_green
00EE0B67	6	0	0	blue_tit	juvenile	red_green
1016CAC8	6	10	0	blue_tit	juvenile	red_green
103F6516	6	6	0	blue_tit	juvenile	red_green
103F3A54	7	0	0	blue_tit	juvenile	red_green
1016CFE4	7	0	0	blue_tit	juvenile	red_green
1016A405	7	3	0	blue_tit	juvenile	red_green
1016D4DB	7	3	0	blue_tit	juvenile	red_green
1016C2DE	7	2	0	blue_tit	juvenile	red_green
1016DA9C	7	1	1	blue_tit	juvenile	red_green
103F665D	7	9	0	blue_tit	juvenile	red_green
103F4AD7	7	0	1	blue_tit	juvenile	red_green
1016C50E	7	0	0	blue_tit	juvenile	red_green
1016C09F	7	3	0	blue_tit	juvenile	red_green
1016D15F	7	0	0	blue_tit	juvenile	red_green
103F690C	7	9	0	blue_tit	juvenile	red_green
1016E37C	7	7	1	blue_tit	juvenile	red_green
1016DEDB	7	0	0	blue_tit	juvenile	red_green
00EE0B67	7	0	0	blue_tit	juvenile	red_green
1016CAC8	7	17	1	blue_tit	juvenile	red_green
103F6516	7	3	0	blue_tit	juvenile	red_green
1948139B	1	2	0	great_tit	adult	red_green
130206F2	1	5	0	great_tit	adult	red_green
194836A0	1	10	6	great_tit	adult	red_green
1948228D	1	2	4	great_tit	adult	red_green
1302064A	1	0	0	great_tit	adult	red_green
1016AB4A	1	0	0	great_tit	adult	red_green
185C32BF	1	0	0	great_tit	adult	red_green
1016F72A	1	0	0	great_tit	adult	red_green
1948139B	2	2	0	great_tit	adult	red_green
130206F2	2	7	0	great_tit	adult	red_green
194836A0	2	16	1	great_tit	adult	red_green
1948228D	2	12	0	great_tit	adult	red_green
1302064A	2	2	1	great_tit	adult	red_green
1016AB4A	2	1	0	great_tit	adult	red_green
185C32BF	2	0	0	great_tit	adult	red_green
1016F72A	2	0	0	great_tit	adult	red_green
1948139B	3	4	0	great_tit	adult	red_green
130206F2	3	3	0	great_tit	adult	red_green
194836A0	3	16	2	great_tit	adult	red_green
1948228D	3	10	1	great_tit	adult	red_green
1302064A	3	5	3	great_tit	adult	red_green
1016AB4A	3	3	2	great_tit	adult	red_green
185C32BF	3	0	0	great_tit	adult	red_green
1016F72A	3	0	0	great_tit	adult	red_green
1948139B	4	7	0	great_tit	adult	red_green
130206F2	4	6	0	great_tit	adult	red_green
194836A0	4	24	0	great_tit	adult	red_green
1948228D	4	18	0	great_tit	adult	red_green
1302064A	4	14	0	great_tit	adult	red_green
1016AB4A	4	2	0	great_tit	adult	red_green
185C32BF	4	2	0	great_tit	adult	red_green
1016F72A	4	0	0	great_tit	adult	red_green
1948139B	5	4	0	great_tit	adult	red_green
130206F2	5	5	0	great_tit	adult	red_green
194836A0	5	10	0	great_tit	adult	red_green
1948228D	5	7	0	great_tit	adult	red_green
1302064A	5	9	1	great_tit	adult	red_green
1016AB4A	5	1	0	great_tit	adult	red_green
185C32BF	5	0	0	great_tit	adult	red_green
1016F72A	5	0	0	great_tit	adult	red_green
1948139B	6	8	0	great_tit	adult	red_green
130206F2	6	11	0	great_tit	adult	red_green
194836A0	6	16	0	great_tit	adult	red_green
1948228D	6	11	0	great_tit	adult	red_green
1302064A	6	14	0	great_tit	adult	red_green
1016AB4A	6	0	0	great_tit	adult	red_green
185C32BF	6	0	0	great_tit	adult	red_green
1016F72A	6	0	0	great_tit	adult	red_green
1948139B	7	1	0	great_tit	adult	red_green
130206F2	7	8	1	great_tit	adult	red_green
194836A0	7	12	1	great_tit	adult	red_green
1948228D	7	11	0	great_tit	adult	red_green
1302064A	7	1	0	great_tit	adult	red_green
1016AB4A	7	0	0	great_tit	adult	red_green
185C32BF	7	0	0	great_tit	adult	red_green
1016F72A	7	3	0	great_tit	adult	red_green
1016F337	1	27	9	great_tit	juvenile	red_green
10171B3A	1	4	2	great_tit	juvenile	red_green
1016B749	1	15	5	great_tit	juvenile	red_green
1016CEA0	1	19	9	great_tit	juvenile	red_green
1016F5E7	1	22	8	great_tit	juvenile	red_green
1016ED44	1	10	6	great_tit	juvenile	red_green
1016D528	1	12	13	great_tit	juvenile	red_green
1016CE4D	1	3	0	great_tit	juvenile	red_green
1016BC03	1	12	2	great_tit	juvenile	red_green
1016E114	1	4	1	great_tit	juvenile	red_green
1016F88B	1	14	11	great_tit	juvenile	red_green
1016D257	1	12	2	great_tit	juvenile	red_green
1016C265	1	1	7	great_tit	juvenile	red_green
1016B2BC	1	7	5	great_tit	juvenile	red_green
1016E327	1	4	2	great_tit	juvenile	red_green
1016A4E3	1	6	3	great_tit	juvenile	red_green
1016E3D0	1	13	3	great_tit	juvenile	red_green
1016F407	1	3	0	great_tit	juvenile	red_green
1016F521	1	9	11	great_tit	juvenile	red_green
1016EF0A	1	5	5	great_tit	juvenile	red_green
1016A7E2	1	0	1	great_tit	juvenile	red_green
1016FDEC	1	0	0	great_tit	juvenile	red_green
1016FF33	1	0	0	great_tit	juvenile	red_green
1016FBFD	1	0	0	great_tit	juvenile	red_green
10173C08	1	0	0	great_tit	juvenile	red_green
10174C71	1	0	0	great_tit	juvenile	red_green
10172A7D	1	0	0	great_tit	juvenile	red_green
101745FE	1	0	0	great_tit	juvenile	red_green
101719F3	1	0	0	great_tit	juvenile	red_green
10174C1D	1	0	0	great_tit	juvenile	red_green
1016BE10	1	0	0	great_tit	juvenile	red_green
1016FD1F	1	0	0	great_tit	juvenile	red_green
1016FCD3	1	0	0	great_tit	juvenile	red_green
101715AF	1	0	0	great_tit	juvenile	red_green
10172636	1	0	0	great_tit	juvenile	red_green
10170F7F	1	0	0	great_tit	juvenile	red_green
101715AE	1	0	0	great_tit	juvenile	red_green
10174D50	1	0	0	great_tit	juvenile	red_green
101703CE	1	0	0	great_tit	juvenile	red_green
101731A2	1	0	0	great_tit	juvenile	red_green
10172F75	1	0	0	great_tit	juvenile	red_green
1016FF24	1	0	0	great_tit	juvenile	red_green
1016FF08	1	0	0	great_tit	juvenile	red_green
1016FCBD	1	0	0	great_tit	juvenile	red_green
10174E13	1	0	0	great_tit	juvenile	red_green
1016FB74	1	0	0	great_tit	juvenile	red_green
10170C39	1	0	0	great_tit	juvenile	red_green
1016F4AD	1	0	0	great_tit	juvenile	red_green
10175062	1	0	0	great_tit	juvenile	red_green
1016F337	2	10	2	great_tit	juvenile	red_green
10171B3A	2	7	0	great_tit	juvenile	red_green
1016B749	2	8	2	great_tit	juvenile	red_green
1016CEA0	2	51	4	great_tit	juvenile	red_green
1016F5E7	2	4	0	great_tit	juvenile	red_green
1016ED44	2	1	2	great_tit	juvenile	red_green
1016D528	2	1	0	great_tit	juvenile	red_green
1016CE4D	2	5	3	great_tit	juvenile	red_green
1016BC03	2	3	0	great_tit	juvenile	red_green
1016E114	2	14	3	great_tit	juvenile	red_green
1016F88B	2	21	3	great_tit	juvenile	red_green
1016D257	2	7	1	great_tit	juvenile	red_green
1016C265	2	8	3	great_tit	juvenile	red_green
1016B2BC	2	0	0	great_tit	juvenile	red_green
1016E327	2	7	0	great_tit	juvenile	red_green
1016A4E3	2	8	3	great_tit	juvenile	red_green
1016E3D0	2	4	2	great_tit	juvenile	red_green
1016F407	2	5	0	great_tit	juvenile	red_green
1016F521	2	10	5	great_tit	juvenile	red_green
1016EF0A	2	2	1	great_tit	juvenile	red_green
1016A7E2	2	0	0	great_tit	juvenile	red_green
1016FDEC	2	0	0	great_tit	juvenile	red_green
1016FF33	2	0	0	great_tit	juvenile	red_green
1016FBFD	2	0	0	great_tit	juvenile	red_green
10173C08	2	0	0	great_tit	juvenile	red_green
10174C71	2	0	0	great_tit	juvenile	red_green
10172A7D	2	0	0	great_tit	juvenile	red_green
101745FE	2	0	0	great_tit	juvenile	red_green
101719F3	2	0	0	great_tit	juvenile	red_green
10174C1D	2	0	0	great_tit	juvenile	red_green
1016BE10	2	0	0	great_tit	juvenile	red_green
1016FD1F	2	0	0	great_tit	juvenile	red_green
1016FCD3	2	0	0	great_tit	juvenile	red_green
101715AF	2	0	0	great_tit	juvenile	red_green
10172636	2	0	0	great_tit	juvenile	red_green
10170F7F	2	0	0	great_tit	juvenile	red_green
101715AE	2	0	0	great_tit	juvenile	red_green
10174D50	2	0	0	great_tit	juvenile	red_green
101703CE	2	0	0	great_tit	juvenile	red_green
101731A2	2	0	0	great_tit	juvenile	red_green
10172F75	2	0	0	great_tit	juvenile	red_green
1016FF24	2	0	0	great_tit	juvenile	red_green
1016FF08	2	0	0	great_tit	juvenile	red_green
1016FCBD	2	0	0	great_tit	juvenile	red_green
10174E13	2	0	0	great_tit	juvenile	red_green
10175062	2	0	0	great_tit	juvenile	red_green
1016FB74	2	0	0	great_tit	juvenile	red_green
10170C39	2	0	0	great_tit	juvenile	red_green
1016F4AD	2	0	0	great_tit	juvenile	red_green
1016F337	3	0	0	great_tit	juvenile	red_green
10171B3A	3	1	0	great_tit	juvenile	red_green
1016B749	3	5	1	great_tit	juvenile	red_green
1016CEA0	3	22	0	great_tit	juvenile	red_green
1016F5E7	3	0	0	great_tit	juvenile	red_green
1016ED44	3	10	0	great_tit	juvenile	red_green
1016D528	3	0	0	great_tit	juvenile	red_green
1016CE4D	3	18	0	great_tit	juvenile	red_green
1016BC03	3	0	0	great_tit	juvenile	red_green
1016E114	3	27	4	great_tit	juvenile	red_green
1016F88B	3	11	3	great_tit	juvenile	red_green
1016D257	3	16	1	great_tit	juvenile	red_green
1016C265	3	20	2	great_tit	juvenile	red_green
1016B2BC	3	0	0	great_tit	juvenile	red_green
1016E327	3	1	0	great_tit	juvenile	red_green
1016A4E3	3	12	0	great_tit	juvenile	red_green
1016E3D0	3	20	1	great_tit	juvenile	red_green
1016F407	3	1	0	great_tit	juvenile	red_green
1016F521	3	0	0	great_tit	juvenile	red_green
1016EF0A	3	0	0	great_tit	juvenile	red_green
1016A7E2	3	0	0	great_tit	juvenile	red_green
1016FDEC	3	22	0	great_tit	juvenile	red_green
1016FF33	3	24	0	great_tit	juvenile	red_green
1016FBFD	3	26	0	great_tit	juvenile	red_green
10173C08	3	17	0	great_tit	juvenile	red_green
10174C71	3	8	0	great_tit	juvenile	red_green
10172A7D	3	13	6	great_tit	juvenile	red_green
101745FE	3	9	1	great_tit	juvenile	red_green
101719F3	3	5	2	great_tit	juvenile	red_green
10174C1D	3	9	0	great_tit	juvenile	red_green
1016BE10	3	1	0	great_tit	juvenile	red_green
1016FD1F	3	10	0	great_tit	juvenile	red_green
1016FCD3	3	6	0	great_tit	juvenile	red_green
101715AF	3	1	0	great_tit	juvenile	red_green
10172636	3	0	0	great_tit	juvenile	red_green
10170F7F	3	0	0	great_tit	juvenile	red_green
101715AE	3	0	0	great_tit	juvenile	red_green
10174D50	3	0	0	great_tit	juvenile	red_green
101703CE	3	0	0	great_tit	juvenile	red_green
101731A2	3	0	0	great_tit	juvenile	red_green
10172F75	3	0	0	great_tit	juvenile	red_green
1016FF24	3	0	0	great_tit	juvenile	red_green
1016FF08	3	0	0	great_tit	juvenile	red_green
1016FCBD	3	0	0	great_tit	juvenile	red_green
10174E13	3	0	0	great_tit	juvenile	red_green
10175062	3	0	0	great_tit	juvenile	red_green
1016FB74	3	0	0	great_tit	juvenile	red_green
10170C39	3	0	0	great_tit	juvenile	red_green
1016F4AD	3	0	0	great_tit	juvenile	red_green
1016F337	4	0	0	great_tit	juvenile	red_green
10171B3A	4	2	0	great_tit	juvenile	red_green
1016B749	4	10	4	great_tit	juvenile	red_green
1016CEA0	4	26	1	great_tit	juvenile	red_green
1016F5E7	4	0	0	great_tit	juvenile	red_green
1016ED44	4	6	0	great_tit	juvenile	red_green
1016D528	4	0	0	great_tit	juvenile	red_green
1016CE4D	4	12	1	great_tit	juvenile	red_green
1016BC03	4	1	0	great_tit	juvenile	red_green
1016E114	4	15	1	great_tit	juvenile	red_green
1016F88B	4	7	0	great_tit	juvenile	red_green
1016D257	4	17	1	great_tit	juvenile	red_green
1016C265	4	25	1	great_tit	juvenile	red_green
1016B2BC	4	0	0	great_tit	juvenile	red_green
1016E327	4	2	0	great_tit	juvenile	red_green
1016A4E3	4	16	0	great_tit	juvenile	red_green
1016E3D0	4	17	3	great_tit	juvenile	red_green
1016F407	4	6	0	great_tit	juvenile	red_green
1016F521	4	0	0	great_tit	juvenile	red_green
1016EF0A	4	0	0	great_tit	juvenile	red_green
1016A7E2	4	0	0	great_tit	juvenile	red_green
1016FDEC	4	19	4	great_tit	juvenile	red_green
1016FF33	4	0	0	great_tit	juvenile	red_green
1016FBFD	4	18	1	great_tit	juvenile	red_green
10173C08	4	5	1	great_tit	juvenile	red_green
10174C71	4	10	0	great_tit	juvenile	red_green
10172A7D	4	15	3	great_tit	juvenile	red_green
101745FE	4	19	1	great_tit	juvenile	red_green
101719F3	4	14	1	great_tit	juvenile	red_green
10174C1D	4	16	3	great_tit	juvenile	red_green
1016BE10	4	13	2	great_tit	juvenile	red_green
1016FD1F	4	16	3	great_tit	juvenile	red_green
1016FCD3	4	1	0	great_tit	juvenile	red_green
101715AF	4	19	0	great_tit	juvenile	red_green
10172636	4	1	0	great_tit	juvenile	red_green
10170F7F	4	7	0	great_tit	juvenile	red_green
101715AE	4	6	5	great_tit	juvenile	red_green
10174D50	4	7	0	great_tit	juvenile	red_green
101703CE	4	22	2	great_tit	juvenile	red_green
101731A2	4	0	0	great_tit	juvenile	red_green
10172F75	4	0	0	great_tit	juvenile	red_green
1016FF24	4	0	0	great_tit	juvenile	red_green
1016FF08	4	0	0	great_tit	juvenile	red_green
1016FCBD	4	0	0	great_tit	juvenile	red_green
10174E13	4	0	0	great_tit	juvenile	red_green
10175062	4	0	0	great_tit	juvenile	red_green
1016FB74	4	0	0	great_tit	juvenile	red_green
10170C39	4	0	0	great_tit	juvenile	red_green
1016F4AD	4	0	0	great_tit	juvenile	red_green
1016F337	5	0	0	great_tit	juvenile	red_green
10171B3A	5	0	0	great_tit	juvenile	red_green
1016B749	5	7	3	great_tit	juvenile	red_green
1016CEA0	5	21	0	great_tit	juvenile	red_green
1016F5E7	5	0	0	great_tit	juvenile	red_green
1016ED44	5	8	1	great_tit	juvenile	red_green
1016D528	5	0	0	great_tit	juvenile	red_green
1016CE4D	5	15	0	great_tit	juvenile	red_green
1016BC03	5	0	0	great_tit	juvenile	red_green
1016E114	5	10	2	great_tit	juvenile	red_green
1016F88B	5	10	0	great_tit	juvenile	red_green
1016D257	5	2	0	great_tit	juvenile	red_green
1016C265	5	10	1	great_tit	juvenile	red_green
1016B2BC	5	0	0	great_tit	juvenile	red_green
1016E327	5	1	0	great_tit	juvenile	red_green
1016A4E3	5	8	1	great_tit	juvenile	red_green
1016E3D0	5	10	0	great_tit	juvenile	red_green
1016F407	5	14	0	great_tit	juvenile	red_green
1016F521	5	0	0	great_tit	juvenile	red_green
1016EF0A	5	2	1	great_tit	juvenile	red_green
1016A7E2	5	0	0	great_tit	juvenile	red_green
1016FDEC	5	0	0	great_tit	juvenile	red_green
1016FF33	5	0	0	great_tit	juvenile	red_green
1016FBFD	5	11	0	great_tit	juvenile	red_green
10173C08	5	0	0	great_tit	juvenile	red_green
10174C71	5	10	0	great_tit	juvenile	red_green
10172A7D	5	7	2	great_tit	juvenile	red_green
101745FE	5	9	1	great_tit	juvenile	red_green
101719F3	5	12	1	great_tit	juvenile	red_green
10174C1D	5	13	0	great_tit	juvenile	red_green
1016BE10	5	19	3	great_tit	juvenile	red_green
1016FD1F	5	6	4	great_tit	juvenile	red_green
1016FCD3	5	10	0	great_tit	juvenile	red_green
101715AF	5	23	0	great_tit	juvenile	red_green
10172636	5	0	0	great_tit	juvenile	red_green
10170F7F	5	1	0	great_tit	juvenile	red_green
101715AE	5	13	1	great_tit	juvenile	red_green
10174D50	5	5	0	great_tit	juvenile	red_green
101703CE	5	17	5	great_tit	juvenile	red_green
101731A2	5	9	0	great_tit	juvenile	red_green
10172F75	5	28	0	great_tit	juvenile	red_green
1016FF24	5	14	0	great_tit	juvenile	red_green
1016FF08	5	14	2	great_tit	juvenile	red_green
1016FCBD	5	14	0	great_tit	juvenile	red_green
10174E13	5	6	0	great_tit	juvenile	red_green
10175062	5	10	2	great_tit	juvenile	red_green
1016FB74	5	1	4	great_tit	juvenile	red_green
10170C39	5	7	3	great_tit	juvenile	red_green
1016F4AD	5	0	0	great_tit	juvenile	red_green
1016F337	6	0	0	great_tit	juvenile	red_green
10171B3A	6	2	0	great_tit	juvenile	red_green
1016B749	6	8	1	great_tit	juvenile	red_green
1016CEA0	6	13	0	great_tit	juvenile	red_green
1016F5E7	6	0	0	great_tit	juvenile	red_green
1016ED44	6	3	1	great_tit	juvenile	red_green
1016D528	6	0	0	great_tit	juvenile	red_green
1016CE4D	6	21	1	great_tit	juvenile	red_green
1016BC03	6	0	0	great_tit	juvenile	red_green
1016E114	6	15	2	great_tit	juvenile	red_green
1016F88B	6	13	0	great_tit	juvenile	red_green
1016D257	6	7	1	great_tit	juvenile	red_green
1016C265	6	14	1	great_tit	juvenile	red_green
1016B2BC	6	0	0	great_tit	juvenile	red_green
1016E327	6	1	0	great_tit	juvenile	red_green
1016A4E3	6	13	1	great_tit	juvenile	red_green
1016E3D0	6	20	0	great_tit	juvenile	red_green
1016F407	6	12	0	great_tit	juvenile	red_green
1016F521	6	0	0	great_tit	juvenile	red_green
1016EF0A	6	7	0	great_tit	juvenile	red_green
1016A7E2	6	0	0	great_tit	juvenile	red_green
1016FDEC	6	0	0	great_tit	juvenile	red_green
1016FF33	6	0	0	great_tit	juvenile	red_green
1016FBFD	6	23	0	great_tit	juvenile	red_green
10173C08	6	0	0	great_tit	juvenile	red_green
10174C71	6	7	0	great_tit	juvenile	red_green
10172A7D	6	14	1	great_tit	juvenile	red_green
101745FE	6	15	2	great_tit	juvenile	red_green
101719F3	6	25	1	great_tit	juvenile	red_green
10174C1D	6	18	1	great_tit	juvenile	red_green
1016BE10	6	21	2	great_tit	juvenile	red_green
1016FD1F	6	21	2	great_tit	juvenile	red_green
1016FCD3	6	1	0	great_tit	juvenile	red_green
101715AF	6	20	0	great_tit	juvenile	red_green
10172636	6	1	0	great_tit	juvenile	red_green
10170F7F	6	0	0	great_tit	juvenile	red_green
101715AE	6	6	5	great_tit	juvenile	red_green
10174D50	6	0	0	great_tit	juvenile	red_green
101703CE	6	24	1	great_tit	juvenile	red_green
101731A2	6	7	0	great_tit	juvenile	red_green
10172F75	6	26	2	great_tit	juvenile	red_green
1016FF24	6	13	2	great_tit	juvenile	red_green
1016FF08	6	7	0	great_tit	juvenile	red_green
1016FCBD	6	24	0	great_tit	juvenile	red_green
10174E13	6	14	0	great_tit	juvenile	red_green
10175062	6	18	1	great_tit	juvenile	red_green
1016FB74	6	0	0	great_tit	juvenile	red_green
10170C39	6	15	1	great_tit	juvenile	red_green
1016F4AD	6	3	1	great_tit	juvenile	red_green
1016F337	7	0	0	great_tit	juvenile	red_green
10171B3A	7	0	0	great_tit	juvenile	red_green
1016B749	7	10	1	great_tit	juvenile	red_green
1016CEA0	7	0	0	great_tit	juvenile	red_green
1016F5E7	7	0	0	great_tit	juvenile	red_green
1016ED44	7	15	1	great_tit	juvenile	red_green
1016D528	7	0	0	great_tit	juvenile	red_green
1016CE4D	7	3	0	great_tit	juvenile	red_green
1016BC03	7	0	0	great_tit	juvenile	red_green
1016E114	7	8	0	great_tit	juvenile	red_green
1016F88B	7	4	1	great_tit	juvenile	red_green
1016D257	7	3	0	great_tit	juvenile	red_green
1016C265	7	0	0	great_tit	juvenile	red_green
1016B2BC	7	0	0	great_tit	juvenile	red_green
1016E327	7	0	0	great_tit	juvenile	red_green
1016A4E3	7	12	0	great_tit	juvenile	red_green
1016E3D0	7	8	0	great_tit	juvenile	red_green
1016F407	7	7	0	great_tit	juvenile	red_green
1016F521	7	0	0	great_tit	juvenile	red_green
1016EF0A	7	11	1	great_tit	juvenile	red_green
1016A7E2	7	4	2	great_tit	juvenile	red_green
1016FDEC	7	0	0	great_tit	juvenile	red_green
1016FF33	7	0	0	great_tit	juvenile	red_green
1016FBFD	7	6	0	great_tit	juvenile	red_green
10173C08	7	0	0	great_tit	juvenile	red_green
10174C71	7	0	0	great_tit	juvenile	red_green
10172A7D	7	18	1	great_tit	juvenile	red_green
101745FE	7	11	0	great_tit	juvenile	red_green
101719F3	7	10	0	great_tit	juvenile	red_green
10174C1D	7	15	0	great_tit	juvenile	red_green
1016BE10	7	5	2	great_tit	juvenile	red_green
1016FD1F	7	9	1	great_tit	juvenile	red_green
1016FCD3	7	0	0	great_tit	juvenile	red_green
101715AF	7	6	0	great_tit	juvenile	red_green
10172636	7	4	0	great_tit	juvenile	red_green
10170F7F	7	0	0	great_tit	juvenile	red_green
101715AE	7	1	0	great_tit	juvenile	red_green
10174D50	7	0	0	great_tit	juvenile	red_green
101703CE	7	8	0	great_tit	juvenile	red_green
101731A2	7	3	0	great_tit	juvenile	red_green
10172F75	7	6	0	great_tit	juvenile	red_green
1016FF24	7	10	0	great_tit	juvenile	red_green
1016FF08	7	7	0	great_tit	juvenile	red_green
1016FCBD	7	12	0	great_tit	juvenile	red_green
10174E13	7	7	1	great_tit	juvenile	red_green
10175062	7	20	1	great_tit	juvenile	red_green
1016FB74	7	0	0	great_tit	juvenile	red_green
10170C39	7	9	0	great_tit	juvenile	red_green
1016F4AD	7	4	4	great_tit	juvenile	red_green
19481972	1	0	2	blue_tit	adult	blue_purple
1815A047	1	3	1	blue_tit	adult	blue_purple
1948579D	1	5	9	blue_tit	adult	blue_purple
181597BD	1	0	1	blue_tit	adult	blue_purple
19480985	1	1	0	blue_tit	adult	blue_purple
17D16802	1	0	1	blue_tit	adult	blue_purple
198E0DBA	1	1	0	blue_tit	adult	blue_purple
194818C8	1	12	2	blue_tit	adult	blue_purple
198E63D6	1	0	2	blue_tit	adult	blue_purple
1948413E	1	0	0	blue_tit	adult	blue_purple
185C6087	1	0	0	blue_tit	adult	blue_purple
19481816	1	0	0	blue_tit	adult	blue_purple
17D12E7C	1	0	0	blue_tit	adult	blue_purple
19481972	2	1	0	blue_tit	adult	blue_purple
1815A047	2	9	0	blue_tit	adult	blue_purple
1948579D	2	13	0	blue_tit	adult	blue_purple
181597BD	2	0	0	blue_tit	adult	blue_purple
19480985	2	4	0	blue_tit	adult	blue_purple
17D16802	2	4	0	blue_tit	adult	blue_purple
198E0DBA	2	0	0	blue_tit	adult	blue_purple
194818C8	2	8	1	blue_tit	adult	blue_purple
198E63D6	2	4	1	blue_tit	adult	blue_purple
1948413E	2	1	2	blue_tit	adult	blue_purple
185C6087	2	0	0	blue_tit	adult	blue_purple
19481816	2	0	0	blue_tit	adult	blue_purple
17D12E7C	2	0	0	blue_tit	adult	blue_purple
19481972	3	10	0	blue_tit	adult	blue_purple
1815A047	3	6	2	blue_tit	adult	blue_purple
1948579D	3	12	0	blue_tit	adult	blue_purple
181597BD	3	0	0	blue_tit	adult	blue_purple
19480985	3	3	3	blue_tit	adult	blue_purple
17D16802	3	15	1	blue_tit	adult	blue_purple
198E0DBA	3	0	0	blue_tit	adult	blue_purple
194818C8	3	15	2	blue_tit	adult	blue_purple
198E63D6	3	10	6	blue_tit	adult	blue_purple
1948413E	3	0	0	blue_tit	adult	blue_purple
185C6087	3	0	0	blue_tit	adult	blue_purple
19481816	3	0	0	blue_tit	adult	blue_purple
17D12E7C	3	0	0	blue_tit	adult	blue_purple
19481972	4	8	0	blue_tit	adult	blue_purple
1815A047	4	0	0	blue_tit	adult	blue_purple
1948579D	4	16	0	blue_tit	adult	blue_purple
181597BD	4	0	0	blue_tit	adult	blue_purple
19480985	4	4	0	blue_tit	adult	blue_purple
17D16802	4	9	0	blue_tit	adult	blue_purple
198E0DBA	4	0	0	blue_tit	adult	blue_purple
194818C8	4	12	0	blue_tit	adult	blue_purple
198E63D6	4	6	0	blue_tit	adult	blue_purple
1948413E	4	0	0	blue_tit	adult	blue_purple
185C6087	4	0	0	blue_tit	adult	blue_purple
19481816	4	0	0	blue_tit	adult	blue_purple
17D12E7C	4	0	0	blue_tit	adult	blue_purple
19481972	5	9	0	blue_tit	adult	blue_purple
1815A047	5	6	0	blue_tit	adult	blue_purple
1948579D	5	11	0	blue_tit	adult	blue_purple
181597BD	5	0	2	blue_tit	adult	blue_purple
19480985	5	9	2	blue_tit	adult	blue_purple
17D16802	5	12	0	blue_tit	adult	blue_purple
198E0DBA	5	0	0	blue_tit	adult	blue_purple
194818C8	5	12	0	blue_tit	adult	blue_purple
198E63D6	5	8	0	blue_tit	adult	blue_purple
1948413E	5	0	0	blue_tit	adult	blue_purple
185C6087	5	3	0	blue_tit	adult	blue_purple
19481816	5	0	0	blue_tit	adult	blue_purple
17D12E7C	5	0	0	blue_tit	adult	blue_purple
19481972	6	0	0	blue_tit	adult	blue_purple
1815A047	6	0	0	blue_tit	adult	blue_purple
1948579D	6	16	0	blue_tit	adult	blue_purple
181597BD	6	0	0	blue_tit	adult	blue_purple
19480985	6	3	0	blue_tit	adult	blue_purple
17D16802	6	13	0	blue_tit	adult	blue_purple
198E0DBA	6	0	0	blue_tit	adult	blue_purple
194818C8	6	5	0	blue_tit	adult	blue_purple
198E63D6	6	5	0	blue_tit	adult	blue_purple
1948413E	6	0	0	blue_tit	adult	blue_purple
185C6087	6	7	2	blue_tit	adult	blue_purple
19481816	6	3	4	blue_tit	adult	blue_purple
17D12E7C	6	0	0	blue_tit	adult	blue_purple
19481972	7	0	0	blue_tit	adult	blue_purple
1815A047	7	0	0	blue_tit	adult	blue_purple
1948579D	7	21	0	blue_tit	adult	blue_purple
181597BD	7	0	0	blue_tit	adult	blue_purple
19480985	7	9	0	blue_tit	adult	blue_purple
17D16802	7	23	0	blue_tit	adult	blue_purple
198E0DBA	7	9	0	blue_tit	adult	blue_purple
194818C8	7	20	0	blue_tit	adult	blue_purple
198E63D6	7	7	1	blue_tit	adult	blue_purple
1948413E	7	0	0	blue_tit	adult	blue_purple
185C6087	7	9	1	blue_tit	adult	blue_purple
19481816	7	12	0	blue_tit	adult	blue_purple
17D12E7C	7	1	0	blue_tit	adult	blue_purple
19481972	8	0	0	blue_tit	adult	blue_purple
1815A047	8	3	0	blue_tit	adult	blue_purple
1948579D	8	12	0	blue_tit	adult	blue_purple
181597BD	8	0	0	blue_tit	adult	blue_purple
19480985	8	8	0	blue_tit	adult	blue_purple
17D16802	8	12	0	blue_tit	adult	blue_purple
198E0DBA	8	0	0	blue_tit	adult	blue_purple
194818C8	8	11	0	blue_tit	adult	blue_purple
198E63D6	8	12	0	blue_tit	adult	blue_purple
1948413E	8	0	0	blue_tit	adult	blue_purple
185C6087	8	2	0	blue_tit	adult	blue_purple
19481816	8	8	0	blue_tit	adult	blue_purple
17D12E7C	8	3	1	blue_tit	adult	blue_purple
1016DA9C	1	8	28	blue_tit	juvenile	blue_purple
1016C50E	1	5	13	blue_tit	juvenile	blue_purple
103F665D	1	4	11	blue_tit	juvenile	blue_purple
1016D4DB	1	16	5	blue_tit	juvenile	blue_purple
1016A405	1	6	12	blue_tit	juvenile	blue_purple
103F690C	1	10	2	blue_tit	juvenile	blue_purple
1016E2E0	1	2	0	blue_tit	juvenile	blue_purple
1016C09F	1	4	7	blue_tit	juvenile	blue_purple
1016C2DE	1	2	7	blue_tit	juvenile	blue_purple
1016CAC8	1	7	1	blue_tit	juvenile	blue_purple
00EE0B67	1	0	0	blue_tit	juvenile	blue_purple
1016DEDB	1	0	0	blue_tit	juvenile	blue_purple
1016E37C	1	0	0	blue_tit	juvenile	blue_purple
1016BE8B	1	0	0	blue_tit	juvenile	blue_purple
1016DA9C	2	7	2	blue_tit	juvenile	blue_purple
1016C50E	2	0	0	blue_tit	juvenile	blue_purple
103F665D	2	8	0	blue_tit	juvenile	blue_purple
1016D4DB	2	11	0	blue_tit	juvenile	blue_purple
1016A405	2	3	2	blue_tit	juvenile	blue_purple
103F690C	2	14	12	blue_tit	juvenile	blue_purple
1016E2E0	2	8	1	blue_tit	juvenile	blue_purple
1016C09F	2	0	0	blue_tit	juvenile	blue_purple
1016C2DE	2	0	0	blue_tit	juvenile	blue_purple
1016CAC8	2	10	4	blue_tit	juvenile	blue_purple
00EE0B67	2	0	0	blue_tit	juvenile	blue_purple
1016DEDB	2	0	0	blue_tit	juvenile	blue_purple
1016E37C	2	0	0	blue_tit	juvenile	blue_purple
1016BE8B	2	0	0	blue_tit	juvenile	blue_purple
1016DA9C	3	11	4	blue_tit	juvenile	blue_purple
1016C50E	3	0	0	blue_tit	juvenile	blue_purple
103F665D	3	11	0	blue_tit	juvenile	blue_purple
1016D4DB	3	11	3	blue_tit	juvenile	blue_purple
1016A405	3	18	1	blue_tit	juvenile	blue_purple
103F690C	3	24	2	blue_tit	juvenile	blue_purple
1016E2E0	3	14	1	blue_tit	juvenile	blue_purple
1016C09F	3	0	0	blue_tit	juvenile	blue_purple
1016C2DE	3	0	1	blue_tit	juvenile	blue_purple
1016CAC8	3	15	7	blue_tit	juvenile	blue_purple
00EE0B67	3	1	0	blue_tit	juvenile	blue_purple
1016DEDB	3	0	0	blue_tit	juvenile	blue_purple
1016E37C	3	0	0	blue_tit	juvenile	blue_purple
1016BE8B	3	0	0	blue_tit	juvenile	blue_purple
1016DA9C	4	10	2	blue_tit	juvenile	blue_purple
1016C50E	4	19	11	blue_tit	juvenile	blue_purple
103F665D	4	15	1	blue_tit	juvenile	blue_purple
1016D4DB	4	10	3	blue_tit	juvenile	blue_purple
1016A405	4	20	2	blue_tit	juvenile	blue_purple
103F690C	4	13	1	blue_tit	juvenile	blue_purple
1016E2E0	4	9	1	blue_tit	juvenile	blue_purple
1016C09F	4	2	0	blue_tit	juvenile	blue_purple
1016C2DE	4	0	0	blue_tit	juvenile	blue_purple
1016CAC8	4	12	0	blue_tit	juvenile	blue_purple
00EE0B67	4	0	0	blue_tit	juvenile	blue_purple
1016DEDB	4	0	0	blue_tit	juvenile	blue_purple
1016E37C	4	0	0	blue_tit	juvenile	blue_purple
1016BE8B	4	0	0	blue_tit	juvenile	blue_purple
1016DA9C	5	8	1	blue_tit	juvenile	blue_purple
1016C50E	5	32	7	blue_tit	juvenile	blue_purple
103F665D	5	15	1	blue_tit	juvenile	blue_purple
1016D4DB	5	11	1	blue_tit	juvenile	blue_purple
1016A405	5	13	0	blue_tit	juvenile	blue_purple
103F690C	5	15	1	blue_tit	juvenile	blue_purple
1016E2E0	5	10	1	blue_tit	juvenile	blue_purple
1016C09F	5	14	3	blue_tit	juvenile	blue_purple
1016C2DE	5	0	0	blue_tit	juvenile	blue_purple
1016CAC8	5	21	3	blue_tit	juvenile	blue_purple
00EE0B67	5	5	3	blue_tit	juvenile	blue_purple
1016DEDB	5	5	5	blue_tit	juvenile	blue_purple
1016E37C	5	0	0	blue_tit	juvenile	blue_purple
1016BE8B	5	0	0	blue_tit	juvenile	blue_purple
1016DA9C	6	1	0	blue_tit	juvenile	blue_purple
1016C50E	6	10	0	blue_tit	juvenile	blue_purple
103F665D	6	5	0	blue_tit	juvenile	blue_purple
1016D4DB	6	11	0	blue_tit	juvenile	blue_purple
1016A405	6	10	1	blue_tit	juvenile	blue_purple
103F690C	6	12	3	blue_tit	juvenile	blue_purple
1016E2E0	6	9	0	blue_tit	juvenile	blue_purple
1016C09F	6	8	5	blue_tit	juvenile	blue_purple
1016C2DE	6	0	0	blue_tit	juvenile	blue_purple
1016CAC8	6	11	0	blue_tit	juvenile	blue_purple
00EE0B67	6	0	0	blue_tit	juvenile	blue_purple
1016DEDB	6	7	3	blue_tit	juvenile	blue_purple
1016E37C	6	0	6	blue_tit	juvenile	blue_purple
1016BE8B	6	0	0	blue_tit	juvenile	blue_purple
1016DA9C	7	1	0	blue_tit	juvenile	blue_purple
1016C50E	7	28	4	blue_tit	juvenile	blue_purple
103F665D	7	7	0	blue_tit	juvenile	blue_purple
1016D4DB	7	16	1	blue_tit	juvenile	blue_purple
1016A405	7	19	0	blue_tit	juvenile	blue_purple
103F690C	7	11	0	blue_tit	juvenile	blue_purple
1016E2E0	7	17	0	blue_tit	juvenile	blue_purple
1016C09F	7	21	1	blue_tit	juvenile	blue_purple
1016C2DE	7	0	0	blue_tit	juvenile	blue_purple
1016CAC8	7	13	1	blue_tit	juvenile	blue_purple
00EE0B67	7	0	0	blue_tit	juvenile	blue_purple
1016DEDB	7	5	0	blue_tit	juvenile	blue_purple
1016E37C	7	0	0	blue_tit	juvenile	blue_purple
1016BE8B	7	0	0	blue_tit	juvenile	blue_purple
1016DA9C	8	4	1	blue_tit	juvenile	blue_purple
1016C50E	8	14	0	blue_tit	juvenile	blue_purple
103F665D	8	7	0	blue_tit	juvenile	blue_purple
1016D4DB	8	11	0	blue_tit	juvenile	blue_purple
1016A405	8	12	0	blue_tit	juvenile	blue_purple
103F690C	8	14	1	blue_tit	juvenile	blue_purple
1016E2E0	8	3	0	blue_tit	juvenile	blue_purple
1016C09F	8	10	0	blue_tit	juvenile	blue_purple
1016C2DE	8	0	0	blue_tit	juvenile	blue_purple
1016CAC8	8	15	0	blue_tit	juvenile	blue_purple
00EE0B67	8	0	0	blue_tit	juvenile	blue_purple
1016DEDB	8	13	2	blue_tit	juvenile	blue_purple
1016E37C	8	0	0	blue_tit	juvenile	blue_purple
1016BE8B	8	0	1	blue_tit	juvenile	blue_purple
1302064A	1	1	2	great_tit	adult	blue_purple
10174F5B	1	0	4	great_tit	adult	blue_purple
130206F2	1	11	0	great_tit	adult	blue_purple
194836A0	1	13	5	great_tit	adult	blue_purple
1948228D	1	4	1	great_tit	adult	blue_purple
1016F72A	1	1	0	great_tit	adult	blue_purple
1948139B	1	0	0	great_tit	adult	blue_purple
1016AB4A	1	0	0	great_tit	adult	blue_purple
10173F4D	1	0	0	great_tit	adult	blue_purple
1302064A	2	0	0	great_tit	adult	blue_purple
10174F5B	2	0	0	great_tit	adult	blue_purple
130206F2	2	14	0	great_tit	adult	blue_purple
194836A0	2	14	1	great_tit	adult	blue_purple
1948228D	2	14	2	great_tit	adult	blue_purple
1016F72A	2	0	0	great_tit	adult	blue_purple
1948139B	2	0	1	great_tit	adult	blue_purple
1016AB4A	2	0	0	great_tit	adult	blue_purple
10173F4D	2	0	0	great_tit	adult	blue_purple
1302064A	3	0	1	great_tit	adult	blue_purple
10174F5B	3	0	0	great_tit	adult	blue_purple
130206F2	3	12	0	great_tit	adult	blue_purple
194836A0	3	18	2	great_tit	adult	blue_purple
1948228D	3	8	0	great_tit	adult	blue_purple
1016F72A	3	0	0	great_tit	adult	blue_purple
1948139B	3	3	0	great_tit	adult	blue_purple
1016AB4A	3	0	0	great_tit	adult	blue_purple
10173F4D	3	0	0	great_tit	adult	blue_purple
1302064A	4	3	4	great_tit	adult	blue_purple
10174F5B	4	0	0	great_tit	adult	blue_purple
130206F2	4	9	0	great_tit	adult	blue_purple
194836A0	4	20	0	great_tit	adult	blue_purple
1948228D	4	13	0	great_tit	adult	blue_purple
1016F72A	4	0	0	great_tit	adult	blue_purple
1948139B	4	7	0	great_tit	adult	blue_purple
1016AB4A	4	0	2	great_tit	adult	blue_purple
10173F4D	4	0	0	great_tit	adult	blue_purple
1302064A	5	1	1	great_tit	adult	blue_purple
10174F5B	5	1	0	great_tit	adult	blue_purple
130206F2	5	10	0	great_tit	adult	blue_purple
194836A0	5	17	0	great_tit	adult	blue_purple
1948228D	5	7	0	great_tit	adult	blue_purple
1016F72A	5	0	0	great_tit	adult	blue_purple
1948139B	5	5	0	great_tit	adult	blue_purple
1016AB4A	5	0	0	great_tit	adult	blue_purple
10173F4D	5	0	0	great_tit	adult	blue_purple
1302064A	6	1	0	great_tit	adult	blue_purple
10174F5B	6	0	0	great_tit	adult	blue_purple
130206F2	6	8	0	great_tit	adult	blue_purple
194836A0	6	11	0	great_tit	adult	blue_purple
1948228D	6	5	0	great_tit	adult	blue_purple
1016F72A	6	0	0	great_tit	adult	blue_purple
1948139B	6	1	0	great_tit	adult	blue_purple
1016AB4A	6	0	0	great_tit	adult	blue_purple
10173F4D	6	3	0	great_tit	adult	blue_purple
1302064A	7	6	0	great_tit	adult	blue_purple
10174F5B	7	2	0	great_tit	adult	blue_purple
130206F2	7	8	0	great_tit	adult	blue_purple
194836A0	7	18	0	great_tit	adult	blue_purple
1948228D	7	16	0	great_tit	adult	blue_purple
1016F72A	7	0	0	great_tit	adult	blue_purple
1948139B	7	9	0	great_tit	adult	blue_purple
1016AB4A	7	0	1	great_tit	adult	blue_purple
10173F4D	7	3	3	great_tit	adult	blue_purple
1302064A	8	0	0	great_tit	adult	blue_purple
10174F5B	8	0	0	great_tit	adult	blue_purple
130206F2	8	8	0	great_tit	adult	blue_purple
194836A0	8	15	1	great_tit	adult	blue_purple
1948228D	8	6	0	great_tit	adult	blue_purple
1016F72A	8	0	0	great_tit	adult	blue_purple
1948139B	8	5	0	great_tit	adult	blue_purple
1016AB4A	8	0	0	great_tit	adult	blue_purple
10173F4D	8	5	0	great_tit	adult	blue_purple
1016F88B	1	13	25	great_tit	juvenile	blue_purple
1016E114	1	21	0	great_tit	juvenile	blue_purple
101719F3	1	10	8	great_tit	juvenile	blue_purple
1016B749	1	13	2	great_tit	juvenile	blue_purple
1016FF24	1	16	4	great_tit	juvenile	blue_purple
1016FD1F	1	8	6	great_tit	juvenile	blue_purple
10174C1D	1	12	6	great_tit	juvenile	blue_purple
101715AF	1	10	13	great_tit	juvenile	blue_purple
1016A4E3	1	1	5	great_tit	juvenile	blue_purple
10172636	1	18	7	great_tit	juvenile	blue_purple
10172F75	1	23	18	great_tit	juvenile	blue_purple
10174C71	1	1	4	great_tit	juvenile	blue_purple
1016F407	1	2	1	great_tit	juvenile	blue_purple
1016FBFD	1	8	12	great_tit	juvenile	blue_purple
1016FF08	1	5	2	great_tit	juvenile	blue_purple
10172A7D	1	13	2	great_tit	juvenile	blue_purple
10174E13	1	15	7	great_tit	juvenile	blue_purple
10175062	1	12	1	great_tit	juvenile	blue_purple
1016EF0A	1	2	4	great_tit	juvenile	blue_purple
1016ED44	1	0	4	great_tit	juvenile	blue_purple
1016D257	1	9	5	great_tit	juvenile	blue_purple
101703CE	1	1	1	great_tit	juvenile	blue_purple
101702BA	1	0	2	great_tit	juvenile	blue_purple
101715AE	1	0	2	great_tit	juvenile	blue_purple
1016FCBD	1	22	6	great_tit	juvenile	blue_purple
101706AB	1	2	2	great_tit	juvenile	blue_purple
1016FA81	1	2	0	great_tit	juvenile	blue_purple
10174D11	1	1	0	great_tit	juvenile	blue_purple
1016F4AD	1	0	3	great_tit	juvenile	blue_purple
10170F7F	1	1	0	great_tit	juvenile	blue_purple
10170C39	1	5	1	great_tit	juvenile	blue_purple
1016A7E2	1	1	0	great_tit	juvenile	blue_purple
1016BC03	1	1	0	great_tit	juvenile	blue_purple
10174F74	1	3	0	great_tit	juvenile	blue_purple
101745FE	1	6	14	great_tit	juvenile	blue_purple
10171B3A	1	0	0	great_tit	juvenile	blue_purple
1016BE10	1	0	0	great_tit	juvenile	blue_purple
10174D50	1	0	0	great_tit	juvenile	blue_purple
1016E327	1	0	0	great_tit	juvenile	blue_purple
1016BE17	1	0	0	great_tit	juvenile	blue_purple
1016E3D0	1	0	0	great_tit	juvenile	blue_purple
1016CE4D	1	0	0	great_tit	juvenile	blue_purple
1016CEA0	1	0	0	great_tit	juvenile	blue_purple
1016FD8B	1	0	0	great_tit	juvenile	blue_purple
1016BDBD	1	0	0	great_tit	juvenile	blue_purple
1017319D	1	0	0	great_tit	juvenile	blue_purple
1016C265	1	0	0	great_tit	juvenile	blue_purple
10171351	1	0	0	great_tit	juvenile	blue_purple
1017060F	1	0	0	great_tit	juvenile	blue_purple
10173AAF	1	0	0	great_tit	juvenile	blue_purple
10170A54	1	0	0	great_tit	juvenile	blue_purple
1016FBD6	1	0	0	great_tit	juvenile	blue_purple
1016F337	1	0	0	great_tit	juvenile	blue_purple
1016FDEC	1	0	0	great_tit	juvenile	blue_purple
1016F88B	2	13	2	great_tit	juvenile	blue_purple
1016E114	2	13	0	great_tit	juvenile	blue_purple
101719F3	2	1	5	great_tit	juvenile	blue_purple
1016B749	2	5	9	great_tit	juvenile	blue_purple
1016FF24	2	17	2	great_tit	juvenile	blue_purple
1016FD1F	2	19	7	great_tit	juvenile	blue_purple
10174C1D	2	9	0	great_tit	juvenile	blue_purple
101715AF	2	17	2	great_tit	juvenile	blue_purple
1016A4E3	2	2	2	great_tit	juvenile	blue_purple
10172636	2	11	1	great_tit	juvenile	blue_purple
10172F75	2	12	0	great_tit	juvenile	blue_purple
10174C71	2	0	1	great_tit	juvenile	blue_purple
1016F407	2	0	1	great_tit	juvenile	blue_purple
1016FBFD	2	17	1	great_tit	juvenile	blue_purple
1016FF08	2	2	1	great_tit	juvenile	blue_purple
10172A7D	2	15	9	great_tit	juvenile	blue_purple
10174E13	2	22	3	great_tit	juvenile	blue_purple
10175062	2	13	4	great_tit	juvenile	blue_purple
1016EF0A	2	13	2	great_tit	juvenile	blue_purple
1016ED44	2	30	7	great_tit	juvenile	blue_purple
1016D257	2	14	1	great_tit	juvenile	blue_purple
101703CE	2	0	0	great_tit	juvenile	blue_purple
101702BA	2	13	10	great_tit	juvenile	blue_purple
101715AE	2	3	0	great_tit	juvenile	blue_purple
1016FCBD	2	30	2	great_tit	juvenile	blue_purple
101706AB	2	0	1	great_tit	juvenile	blue_purple
1016FA81	2	7	0	great_tit	juvenile	blue_purple
10174D11	2	3	1	great_tit	juvenile	blue_purple
1016F4AD	2	0	0	great_tit	juvenile	blue_purple
10170F7F	2	0	1	great_tit	juvenile	blue_purple
10170C39	2	13	5	great_tit	juvenile	blue_purple
1016A7E2	2	9	0	great_tit	juvenile	blue_purple
1016BC03	2	0	0	great_tit	juvenile	blue_purple
10174F74	2	19	0	great_tit	juvenile	blue_purple
101745FE	2	0	0	great_tit	juvenile	blue_purple
10171B3A	2	12	4	great_tit	juvenile	blue_purple
1016BE10	2	0	4	great_tit	juvenile	blue_purple
10174D50	2	6	2	great_tit	juvenile	blue_purple
1016E327	2	1	0	great_tit	juvenile	blue_purple
1016BE17	2	12	2	great_tit	juvenile	blue_purple
1016E3D0	2	0	3	great_tit	juvenile	blue_purple
1016CE4D	2	0	0	great_tit	juvenile	blue_purple
1016CEA0	2	0	0	great_tit	juvenile	blue_purple
1016FD8B	2	0	0	great_tit	juvenile	blue_purple
1016BDBD	2	0	0	great_tit	juvenile	blue_purple
1017319D	2	0	0	great_tit	juvenile	blue_purple
1016C265	2	0	0	great_tit	juvenile	blue_purple
10171351	2	0	0	great_tit	juvenile	blue_purple
1017060F	2	0	0	great_tit	juvenile	blue_purple
10173AAF	2	0	0	great_tit	juvenile	blue_purple
10170A54	2	0	0	great_tit	juvenile	blue_purple
1016FBD6	2	0	0	great_tit	juvenile	blue_purple
1016F337	2	0	0	great_tit	juvenile	blue_purple
1016FDEC	2	0	0	great_tit	juvenile	blue_purple
1016F88B	3	11	1	great_tit	juvenile	blue_purple
1016E114	3	12	0	great_tit	juvenile	blue_purple
101719F3	3	18	3	great_tit	juvenile	blue_purple
1016B749	3	7	0	great_tit	juvenile	blue_purple
1016FF24	3	13	0	great_tit	juvenile	blue_purple
1016FD1F	3	12	4	great_tit	juvenile	blue_purple
10174C1D	3	31	3	great_tit	juvenile	blue_purple
101715AF	3	17	0	great_tit	juvenile	blue_purple
1016A4E3	3	9	5	great_tit	juvenile	blue_purple
10172636	3	18	0	great_tit	juvenile	blue_purple
10172F75	3	17	0	great_tit	juvenile	blue_purple
10174C71	3	10	0	great_tit	juvenile	blue_purple
1016F407	3	7	3	great_tit	juvenile	blue_purple
1016FBFD	3	12	0	great_tit	juvenile	blue_purple
1016FF08	3	0	0	great_tit	juvenile	blue_purple
10172A7D	3	16	1	great_tit	juvenile	blue_purple
10174E13	3	18	1	great_tit	juvenile	blue_purple
10175062	3	21	0	great_tit	juvenile	blue_purple
1016EF0A	3	11	1	great_tit	juvenile	blue_purple
1016ED44	3	19	2	great_tit	juvenile	blue_purple
1016D257	3	17	5	great_tit	juvenile	blue_purple
101703CE	3	5	1	great_tit	juvenile	blue_purple
101702BA	3	2	0	great_tit	juvenile	blue_purple
101715AE	3	4	0	great_tit	juvenile	blue_purple
1016FCBD	3	21	1	great_tit	juvenile	blue_purple
101706AB	3	0	0	great_tit	juvenile	blue_purple
1016FA81	3	2	0	great_tit	juvenile	blue_purple
10174D11	3	4	0	great_tit	juvenile	blue_purple
1016F4AD	3	0	0	great_tit	juvenile	blue_purple
10170F7F	3	3	0	great_tit	juvenile	blue_purple
10170C39	3	11	1	great_tit	juvenile	blue_purple
1016A7E2	3	23	1	great_tit	juvenile	blue_purple
1016BC03	3	0	0	great_tit	juvenile	blue_purple
10174F74	3	16	0	great_tit	juvenile	blue_purple
101745FE	3	0	0	great_tit	juvenile	blue_purple
10171B3A	3	10	0	great_tit	juvenile	blue_purple
1016BE10	3	0	0	great_tit	juvenile	blue_purple
10174D50	3	9	0	great_tit	juvenile	blue_purple
1016E327	3	0	0	great_tit	juvenile	blue_purple
1016BE17	3	17	6	great_tit	juvenile	blue_purple
1016E3D0	3	0	0	great_tit	juvenile	blue_purple
1016CE4D	3	10	1	great_tit	juvenile	blue_purple
1016CEA0	3	11	5	great_tit	juvenile	blue_purple
1016FD8B	3	0	0	great_tit	juvenile	blue_purple
1016BDBD	3	0	0	great_tit	juvenile	blue_purple
1017319D	3	0	0	great_tit	juvenile	blue_purple
1016C265	3	0	0	great_tit	juvenile	blue_purple
10171351	3	0	0	great_tit	juvenile	blue_purple
1017060F	3	0	0	great_tit	juvenile	blue_purple
10173AAF	3	0	0	great_tit	juvenile	blue_purple
10170A54	3	0	0	great_tit	juvenile	blue_purple
1016FBD6	3	0	0	great_tit	juvenile	blue_purple
1016F337	3	0	0	great_tit	juvenile	blue_purple
1016FDEC	3	0	0	great_tit	juvenile	blue_purple
1016F88B	4	10	2	great_tit	juvenile	blue_purple
1016E114	4	18	7	great_tit	juvenile	blue_purple
101719F3	4	15	0	great_tit	juvenile	blue_purple
1016B749	4	14	2	great_tit	juvenile	blue_purple
1016FF24	4	15	3	great_tit	juvenile	blue_purple
1016FD1F	4	10	6	great_tit	juvenile	blue_purple
10174C1D	4	28	3	great_tit	juvenile	blue_purple
101715AF	4	24	1	great_tit	juvenile	blue_purple
1016A4E3	4	10	2	great_tit	juvenile	blue_purple
10172636	4	13	1	great_tit	juvenile	blue_purple
10172F75	4	20	1	great_tit	juvenile	blue_purple
10174C71	4	19	4	great_tit	juvenile	blue_purple
1016F407	4	10	0	great_tit	juvenile	blue_purple
1016FBFD	4	12	1	great_tit	juvenile	blue_purple
1016FF08	4	0	0	great_tit	juvenile	blue_purple
10172A7D	4	16	0	great_tit	juvenile	blue_purple
10174E13	4	15	0	great_tit	juvenile	blue_purple
10175062	4	15	0	great_tit	juvenile	blue_purple
1016EF0A	4	9	1	great_tit	juvenile	blue_purple
1016ED44	4	14	1	great_tit	juvenile	blue_purple
1016D257	4	21	2	great_tit	juvenile	blue_purple
101703CE	4	18	1	great_tit	juvenile	blue_purple
101702BA	4	12	0	great_tit	juvenile	blue_purple
101715AE	4	6	0	great_tit	juvenile	blue_purple
1016FCBD	4	19	0	great_tit	juvenile	blue_purple
101706AB	4	3	0	great_tit	juvenile	blue_purple
1016FA81	4	1	2	great_tit	juvenile	blue_purple
10174D11	4	6	0	great_tit	juvenile	blue_purple
1016F4AD	4	8	9	great_tit	juvenile	blue_purple
10170F7F	4	7	0	great_tit	juvenile	blue_purple
10170C39	4	21	1	great_tit	juvenile	blue_purple
1016A7E2	4	19	1	great_tit	juvenile	blue_purple
1016BC03	4	0	0	great_tit	juvenile	blue_purple
10174F74	4	20	0	great_tit	juvenile	blue_purple
101745FE	4	0	0	great_tit	juvenile	blue_purple
10171B3A	4	15	0	great_tit	juvenile	blue_purple
1016BE10	4	2	3	great_tit	juvenile	blue_purple
10174D50	4	8	2	great_tit	juvenile	blue_purple
1016E327	4	1	0	great_tit	juvenile	blue_purple
1016BE17	4	15	5	great_tit	juvenile	blue_purple
1016E3D0	4	0	0	great_tit	juvenile	blue_purple
1016CE4D	4	13	7	great_tit	juvenile	blue_purple
1016CEA0	4	34	9	great_tit	juvenile	blue_purple
1016FD8B	4	2	2	great_tit	juvenile	blue_purple
1016BDBD	4	13	10	great_tit	juvenile	blue_purple
1017319D	4	13	3	great_tit	juvenile	blue_purple
1016C265	4	0	0	great_tit	juvenile	blue_purple
10171351	4	0	0	great_tit	juvenile	blue_purple
1017060F	4	0	0	great_tit	juvenile	blue_purple
10173AAF	4	0	0	great_tit	juvenile	blue_purple
10170A54	4	0	0	great_tit	juvenile	blue_purple
1016FBD6	4	0	0	great_tit	juvenile	blue_purple
1016F337	4	0	0	great_tit	juvenile	blue_purple
1016FDEC	4	0	0	great_tit	juvenile	blue_purple
1016F88B	5	9	0	great_tit	juvenile	blue_purple
1016E114	5	11	0	great_tit	juvenile	blue_purple
101719F3	5	15	2	great_tit	juvenile	blue_purple
1016B749	5	6	2	great_tit	juvenile	blue_purple
1016FF24	5	12	0	great_tit	juvenile	blue_purple
1016FD1F	5	12	2	great_tit	juvenile	blue_purple
10174C1D	5	12	3	great_tit	juvenile	blue_purple
101715AF	5	14	0	great_tit	juvenile	blue_purple
1016A4E3	5	15	0	great_tit	juvenile	blue_purple
10172636	5	9	0	great_tit	juvenile	blue_purple
10172F75	5	17	0	great_tit	juvenile	blue_purple
10174C71	5	10	0	great_tit	juvenile	blue_purple
1016F407	5	5	1	great_tit	juvenile	blue_purple
1016FBFD	5	10	0	great_tit	juvenile	blue_purple
1016FF08	5	11	5	great_tit	juvenile	blue_purple
10172A7D	5	8	0	great_tit	juvenile	blue_purple
10174E13	5	15	0	great_tit	juvenile	blue_purple
10175062	5	21	2	great_tit	juvenile	blue_purple
1016EF0A	5	4	0	great_tit	juvenile	blue_purple
1016ED44	5	14	0	great_tit	juvenile	blue_purple
1016D257	5	6	0	great_tit	juvenile	blue_purple
101703CE	5	17	0	great_tit	juvenile	blue_purple
101702BA	5	10	0	great_tit	juvenile	blue_purple
101715AE	5	4	0	great_tit	juvenile	blue_purple
1016FCBD	5	13	0	great_tit	juvenile	blue_purple
101706AB	5	22	0	great_tit	juvenile	blue_purple
1016FA81	5	3	0	great_tit	juvenile	blue_purple
10174D11	5	3	0	great_tit	juvenile	blue_purple
1016F4AD	5	4	2	great_tit	juvenile	blue_purple
10170F7F	5	0	0	great_tit	juvenile	blue_purple
10170C39	5	14	1	great_tit	juvenile	blue_purple
1016A7E2	5	18	0	great_tit	juvenile	blue_purple
1016BC03	5	0	0	great_tit	juvenile	blue_purple
10174F74	5	17	0	great_tit	juvenile	blue_purple
101745FE	5	0	0	great_tit	juvenile	blue_purple
10171B3A	5	12	1	great_tit	juvenile	blue_purple
1016BE10	5	6	2	great_tit	juvenile	blue_purple
10174D50	5	7	0	great_tit	juvenile	blue_purple
1016E327	5	1	0	great_tit	juvenile	blue_purple
1016BE17	5	15	0	great_tit	juvenile	blue_purple
1016E3D0	5	0	0	great_tit	juvenile	blue_purple
1016CE4D	5	8	0	great_tit	juvenile	blue_purple
1016CEA0	5	25	1	great_tit	juvenile	blue_purple
1016FD8B	5	3	1	great_tit	juvenile	blue_purple
1016BDBD	5	8	2	great_tit	juvenile	blue_purple
1017319D	5	6	0	great_tit	juvenile	blue_purple
1016C265	5	1	0	great_tit	juvenile	blue_purple
10171351	5	11	3	great_tit	juvenile	blue_purple
1017060F	5	0	0	great_tit	juvenile	blue_purple
10173AAF	5	0	0	great_tit	juvenile	blue_purple
10170A54	5	0	0	great_tit	juvenile	blue_purple
1016FBD6	5	0	0	great_tit	juvenile	blue_purple
1016F337	5	0	0	great_tit	juvenile	blue_purple
1016FDEC	5	0	0	great_tit	juvenile	blue_purple
1016F88B	6	6	3	great_tit	juvenile	blue_purple
1016E114	6	18	1	great_tit	juvenile	blue_purple
101719F3	6	19	0	great_tit	juvenile	blue_purple
1016B749	6	8	0	great_tit	juvenile	blue_purple
1016FF24	6	0	0	great_tit	juvenile	blue_purple
1016FD1F	6	16	2	great_tit	juvenile	blue_purple
10174C1D	6	9	1	great_tit	juvenile	blue_purple
101715AF	6	14	0	great_tit	juvenile	blue_purple
1016A4E3	6	15	0	great_tit	juvenile	blue_purple
10172636	6	11	0	great_tit	juvenile	blue_purple
10172F75	6	6	2	great_tit	juvenile	blue_purple
10174C71	6	0	0	great_tit	juvenile	blue_purple
1016F407	6	5	0	great_tit	juvenile	blue_purple
1016FBFD	6	8	0	great_tit	juvenile	blue_purple
1016FF08	6	21	1	great_tit	juvenile	blue_purple
10172A7D	6	20	4	great_tit	juvenile	blue_purple
10174E13	6	11	0	great_tit	juvenile	blue_purple
10175062	6	19	1	great_tit	juvenile	blue_purple
1016EF0A	6	19	0	great_tit	juvenile	blue_purple
1016ED44	6	14	1	great_tit	juvenile	blue_purple
1016D257	6	0	0	great_tit	juvenile	blue_purple
101703CE	6	13	1	great_tit	juvenile	blue_purple
101702BA	6	0	0	great_tit	juvenile	blue_purple
101715AE	6	0	0	great_tit	juvenile	blue_purple
1016FCBD	6	8	0	great_tit	juvenile	blue_purple
101706AB	6	0	0	great_tit	juvenile	blue_purple
1016FA81	6	9	0	great_tit	juvenile	blue_purple
10174D11	6	13	0	great_tit	juvenile	blue_purple
1016F4AD	6	20	3	great_tit	juvenile	blue_purple
10170F7F	6	3	0	great_tit	juvenile	blue_purple
10170C39	6	17	1	great_tit	juvenile	blue_purple
1016A7E2	6	13	1	great_tit	juvenile	blue_purple
1016BC03	6	0	0	great_tit	juvenile	blue_purple
10174F74	6	22	1	great_tit	juvenile	blue_purple
101745FE	6	0	0	great_tit	juvenile	blue_purple
10171B3A	6	14	0	great_tit	juvenile	blue_purple
1016BE10	6	7	4	great_tit	juvenile	blue_purple
10174D50	6	11	1	great_tit	juvenile	blue_purple
1016E327	6	1	0	great_tit	juvenile	blue_purple
1016BE17	6	5	0	great_tit	juvenile	blue_purple
1016E3D0	6	0	0	great_tit	juvenile	blue_purple
1016CE4D	6	2	0	great_tit	juvenile	blue_purple
1016CEA0	6	21	5	great_tit	juvenile	blue_purple
1016FD8B	6	5	0	great_tit	juvenile	blue_purple
1016BDBD	6	18	8	great_tit	juvenile	blue_purple
1017319D	6	8	0	great_tit	juvenile	blue_purple
1016C265	6	6	5	great_tit	juvenile	blue_purple
10171351	6	0	0	great_tit	juvenile	blue_purple
1017060F	6	21	1	great_tit	juvenile	blue_purple
10173AAF	6	5	6	great_tit	juvenile	blue_purple
10170A54	6	5	1	great_tit	juvenile	blue_purple
1016FBD6	6	5	3	great_tit	juvenile	blue_purple
1016F337	6	0	0	great_tit	juvenile	blue_purple
1016FDEC	6	0	0	great_tit	juvenile	blue_purple
1016F88B	7	6	2	great_tit	juvenile	blue_purple
1016E114	7	4	0	great_tit	juvenile	blue_purple
101719F3	7	14	0	great_tit	juvenile	blue_purple
1016B749	7	9	1	great_tit	juvenile	blue_purple
1016FF24	7	0	0	great_tit	juvenile	blue_purple
1016FD1F	7	21	5	great_tit	juvenile	blue_purple
10174C1D	7	8	0	great_tit	juvenile	blue_purple
101715AF	7	11	0	great_tit	juvenile	blue_purple
1016A4E3	7	18	1	great_tit	juvenile	blue_purple
10172636	7	21	0	great_tit	juvenile	blue_purple
10172F75	7	12	0	great_tit	juvenile	blue_purple
10174C71	7	5	0	great_tit	juvenile	blue_purple
1016F407	7	0	0	great_tit	juvenile	blue_purple
1016FBFD	7	11	1	great_tit	juvenile	blue_purple
1016FF08	7	29	1	great_tit	juvenile	blue_purple
10172A7D	7	25	0	great_tit	juvenile	blue_purple
10174E13	7	24	0	great_tit	juvenile	blue_purple
10175062	7	27	0	great_tit	juvenile	blue_purple
1016EF0A	7	22	1	great_tit	juvenile	blue_purple
1016ED44	7	23	0	great_tit	juvenile	blue_purple
1016D257	7	12	0	great_tit	juvenile	blue_purple
101703CE	7	10	1	great_tit	juvenile	blue_purple
101702BA	7	9	0	great_tit	juvenile	blue_purple
101715AE	7	0	0	great_tit	juvenile	blue_purple
1016FCBD	7	16	0	great_tit	juvenile	blue_purple
101706AB	7	0	0	great_tit	juvenile	blue_purple
1016FA81	7	5	0	great_tit	juvenile	blue_purple
10174D11	7	17	0	great_tit	juvenile	blue_purple
1016F4AD	7	9	1	great_tit	juvenile	blue_purple
10170F7F	7	3	0	great_tit	juvenile	blue_purple
10170C39	7	21	3	great_tit	juvenile	blue_purple
1016A7E2	7	16	0	great_tit	juvenile	blue_purple
1016BC03	7	0	0	great_tit	juvenile	blue_purple
10174F74	7	17	0	great_tit	juvenile	blue_purple
101745FE	7	0	0	great_tit	juvenile	blue_purple
10171B3A	7	24	0	great_tit	juvenile	blue_purple
1016BE10	7	0	0	great_tit	juvenile	blue_purple
10174D50	7	4	0	great_tit	juvenile	blue_purple
1016E327	7	0	0	great_tit	juvenile	blue_purple
1016BE17	7	3	0	great_tit	juvenile	blue_purple
1016E3D0	7	0	0	great_tit	juvenile	blue_purple
1016CE4D	7	3	0	great_tit	juvenile	blue_purple
1016CEA0	7	20	2	great_tit	juvenile	blue_purple
1016FD8B	7	6	0	great_tit	juvenile	blue_purple
1016BDBD	7	38	1	great_tit	juvenile	blue_purple
1017319D	7	7	0	great_tit	juvenile	blue_purple
1016C265	7	0	0	great_tit	juvenile	blue_purple
10171351	7	0	0	great_tit	juvenile	blue_purple
1017060F	7	21	0	great_tit	juvenile	blue_purple
10173AAF	7	27	1	great_tit	juvenile	blue_purple
10170A54	7	1	1	great_tit	juvenile	blue_purple
1016FBD6	7	11	0	great_tit	juvenile	blue_purple
1016F337	7	0	0	great_tit	juvenile	blue_purple
1016FDEC	7	0	0	great_tit	juvenile	blue_purple
1016F88B	8	7	1	great_tit	juvenile	blue_purple
1016E114	8	10	1	great_tit	juvenile	blue_purple
101719F3	8	8	0	great_tit	juvenile	blue_purple
1016B749	8	6	0	great_tit	juvenile	blue_purple
1016FF24	8	0	0	great_tit	juvenile	blue_purple
1016FD1F	8	14	0	great_tit	juvenile	blue_purple
10174C1D	8	8	0	great_tit	juvenile	blue_purple
101715AF	8	13	0	great_tit	juvenile	blue_purple
1016A4E3	8	8	1	great_tit	juvenile	blue_purple
10172636	8	7	1	great_tit	juvenile	blue_purple
10172F75	8	10	0	great_tit	juvenile	blue_purple
10174C71	8	7	0	great_tit	juvenile	blue_purple
1016F407	8	8	0	great_tit	juvenile	blue_purple
1016FBFD	8	9	0	great_tit	juvenile	blue_purple
1016FF08	8	9	0	great_tit	juvenile	blue_purple
10172A7D	8	6	1	great_tit	juvenile	blue_purple
10174E13	8	8	0	great_tit	juvenile	blue_purple
10175062	8	9	0	great_tit	juvenile	blue_purple
1016EF0A	8	5	0	great_tit	juvenile	blue_purple
1016ED44	8	8	1	great_tit	juvenile	blue_purple
1016D257	8	0	0	great_tit	juvenile	blue_purple
101703CE	8	15	0	great_tit	juvenile	blue_purple
101702BA	8	9	0	great_tit	juvenile	blue_purple
101715AE	8	0	0	great_tit	juvenile	blue_purple
1016FCBD	8	6	0	great_tit	juvenile	blue_purple
101706AB	8	0	0	great_tit	juvenile	blue_purple
1016FA81	8	3	0	great_tit	juvenile	blue_purple
10174D11	8	3	1	great_tit	juvenile	blue_purple
1016F4AD	8	6	1	great_tit	juvenile	blue_purple
10170F7F	8	3	0	great_tit	juvenile	blue_purple
10170C39	8	12	0	great_tit	juvenile	blue_purple
1016A7E2	8	6	0	great_tit	juvenile	blue_purple
1016BC03	8	0	0	great_tit	juvenile	blue_purple
10174F74	8	4	0	great_tit	juvenile	blue_purple
101745FE	8	0	0	great_tit	juvenile	blue_purple
10171B3A	8	2	0	great_tit	juvenile	blue_purple
1016BE10	8	5	1	great_tit	juvenile	blue_purple
10174D50	8	4	0	great_tit	juvenile	blue_purple
1016E327	8	1	0	great_tit	juvenile	blue_purple
1016BE17	8	6	1	great_tit	juvenile	blue_purple
1016E3D0	8	0	0	great_tit	juvenile	blue_purple
1016CE4D	8	11	0	great_tit	juvenile	blue_purple
1016CEA0	8	16	0	great_tit	juvenile	blue_purple
1016FD8B	8	7	0	great_tit	juvenile	blue_purple
1016BDBD	8	5	1	great_tit	juvenile	blue_purple
1017319D	8	2	0	great_tit	juvenile	blue_purple
1016C265	8	0	0	great_tit	juvenile	blue_purple
10171351	8	0	0	great_tit	juvenile	blue_purple
1017060F	8	9	0	great_tit	juvenile	blue_purple
10173AAF	8	4	3	great_tit	juvenile	blue_purple
10170A54	8	9	2	great_tit	juvenile	blue_purple
1016FBD6	8	6	0	great_tit	juvenile	blue_purple
1016F337	8	8	6	great_tit	juvenile	blue_purple
1016FDEC	8	3	0	great_tit	juvenile	blue_purple
1948579D	1	10	8	blue_tit	adult	orange_yellow
194818C8	1	17	2	blue_tit	adult	orange_yellow
1016BA67	1	0	1	blue_tit	adult	orange_yellow
19480985	1	3	3	blue_tit	adult	orange_yellow
198E0DBA	1	5	6	blue_tit	adult	orange_yellow
17D16802	1	12	4	blue_tit	adult	orange_yellow
1016B29B	1	5	2	blue_tit	adult	orange_yellow
181597BD	1	6	7	blue_tit	adult	orange_yellow
19481816	1	3	6	blue_tit	adult	orange_yellow
185C6087	1	6	2	blue_tit	adult	orange_yellow
1815A047	1	7	6	blue_tit	adult	orange_yellow
19483C5E	1	5	3	blue_tit	adult	orange_yellow
17D12E7C	1	1	0	blue_tit	adult	orange_yellow
198E63D6	1	4	0	blue_tit	adult	orange_yellow
18159630	1	0	0	blue_tit	adult	orange_yellow
194821CD	1	0	0	blue_tit	adult	orange_yellow
1948161E	1	0	0	blue_tit	adult	orange_yellow
194814E0	1	0	0	blue_tit	adult	orange_yellow
1016E512	1	0	0	blue_tit	adult	orange_yellow
103F8FE5	1	0	0	blue_tit	adult	orange_yellow
18157485	1	0	0	blue_tit	adult	orange_yellow
1948579D	2	25	3	blue_tit	adult	orange_yellow
194818C8	2	19	0	blue_tit	adult	orange_yellow
1016BA67	2	2	2	blue_tit	adult	orange_yellow
19480985	2	17	1	blue_tit	adult	orange_yellow
198E0DBA	2	17	1	blue_tit	adult	orange_yellow
17D16802	2	27	2	blue_tit	adult	orange_yellow
1016B29B	2	13	0	blue_tit	adult	orange_yellow
181597BD	2	21	0	blue_tit	adult	orange_yellow
19481816	2	14	2	blue_tit	adult	orange_yellow
185C6087	2	19	3	blue_tit	adult	orange_yellow
1815A047	2	10	4	blue_tit	adult	orange_yellow
19483C5E	2	12	2	blue_tit	adult	orange_yellow
17D12E7C	2	13	3	blue_tit	adult	orange_yellow
198E63D6	2	22	1	blue_tit	adult	orange_yellow
18159630	2	2	4	blue_tit	adult	orange_yellow
194821CD	2	0	0	blue_tit	adult	orange_yellow
1948161E	2	0	0	blue_tit	adult	orange_yellow
194814E0	2	0	0	blue_tit	adult	orange_yellow
1016E512	2	0	0	blue_tit	adult	orange_yellow
103F8FE5	2	0	0	blue_tit	adult	orange_yellow
18157485	2	0	0	blue_tit	adult	orange_yellow
1948579D	3	29	0	blue_tit	adult	orange_yellow
194818C8	3	26	0	blue_tit	adult	orange_yellow
1016BA67	3	0	0	blue_tit	adult	orange_yellow
19480985	3	18	2	blue_tit	adult	orange_yellow
198E0DBA	3	28	0	blue_tit	adult	orange_yellow
17D16802	3	22	0	blue_tit	adult	orange_yellow
1016B29B	3	6	2	blue_tit	adult	orange_yellow
181597BD	3	32	0	blue_tit	adult	orange_yellow
19481816	3	19	1	blue_tit	adult	orange_yellow
185C6087	3	21	0	blue_tit	adult	orange_yellow
1815A047	3	12	1	blue_tit	adult	orange_yellow
19483C5E	3	21	0	blue_tit	adult	orange_yellow
17D12E7C	3	19	1	blue_tit	adult	orange_yellow
198E63D6	3	24	0	blue_tit	adult	orange_yellow
18159630	3	1	1	blue_tit	adult	orange_yellow
194821CD	3	2	0	blue_tit	adult	orange_yellow
1948161E	3	0	0	blue_tit	adult	orange_yellow
194814E0	3	0	0	blue_tit	adult	orange_yellow
1016E512	3	0	0	blue_tit	adult	orange_yellow
103F8FE5	3	0	0	blue_tit	adult	orange_yellow
18157485	3	0	0	blue_tit	adult	orange_yellow
1948579D	4	21	1	blue_tit	adult	orange_yellow
194818C8	4	17	0	blue_tit	adult	orange_yellow
1016BA67	4	0	0	blue_tit	adult	orange_yellow
19480985	4	7	0	blue_tit	adult	orange_yellow
198E0DBA	4	19	3	blue_tit	adult	orange_yellow
17D16802	4	23	1	blue_tit	adult	orange_yellow
1016B29B	4	10	1	blue_tit	adult	orange_yellow
181597BD	4	25	1	blue_tit	adult	orange_yellow
19481816	4	11	0	blue_tit	adult	orange_yellow
185C6087	4	16	0	blue_tit	adult	orange_yellow
1815A047	4	6	1	blue_tit	adult	orange_yellow
19483C5E	4	6	0	blue_tit	adult	orange_yellow
17D12E7C	4	1	0	blue_tit	adult	orange_yellow
198E63D6	4	21	1	blue_tit	adult	orange_yellow
18159630	4	4	2	blue_tit	adult	orange_yellow
194821CD	4	0	0	blue_tit	adult	orange_yellow
1948161E	4	6	0	blue_tit	adult	orange_yellow
194814E0	4	0	0	blue_tit	adult	orange_yellow
1016E512	4	0	0	blue_tit	adult	orange_yellow
103F8FE5	4	0	0	blue_tit	adult	orange_yellow
18157485	4	0	0	blue_tit	adult	orange_yellow
1948579D	5	20	0	blue_tit	adult	orange_yellow
194818C8	5	28	0	blue_tit	adult	orange_yellow
1016BA67	5	0	0	blue_tit	adult	orange_yellow
19480985	5	5	0	blue_tit	adult	orange_yellow
198E0DBA	5	10	0	blue_tit	adult	orange_yellow
17D16802	5	21	0	blue_tit	adult	orange_yellow
1016B29B	5	9	0	blue_tit	adult	orange_yellow
181597BD	5	15	0	blue_tit	adult	orange_yellow
19481816	5	7	0	blue_tit	adult	orange_yellow
185C6087	5	13	0	blue_tit	adult	orange_yellow
1815A047	5	6	1	blue_tit	adult	orange_yellow
19483C5E	5	14	0	blue_tit	adult	orange_yellow
17D12E7C	5	1	0	blue_tit	adult	orange_yellow
198E63D6	5	11	4	blue_tit	adult	orange_yellow
18159630	5	9	0	blue_tit	adult	orange_yellow
194821CD	5	3	0	blue_tit	adult	orange_yellow
1948161E	5	15	1	blue_tit	adult	orange_yellow
194814E0	5	3	0	blue_tit	adult	orange_yellow
1016E512	5	0	0	blue_tit	adult	orange_yellow
103F8FE5	5	0	0	blue_tit	adult	orange_yellow
18157485	5	0	0	blue_tit	adult	orange_yellow
1948579D	6	12	0	blue_tit	adult	orange_yellow
194818C8	6	11	0	blue_tit	adult	orange_yellow
1016BA67	6	2	0	blue_tit	adult	orange_yellow
19480985	6	6	0	blue_tit	adult	orange_yellow
198E0DBA	6	12	0	blue_tit	adult	orange_yellow
17D16802	6	13	0	blue_tit	adult	orange_yellow
1016B29B	6	6	0	blue_tit	adult	orange_yellow
181597BD	6	14	0	blue_tit	adult	orange_yellow
19481816	6	6	0	blue_tit	adult	orange_yellow
185C6087	6	6	0	blue_tit	adult	orange_yellow
1815A047	6	2	0	blue_tit	adult	orange_yellow
19483C5E	6	2	0	blue_tit	adult	orange_yellow
17D12E7C	6	2	0	blue_tit	adult	orange_yellow
198E63D6	6	5	1	blue_tit	adult	orange_yellow
18159630	6	12	0	blue_tit	adult	orange_yellow
194821CD	6	0	0	blue_tit	adult	orange_yellow
1948161E	6	2	2	blue_tit	adult	orange_yellow
194814E0	6	1	1	blue_tit	adult	orange_yellow
1016E512	6	6	0	blue_tit	adult	orange_yellow
103F8FE5	6	3	3	blue_tit	adult	orange_yellow
18157485	6	1	2	blue_tit	adult	orange_yellow
1948579D	7	11	0	blue_tit	adult	orange_yellow
194818C8	7	25	0	blue_tit	adult	orange_yellow
1016BA67	7	6	0	blue_tit	adult	orange_yellow
19480985	7	16	0	blue_tit	adult	orange_yellow
198E0DBA	7	8	0	blue_tit	adult	orange_yellow
17D16802	7	22	0	blue_tit	adult	orange_yellow
1016B29B	7	10	0	blue_tit	adult	orange_yellow
181597BD	7	12	0	blue_tit	adult	orange_yellow
19481816	7	0	0	blue_tit	adult	orange_yellow
185C6087	7	16	0	blue_tit	adult	orange_yellow
1815A047	7	0	0	blue_tit	adult	orange_yellow
19483C5E	7	13	0	blue_tit	adult	orange_yellow
17D12E7C	7	3	0	blue_tit	adult	orange_yellow
198E63D6	7	6	0	blue_tit	adult	orange_yellow
18159630	7	15	0	blue_tit	adult	orange_yellow
194821CD	7	0	0	blue_tit	adult	orange_yellow
1948161E	7	0	0	blue_tit	adult	orange_yellow
194814E0	7	3	2	blue_tit	adult	orange_yellow
1016E512	7	8	0	blue_tit	adult	orange_yellow
103F8FE5	7	0	0	blue_tit	adult	orange_yellow
18157485	7	0	0	blue_tit	adult	orange_yellow
1948579D	8	6	0	blue_tit	adult	orange_yellow
194818C8	8	14	0	blue_tit	adult	orange_yellow
1016BA67	8	1	0	blue_tit	adult	orange_yellow
19480985	8	6	0	blue_tit	adult	orange_yellow
198E0DBA	8	5	0	blue_tit	adult	orange_yellow
17D16802	8	12	0	blue_tit	adult	orange_yellow
1016B29B	8	8	0	blue_tit	adult	orange_yellow
181597BD	8	9	0	blue_tit	adult	orange_yellow
19481816	8	0	0	blue_tit	adult	orange_yellow
185C6087	8	5	0	blue_tit	adult	orange_yellow
1815A047	8	0	0	blue_tit	adult	orange_yellow
19483C5E	8	5	0	blue_tit	adult	orange_yellow
17D12E7C	8	3	0	blue_tit	adult	orange_yellow
198E63D6	8	5	0	blue_tit	adult	orange_yellow
18159630	8	9	0	blue_tit	adult	orange_yellow
194821CD	8	0	0	blue_tit	adult	orange_yellow
1948161E	8	0	0	blue_tit	adult	orange_yellow
194814E0	8	0	0	blue_tit	adult	orange_yellow
1016E512	8	3	0	blue_tit	adult	orange_yellow
103F8FE5	8	2	0	blue_tit	adult	orange_yellow
18157485	8	0	0	blue_tit	adult	orange_yellow
1016A405	1	26	4	blue_tit	juvenile	orange_yellow
1016C50E	1	10	16	blue_tit	juvenile	orange_yellow
1016D93B	1	14	7	blue_tit	juvenile	orange_yellow
00EDFD31	1	8	7	blue_tit	juvenile	orange_yellow
1016E7E1	1	13	5	blue_tit	juvenile	orange_yellow
1016C2DE	1	4	4	blue_tit	juvenile	orange_yellow
1016E2E0	1	10	7	blue_tit	juvenile	orange_yellow
103F8F85	1	5	9	blue_tit	juvenile	orange_yellow
1016C69C	1	12	8	blue_tit	juvenile	orange_yellow
103F8F35	1	14	11	blue_tit	juvenile	orange_yellow
1016E18C	1	21	3	blue_tit	juvenile	orange_yellow
1016E39A	1	14	8	blue_tit	juvenile	orange_yellow
103F690C	1	2	2	blue_tit	juvenile	orange_yellow
00EE0B67	1	0	6	blue_tit	juvenile	orange_yellow
103F3987	1	1	4	blue_tit	juvenile	orange_yellow
1016BE8B	1	24	7	blue_tit	juvenile	orange_yellow
1016B7AB	1	8	0	blue_tit	juvenile	orange_yellow
00EE3893	1	2	3	blue_tit	juvenile	orange_yellow
1016AFC4	1	8	3	blue_tit	juvenile	orange_yellow
103F3B10	1	8	10	blue_tit	juvenile	orange_yellow
1016CAC8	1	19	5	blue_tit	juvenile	orange_yellow
1016D4DB	1	3	6	blue_tit	juvenile	orange_yellow
103F665D	1	8	4	blue_tit	juvenile	orange_yellow
1016CF3E	1	3	1	blue_tit	juvenile	orange_yellow
103F7CA4	1	0	1	blue_tit	juvenile	orange_yellow
1016DF6D	1	15	7	blue_tit	juvenile	orange_yellow
1016DA9C	1	7	6	blue_tit	juvenile	orange_yellow
1016D8CF	1	3	0	blue_tit	juvenile	orange_yellow
1016C09F	1	10	4	blue_tit	juvenile	orange_yellow
1016DEDB	1	11	13	blue_tit	juvenile	orange_yellow
1016B611	1	1	8	blue_tit	juvenile	orange_yellow
1016CA20	1	7	2	blue_tit	juvenile	orange_yellow
1016D872	1	0	2	blue_tit	juvenile	orange_yellow
1016E37C	1	4	10	blue_tit	juvenile	orange_yellow
103F8DFC	1	0	2	blue_tit	juvenile	orange_yellow
1016F00C	1	1	1	blue_tit	juvenile	orange_yellow
1016D078	1	1	0	blue_tit	juvenile	orange_yellow
1016DA9B	1	1	1	blue_tit	juvenile	orange_yellow
1016B5AB	1	0	0	blue_tit	juvenile	orange_yellow
103F4AD7	1	0	0	blue_tit	juvenile	orange_yellow
1016D975	1	0	0	blue_tit	juvenile	orange_yellow
1016CFD3	1	0	0	blue_tit	juvenile	orange_yellow
00EDC64A	1	0	0	blue_tit	juvenile	orange_yellow
00EDDEE6	1	0	0	blue_tit	juvenile	orange_yellow
1016BE1F	1	0	0	blue_tit	juvenile	orange_yellow
1016A9F6	1	0	0	blue_tit	juvenile	orange_yellow
1016EA29	1	0	0	blue_tit	juvenile	orange_yellow
00EE2328	1	0	0	blue_tit	juvenile	orange_yellow
00EDFE13	1	0	0	blue_tit	juvenile	orange_yellow
1016B3D1	1	0	0	blue_tit	juvenile	orange_yellow
1016F08D	1	0	0	blue_tit	juvenile	orange_yellow
1016A405	2	42	6	blue_tit	juvenile	orange_yellow
1016C50E	2	12	6	blue_tit	juvenile	orange_yellow
1016D93B	2	24	3	blue_tit	juvenile	orange_yellow
00EDFD31	2	18	6	blue_tit	juvenile	orange_yellow
1016E7E1	2	12	8	blue_tit	juvenile	orange_yellow
1016C2DE	2	10	4	blue_tit	juvenile	orange_yellow
1016E2E0	2	21	2	blue_tit	juvenile	orange_yellow
103F8F85	2	23	1	blue_tit	juvenile	orange_yellow
1016C69C	2	16	4	blue_tit	juvenile	orange_yellow
103F8F35	2	14	4	blue_tit	juvenile	orange_yellow
1016E18C	2	17	6	blue_tit	juvenile	orange_yellow
1016E39A	2	21	4	blue_tit	juvenile	orange_yellow
103F690C	2	31	4	blue_tit	juvenile	orange_yellow
00EE0B67	2	19	2	blue_tit	juvenile	orange_yellow
103F3987	2	0	1	blue_tit	juvenile	orange_yellow
1016BE8B	2	28	5	blue_tit	juvenile	orange_yellow
1016B7AB	2	4	2	blue_tit	juvenile	orange_yellow
00EE3893	2	14	1	blue_tit	juvenile	orange_yellow
1016AFC4	2	0	0	blue_tit	juvenile	orange_yellow
103F3B10	2	29	4	blue_tit	juvenile	orange_yellow
1016CAC8	2	29	5	blue_tit	juvenile	orange_yellow
1016D4DB	2	1	2	blue_tit	juvenile	orange_yellow
103F665D	2	18	1	blue_tit	juvenile	orange_yellow
1016CF3E	2	19	5	blue_tit	juvenile	orange_yellow
103F7CA4	2	0	0	blue_tit	juvenile	orange_yellow
1016DF6D	2	32	7	blue_tit	juvenile	orange_yellow
1016DA9C	2	7	3	blue_tit	juvenile	orange_yellow
1016D8CF	2	6	9	blue_tit	juvenile	orange_yellow
1016C09F	2	15	7	blue_tit	juvenile	orange_yellow
1016DEDB	2	5	5	blue_tit	juvenile	orange_yellow
1016B611	2	8	5	blue_tit	juvenile	orange_yellow
1016CA20	2	9	7	blue_tit	juvenile	orange_yellow
1016D872	2	1	2	blue_tit	juvenile	orange_yellow
1016E37C	2	9	2	blue_tit	juvenile	orange_yellow
103F8DFC	2	18	4	blue_tit	juvenile	orange_yellow
1016F00C	2	6	3	blue_tit	juvenile	orange_yellow
1016D078	2	9	2	blue_tit	juvenile	orange_yellow
1016DA9B	2	38	6	blue_tit	juvenile	orange_yellow
1016B5AB	2	20	2	blue_tit	juvenile	orange_yellow
103F4AD7	2	2	8	blue_tit	juvenile	orange_yellow
1016D975	2	0	8	blue_tit	juvenile	orange_yellow
1016CFD3	2	3	3	blue_tit	juvenile	orange_yellow
00EDC64A	2	0	0	blue_tit	juvenile	orange_yellow
00EDDEE6	2	0	0	blue_tit	juvenile	orange_yellow
1016BE1F	2	0	0	blue_tit	juvenile	orange_yellow
1016A9F6	2	0	0	blue_tit	juvenile	orange_yellow
1016EA29	2	0	0	blue_tit	juvenile	orange_yellow
00EE2328	2	0	0	blue_tit	juvenile	orange_yellow
00EDFE13	2	0	0	blue_tit	juvenile	orange_yellow
1016B3D1	2	0	0	blue_tit	juvenile	orange_yellow
1016F08D	2	0	0	blue_tit	juvenile	orange_yellow
1016A405	3	41	8	blue_tit	juvenile	orange_yellow
1016C50E	3	22	5	blue_tit	juvenile	orange_yellow
1016D93B	3	28	0	blue_tit	juvenile	orange_yellow
00EDFD31	3	27	1	blue_tit	juvenile	orange_yellow
1016E7E1	3	21	3	blue_tit	juvenile	orange_yellow
1016C2DE	3	29	2	blue_tit	juvenile	orange_yellow
1016E2E0	3	30	0	blue_tit	juvenile	orange_yellow
103F8F85	3	29	1	blue_tit	juvenile	orange_yellow
1016C69C	3	23	2	blue_tit	juvenile	orange_yellow
103F8F35	3	20	1	blue_tit	juvenile	orange_yellow
1016E18C	3	42	5	blue_tit	juvenile	orange_yellow
1016E39A	3	27	5	blue_tit	juvenile	orange_yellow
103F690C	3	22	2	blue_tit	juvenile	orange_yellow
00EE0B67	3	0	0	blue_tit	juvenile	orange_yellow
103F3987	3	5	2	blue_tit	juvenile	orange_yellow
1016BE8B	3	41	2	blue_tit	juvenile	orange_yellow
1016B7AB	3	14	0	blue_tit	juvenile	orange_yellow
00EE3893	3	22	7	blue_tit	juvenile	orange_yellow
1016AFC4	3	0	0	blue_tit	juvenile	orange_yellow
103F3B10	3	30	5	blue_tit	juvenile	orange_yellow
1016CAC8	3	22	0	blue_tit	juvenile	orange_yellow
1016D4DB	3	10	1	blue_tit	juvenile	orange_yellow
103F665D	3	17	1	blue_tit	juvenile	orange_yellow
1016CF3E	3	17	0	blue_tit	juvenile	orange_yellow
103F7CA4	3	0	0	blue_tit	juvenile	orange_yellow
1016DF6D	3	41	3	blue_tit	juvenile	orange_yellow
1016DA9C	3	11	1	blue_tit	juvenile	orange_yellow
1016D8CF	3	16	0	blue_tit	juvenile	orange_yellow
1016C09F	3	19	8	blue_tit	juvenile	orange_yellow
1016DEDB	3	3	2	blue_tit	juvenile	orange_yellow
1016B611	3	21	1	blue_tit	juvenile	orange_yellow
1016CA20	3	0	0	blue_tit	juvenile	orange_yellow
1016D872	3	0	0	blue_tit	juvenile	orange_yellow
1016E37C	3	26	1	blue_tit	juvenile	orange_yellow
103F8DFC	3	27	2	blue_tit	juvenile	orange_yellow
1016F00C	3	7	0	blue_tit	juvenile	orange_yellow
1016D078	3	32	1	blue_tit	juvenile	orange_yellow
1016DA9B	3	30	1	blue_tit	juvenile	orange_yellow
1016B5AB	3	21	1	blue_tit	juvenile	orange_yellow
103F4AD7	3	0	0	blue_tit	juvenile	orange_yellow
1016D975	3	1	0	blue_tit	juvenile	orange_yellow
1016CFD3	3	0	3	blue_tit	juvenile	orange_yellow
00EDC64A	3	0	0	blue_tit	juvenile	orange_yellow
00EDDEE6	3	0	0	blue_tit	juvenile	orange_yellow
1016BE1F	3	0	0	blue_tit	juvenile	orange_yellow
1016A9F6	3	0	0	blue_tit	juvenile	orange_yellow
1016EA29	3	0	0	blue_tit	juvenile	orange_yellow
00EE2328	3	0	0	blue_tit	juvenile	orange_yellow
00EDFE13	3	0	0	blue_tit	juvenile	orange_yellow
1016B3D1	3	0	0	blue_tit	juvenile	orange_yellow
1016F08D	3	0	0	blue_tit	juvenile	orange_yellow
1016A405	4	26	3	blue_tit	juvenile	orange_yellow
1016C50E	4	7	1	blue_tit	juvenile	orange_yellow
1016D93B	4	11	2	blue_tit	juvenile	orange_yellow
00EDFD31	4	17	1	blue_tit	juvenile	orange_yellow
1016E7E1	4	9	2	blue_tit	juvenile	orange_yellow
1016C2DE	4	8	2	blue_tit	juvenile	orange_yellow
1016E2E0	4	12	0	blue_tit	juvenile	orange_yellow
103F8F85	4	9	0	blue_tit	juvenile	orange_yellow
1016C69C	4	10	1	blue_tit	juvenile	orange_yellow
103F8F35	4	14	1	blue_tit	juvenile	orange_yellow
1016E18C	4	7	4	blue_tit	juvenile	orange_yellow
1016E39A	4	16	2	blue_tit	juvenile	orange_yellow
103F690C	4	23	0	blue_tit	juvenile	orange_yellow
00EE0B67	4	10	0	blue_tit	juvenile	orange_yellow
103F3987	4	4	0	blue_tit	juvenile	orange_yellow
1016BE8B	4	17	0	blue_tit	juvenile	orange_yellow
1016B7AB	4	6	1	blue_tit	juvenile	orange_yellow
00EE3893	4	14	1	blue_tit	juvenile	orange_yellow
1016AFC4	4	0	1	blue_tit	juvenile	orange_yellow
103F3B10	4	11	0	blue_tit	juvenile	orange_yellow
1016CAC8	4	23	0	blue_tit	juvenile	orange_yellow
1016D4DB	4	0	0	blue_tit	juvenile	orange_yellow
103F665D	4	3	0	blue_tit	juvenile	orange_yellow
1016CF3E	4	8	1	blue_tit	juvenile	orange_yellow
103F7CA4	4	0	0	blue_tit	juvenile	orange_yellow
1016DF6D	4	26	1	blue_tit	juvenile	orange_yellow
1016DA9C	4	10	2	blue_tit	juvenile	orange_yellow
1016D8CF	4	0	0	blue_tit	juvenile	orange_yellow
1016C09F	4	15	2	blue_tit	juvenile	orange_yellow
1016DEDB	4	6	1	blue_tit	juvenile	orange_yellow
1016B611	4	5	1	blue_tit	juvenile	orange_yellow
1016CA20	4	2	6	blue_tit	juvenile	orange_yellow
1016D872	4	0	0	blue_tit	juvenile	orange_yellow
1016E37C	4	5	1	blue_tit	juvenile	orange_yellow
103F8DFC	4	16	0	blue_tit	juvenile	orange_yellow
1016F00C	4	1	0	blue_tit	juvenile	orange_yellow
1016D078	4	8	1	blue_tit	juvenile	orange_yellow
1016DA9B	4	20	0	blue_tit	juvenile	orange_yellow
1016B5AB	4	11	0	blue_tit	juvenile	orange_yellow
103F4AD7	4	0	0	blue_tit	juvenile	orange_yellow
1016D975	4	2	0	blue_tit	juvenile	orange_yellow
1016CFD3	4	17	1	blue_tit	juvenile	orange_yellow
00EDC64A	4	9	4	blue_tit	juvenile	orange_yellow
00EDDEE6	4	0	0	blue_tit	juvenile	orange_yellow
1016BE1F	4	0	0	blue_tit	juvenile	orange_yellow
1016A9F6	4	0	0	blue_tit	juvenile	orange_yellow
1016EA29	4	0	0	blue_tit	juvenile	orange_yellow
00EE2328	4	0	0	blue_tit	juvenile	orange_yellow
00EDFE13	4	0	0	blue_tit	juvenile	orange_yellow
1016B3D1	4	0	0	blue_tit	juvenile	orange_yellow
1016F08D	4	0	0	blue_tit	juvenile	orange_yellow
1016A405	5	34	1	blue_tit	juvenile	orange_yellow
1016C50E	5	7	1	blue_tit	juvenile	orange_yellow
1016D93B	5	12	1	blue_tit	juvenile	orange_yellow
00EDFD31	5	16	1	blue_tit	juvenile	orange_yellow
1016E7E1	5	9	4	blue_tit	juvenile	orange_yellow
1016C2DE	5	13	0	blue_tit	juvenile	orange_yellow
1016E2E0	5	13	0	blue_tit	juvenile	orange_yellow
103F8F85	5	14	0	blue_tit	juvenile	orange_yellow
1016C69C	5	9	1	blue_tit	juvenile	orange_yellow
103F8F35	5	13	3	blue_tit	juvenile	orange_yellow
1016E18C	5	19	1	blue_tit	juvenile	orange_yellow
1016E39A	5	16	0	blue_tit	juvenile	orange_yellow
103F690C	5	16	0	blue_tit	juvenile	orange_yellow
00EE0B67	5	7	0	blue_tit	juvenile	orange_yellow
103F3987	5	8	3	blue_tit	juvenile	orange_yellow
1016BE8B	5	22	2	blue_tit	juvenile	orange_yellow
1016B7AB	5	6	0	blue_tit	juvenile	orange_yellow
00EE3893	5	17	2	blue_tit	juvenile	orange_yellow
1016AFC4	5	0	0	blue_tit	juvenile	orange_yellow
103F3B10	5	13	2	blue_tit	juvenile	orange_yellow
1016CAC8	5	28	0	blue_tit	juvenile	orange_yellow
1016D4DB	5	2	0	blue_tit	juvenile	orange_yellow
103F665D	5	7	0	blue_tit	juvenile	orange_yellow
1016CF3E	5	10	5	blue_tit	juvenile	orange_yellow
103F7CA4	5	1	0	blue_tit	juvenile	orange_yellow
1016DF6D	5	15	2	blue_tit	juvenile	orange_yellow
1016DA9C	5	7	2	blue_tit	juvenile	orange_yellow
1016D8CF	5	0	0	blue_tit	juvenile	orange_yellow
1016C09F	5	16	5	blue_tit	juvenile	orange_yellow
1016DEDB	5	19	2	blue_tit	juvenile	orange_yellow
1016B611	5	6	1	blue_tit	juvenile	orange_yellow
1016CA20	5	12	1	blue_tit	juvenile	orange_yellow
1016D872	5	0	0	blue_tit	juvenile	orange_yellow
1016E37C	5	11	0	blue_tit	juvenile	orange_yellow
103F8DFC	5	20	0	blue_tit	juvenile	orange_yellow
1016F00C	5	5	0	blue_tit	juvenile	orange_yellow
1016D078	5	12	1	blue_tit	juvenile	orange_yellow
1016DA9B	5	11	0	blue_tit	juvenile	orange_yellow
1016B5AB	5	11	0	blue_tit	juvenile	orange_yellow
103F4AD7	5	0	0	blue_tit	juvenile	orange_yellow
1016D975	5	2	1	blue_tit	juvenile	orange_yellow
1016CFD3	5	11	0	blue_tit	juvenile	orange_yellow
00EDC64A	5	0	0	blue_tit	juvenile	orange_yellow
00EDDEE6	5	1	0	blue_tit	juvenile	orange_yellow
1016BE1F	5	0	0	blue_tit	juvenile	orange_yellow
1016A9F6	5	0	0	blue_tit	juvenile	orange_yellow
1016EA29	5	0	0	blue_tit	juvenile	orange_yellow
00EE2328	5	0	0	blue_tit	juvenile	orange_yellow
00EDFE13	5	0	0	blue_tit	juvenile	orange_yellow
1016B3D1	5	0	0	blue_tit	juvenile	orange_yellow
1016F08D	5	0	0	blue_tit	juvenile	orange_yellow
1016A405	6	21	0	blue_tit	juvenile	orange_yellow
1016C50E	6	9	0	blue_tit	juvenile	orange_yellow
1016D93B	6	11	0	blue_tit	juvenile	orange_yellow
00EDFD31	6	18	0	blue_tit	juvenile	orange_yellow
1016E7E1	6	9	2	blue_tit	juvenile	orange_yellow
1016C2DE	6	10	1	blue_tit	juvenile	orange_yellow
1016E2E0	6	10	1	blue_tit	juvenile	orange_yellow
103F8F85	6	10	0	blue_tit	juvenile	orange_yellow
1016C69C	6	6	0	blue_tit	juvenile	orange_yellow
103F8F35	6	11	0	blue_tit	juvenile	orange_yellow
1016E18C	6	9	1	blue_tit	juvenile	orange_yellow
1016E39A	6	10	0	blue_tit	juvenile	orange_yellow
103F690C	6	11	1	blue_tit	juvenile	orange_yellow
00EE0B67	6	6	0	blue_tit	juvenile	orange_yellow
103F3987	6	8	4	blue_tit	juvenile	orange_yellow
1016BE8B	6	16	0	blue_tit	juvenile	orange_yellow
1016B7AB	6	5	3	blue_tit	juvenile	orange_yellow
00EE3893	6	9	0	blue_tit	juvenile	orange_yellow
1016AFC4	6	0	0	blue_tit	juvenile	orange_yellow
103F3B10	6	12	0	blue_tit	juvenile	orange_yellow
1016CAC8	6	16	0	blue_tit	juvenile	orange_yellow
1016D4DB	6	2	2	blue_tit	juvenile	orange_yellow
103F665D	6	10	0	blue_tit	juvenile	orange_yellow
1016CF3E	6	8	1	blue_tit	juvenile	orange_yellow
103F7CA4	6	4	2	blue_tit	juvenile	orange_yellow
1016DF6D	6	17	1	blue_tit	juvenile	orange_yellow
1016DA9C	6	8	1	blue_tit	juvenile	orange_yellow
1016D8CF	6	0	0	blue_tit	juvenile	orange_yellow
1016C09F	6	8	4	blue_tit	juvenile	orange_yellow
1016DEDB	6	1	2	blue_tit	juvenile	orange_yellow
1016B611	6	10	0	blue_tit	juvenile	orange_yellow
1016CA20	6	12	0	blue_tit	juvenile	orange_yellow
1016D872	6	14	12	blue_tit	juvenile	orange_yellow
1016E37C	6	15	0	blue_tit	juvenile	orange_yellow
103F8DFC	6	14	2	blue_tit	juvenile	orange_yellow
1016F00C	6	1	0	blue_tit	juvenile	orange_yellow
1016D078	6	0	0	blue_tit	juvenile	orange_yellow
1016DA9B	6	12	0	blue_tit	juvenile	orange_yellow
1016B5AB	6	4	0	blue_tit	juvenile	orange_yellow
103F4AD7	6	0	0	blue_tit	juvenile	orange_yellow
1016D975	6	10	1	blue_tit	juvenile	orange_yellow
1016CFD3	6	8	1	blue_tit	juvenile	orange_yellow
00EDC64A	6	5	4	blue_tit	juvenile	orange_yellow
00EDDEE6	6	0	0	blue_tit	juvenile	orange_yellow
1016BE1F	6	2	4	blue_tit	juvenile	orange_yellow
1016A9F6	6	6	0	blue_tit	juvenile	orange_yellow
1016EA29	6	7	1	blue_tit	juvenile	orange_yellow
00EE2328	6	3	1	blue_tit	juvenile	orange_yellow
00EDFE13	6	7	0	blue_tit	juvenile	orange_yellow
1016B3D1	6	0	0	blue_tit	juvenile	orange_yellow
1016F08D	6	0	0	blue_tit	juvenile	orange_yellow
1016A405	7	31	0	blue_tit	juvenile	orange_yellow
1016C50E	7	5	1	blue_tit	juvenile	orange_yellow
1016D93B	7	12	2	blue_tit	juvenile	orange_yellow
00EDFD31	7	19	0	blue_tit	juvenile	orange_yellow
1016E7E1	7	12	0	blue_tit	juvenile	orange_yellow
1016C2DE	7	14	1	blue_tit	juvenile	orange_yellow
1016E2E0	7	17	0	blue_tit	juvenile	orange_yellow
103F8F85	7	16	0	blue_tit	juvenile	orange_yellow
1016C69C	7	14	3	blue_tit	juvenile	orange_yellow
103F8F35	7	13	0	blue_tit	juvenile	orange_yellow
1016E18C	7	9	1	blue_tit	juvenile	orange_yellow
1016E39A	7	12	1	blue_tit	juvenile	orange_yellow
103F690C	7	13	0	blue_tit	juvenile	orange_yellow
00EE0B67	7	4	0	blue_tit	juvenile	orange_yellow
103F3987	7	12	1	blue_tit	juvenile	orange_yellow
1016BE8B	7	26	0	blue_tit	juvenile	orange_yellow
1016B7AB	7	10	0	blue_tit	juvenile	orange_yellow
00EE3893	7	10	1	blue_tit	juvenile	orange_yellow
1016AFC4	7	0	0	blue_tit	juvenile	orange_yellow
103F3B10	7	24	1	blue_tit	juvenile	orange_yellow
1016CAC8	7	22	0	blue_tit	juvenile	orange_yellow
1016D4DB	7	15	0	blue_tit	juvenile	orange_yellow
103F665D	7	7	0	blue_tit	juvenile	orange_yellow
1016CF3E	7	1	2	blue_tit	juvenile	orange_yellow
103F7CA4	7	3	5	blue_tit	juvenile	orange_yellow
1016DF6D	7	18	3	blue_tit	juvenile	orange_yellow
1016DA9C	7	6	2	blue_tit	juvenile	orange_yellow
1016D8CF	7	0	0	blue_tit	juvenile	orange_yellow
1016C09F	7	17	4	blue_tit	juvenile	orange_yellow
1016DEDB	7	8	1	blue_tit	juvenile	orange_yellow
1016B611	7	8	0	blue_tit	juvenile	orange_yellow
1016CA20	7	10	1	blue_tit	juvenile	orange_yellow
1016D872	7	15	4	blue_tit	juvenile	orange_yellow
1016E37C	7	21	0	blue_tit	juvenile	orange_yellow
103F8DFC	7	30	1	blue_tit	juvenile	orange_yellow
1016F00C	7	1	0	blue_tit	juvenile	orange_yellow
1016D078	7	13	1	blue_tit	juvenile	orange_yellow
1016DA9B	7	20	1	blue_tit	juvenile	orange_yellow
1016B5AB	7	5	0	blue_tit	juvenile	orange_yellow
103F4AD7	7	0	0	blue_tit	juvenile	orange_yellow
1016D975	7	8	1	blue_tit	juvenile	orange_yellow
1016CFD3	7	19	0	blue_tit	juvenile	orange_yellow
00EDC64A	7	6	0	blue_tit	juvenile	orange_yellow
00EDDEE6	7	0	0	blue_tit	juvenile	orange_yellow
1016BE1F	7	7	0	blue_tit	juvenile	orange_yellow
1016A9F6	7	11	0	blue_tit	juvenile	orange_yellow
1016EA29	7	22	1	blue_tit	juvenile	orange_yellow
00EE2328	7	9	0	blue_tit	juvenile	orange_yellow
00EDFE13	7	0	0	blue_tit	juvenile	orange_yellow
1016B3D1	7	0	0	blue_tit	juvenile	orange_yellow
1016F08D	7	0	0	blue_tit	juvenile	orange_yellow
1016A405	8	21	0	blue_tit	juvenile	orange_yellow
1016C50E	8	4	2	blue_tit	juvenile	orange_yellow
1016D93B	8	12	0	blue_tit	juvenile	orange_yellow
00EDFD31	8	13	0	blue_tit	juvenile	orange_yellow
1016E7E1	8	3	2	blue_tit	juvenile	orange_yellow
1016C2DE	8	10	0	blue_tit	juvenile	orange_yellow
1016E2E0	8	5	0	blue_tit	juvenile	orange_yellow
103F8F85	8	3	0	blue_tit	juvenile	orange_yellow
1016C69C	8	5	3	blue_tit	juvenile	orange_yellow
103F8F35	8	2	0	blue_tit	juvenile	orange_yellow
1016E18C	8	5	0	blue_tit	juvenile	orange_yellow
1016E39A	8	7	0	blue_tit	juvenile	orange_yellow
103F690C	8	11	0	blue_tit	juvenile	orange_yellow
00EE0B67	8	0	0	blue_tit	juvenile	orange_yellow
103F3987	8	5	1	blue_tit	juvenile	orange_yellow
1016BE8B	8	8	0	blue_tit	juvenile	orange_yellow
1016B7AB	8	9	1	blue_tit	juvenile	orange_yellow
00EE3893	8	2	0	blue_tit	juvenile	orange_yellow
1016AFC4	8	0	0	blue_tit	juvenile	orange_yellow
103F3B10	8	13	0	blue_tit	juvenile	orange_yellow
1016CAC8	8	7	0	blue_tit	juvenile	orange_yellow
1016D4DB	8	6	0	blue_tit	juvenile	orange_yellow
103F665D	8	3	0	blue_tit	juvenile	orange_yellow
1016CF3E	8	2	0	blue_tit	juvenile	orange_yellow
103F7CA4	8	0	0	blue_tit	juvenile	orange_yellow
1016DF6D	8	7	0	blue_tit	juvenile	orange_yellow
1016DA9C	8	7	1	blue_tit	juvenile	orange_yellow
1016D8CF	8	0	0	blue_tit	juvenile	orange_yellow
1016C09F	8	5	2	blue_tit	juvenile	orange_yellow
1016DEDB	8	1	0	blue_tit	juvenile	orange_yellow
1016B611	8	8	0	blue_tit	juvenile	orange_yellow
1016CA20	8	3	1	blue_tit	juvenile	orange_yellow
1016D872	8	4	0	blue_tit	juvenile	orange_yellow
1016E37C	8	7	0	blue_tit	juvenile	orange_yellow
103F8DFC	8	12	0	blue_tit	juvenile	orange_yellow
1016F00C	8	0	0	blue_tit	juvenile	orange_yellow
1016D078	8	2	1	blue_tit	juvenile	orange_yellow
1016DA9B	8	6	0	blue_tit	juvenile	orange_yellow
1016B5AB	8	8	0	blue_tit	juvenile	orange_yellow
103F4AD7	8	0	0	blue_tit	juvenile	orange_yellow
1016D975	8	0	0	blue_tit	juvenile	orange_yellow
1016CFD3	8	11	0	blue_tit	juvenile	orange_yellow
00EDC64A	8	1	0	blue_tit	juvenile	orange_yellow
00EDDEE6	8	0	0	blue_tit	juvenile	orange_yellow
1016BE1F	8	12	1	blue_tit	juvenile	orange_yellow
1016A9F6	8	2	0	blue_tit	juvenile	orange_yellow
1016EA29	8	0	0	blue_tit	juvenile	orange_yellow
00EE2328	8	3	0	blue_tit	juvenile	orange_yellow
00EDFE13	8	2	0	blue_tit	juvenile	orange_yellow
1016B3D1	8	5	1	blue_tit	juvenile	orange_yellow
1016F08D	8	2	0	blue_tit	juvenile	orange_yellow
194841F7	1	11	0	great_tit	adult	orange_yellow
13021385	1	7	3	great_tit	adult	orange_yellow
19483034	1	7	3	great_tit	adult	orange_yellow
1016F72A	1	1	2	great_tit	adult	orange_yellow
1948036B	1	0	4	great_tit	adult	orange_yellow
1016F9D8	1	11	6	great_tit	adult	orange_yellow
1815B656	1	18	12	great_tit	adult	orange_yellow
194836A0	1	9	9	great_tit	adult	orange_yellow
1948139B	1	5	3	great_tit	adult	orange_yellow
1016FA48	1	4	1	great_tit	adult	orange_yellow
10174F5B	1	2	1	great_tit	adult	orange_yellow
1016AB4A	1	0	7	great_tit	adult	orange_yellow
101701B4	1	4	0	great_tit	adult	orange_yellow
130206F2	1	5	6	great_tit	adult	orange_yellow
13020C10	1	2	0	great_tit	adult	orange_yellow
1948228D	1	3	0	great_tit	adult	orange_yellow
198E9049	1	0	0	great_tit	adult	orange_yellow
1016F437	1	0	0	great_tit	adult	orange_yellow
185C32BF	1	0	0	great_tit	adult	orange_yellow
1016FCCA	1	0	0	great_tit	adult	orange_yellow
10173F4D	1	0	0	great_tit	adult	orange_yellow
1815AE53	1	0	0	great_tit	adult	orange_yellow
194841F7	2	14	0	great_tit	adult	orange_yellow
13021385	2	18	4	great_tit	adult	orange_yellow
19483034	2	13	2	great_tit	adult	orange_yellow
1016F72A	2	6	2	great_tit	adult	orange_yellow
1948036B	2	0	0	great_tit	adult	orange_yellow
1016F9D8	2	18	2	great_tit	adult	orange_yellow
1815B656	2	27	1	great_tit	adult	orange_yellow
194836A0	2	19	0	great_tit	adult	orange_yellow
1948139B	2	8	2	great_tit	adult	orange_yellow
1016FA48	2	14	1	great_tit	adult	orange_yellow
10174F5B	2	8	0	great_tit	adult	orange_yellow
1016AB4A	2	4	9	great_tit	adult	orange_yellow
101701B4	2	4	3	great_tit	adult	orange_yellow
130206F2	2	13	0	great_tit	adult	orange_yellow
13020C10	2	0	3	great_tit	adult	orange_yellow
1948228D	2	11	0	great_tit	adult	orange_yellow
198E9049	2	4	1	great_tit	adult	orange_yellow
1016F437	2	0	0	great_tit	adult	orange_yellow
185C32BF	2	0	0	great_tit	adult	orange_yellow
1016FCCA	2	0	0	great_tit	adult	orange_yellow
10173F4D	2	0	0	great_tit	adult	orange_yellow
1815AE53	2	0	0	great_tit	adult	orange_yellow
194841F7	3	16	0	great_tit	adult	orange_yellow
13021385	3	22	0	great_tit	adult	orange_yellow
19483034	3	17	0	great_tit	adult	orange_yellow
1016F72A	3	14	2	great_tit	adult	orange_yellow
1948036B	3	0	0	great_tit	adult	orange_yellow
1016F9D8	3	18	2	great_tit	adult	orange_yellow
1815B656	3	19	3	great_tit	adult	orange_yellow
194836A0	3	20	1	great_tit	adult	orange_yellow
1948139B	3	10	0	great_tit	adult	orange_yellow
1016FA48	3	12	0	great_tit	adult	orange_yellow
10174F5B	3	13	0	great_tit	adult	orange_yellow
1016AB4A	3	25	2	great_tit	adult	orange_yellow
101701B4	3	1	0	great_tit	adult	orange_yellow
130206F2	3	15	0	great_tit	adult	orange_yellow
13020C10	3	16	0	great_tit	adult	orange_yellow
1948228D	3	15	0	great_tit	adult	orange_yellow
198E9049	3	12	0	great_tit	adult	orange_yellow
1016F437	3	1	0	great_tit	adult	orange_yellow
185C32BF	3	8	0	great_tit	adult	orange_yellow
1016FCCA	3	0	0	great_tit	adult	orange_yellow
10173F4D	3	0	0	great_tit	adult	orange_yellow
1815AE53	3	0	0	great_tit	adult	orange_yellow
194841F7	4	18	2	great_tit	adult	orange_yellow
13021385	4	9	0	great_tit	adult	orange_yellow
19483034	4	8	1	great_tit	adult	orange_yellow
1016F72A	4	27	0	great_tit	adult	orange_yellow
1948036B	4	0	0	great_tit	adult	orange_yellow
1016F9D8	4	16	0	great_tit	adult	orange_yellow
1815B656	4	32	0	great_tit	adult	orange_yellow
194836A0	4	15	0	great_tit	adult	orange_yellow
1948139B	4	6	0	great_tit	adult	orange_yellow
1016FA48	4	17	0	great_tit	adult	orange_yellow
10174F5B	4	4	0	great_tit	adult	orange_yellow
1016AB4A	4	11	0	great_tit	adult	orange_yellow
101701B4	4	17	0	great_tit	adult	orange_yellow
130206F2	4	19	0	great_tit	adult	orange_yellow
13020C10	4	11	1	great_tit	adult	orange_yellow
1948228D	4	7	0	great_tit	adult	orange_yellow
198E9049	4	10	1	great_tit	adult	orange_yellow
1016F437	4	0	0	great_tit	adult	orange_yellow
185C32BF	4	4	0	great_tit	adult	orange_yellow
1016FCCA	4	0	0	great_tit	adult	orange_yellow
10173F4D	4	0	0	great_tit	adult	orange_yellow
1815AE53	4	0	0	great_tit	adult	orange_yellow
194841F7	5	11	0	great_tit	adult	orange_yellow
13021385	5	13	1	great_tit	adult	orange_yellow
19483034	5	11	0	great_tit	adult	orange_yellow
1016F72A	5	13	0	great_tit	adult	orange_yellow
1948036B	5	0	0	great_tit	adult	orange_yellow
1016F9D8	5	16	1	great_tit	adult	orange_yellow
1815B656	5	27	1	great_tit	adult	orange_yellow
194836A0	5	12	1	great_tit	adult	orange_yellow
1948139B	5	9	0	great_tit	adult	orange_yellow
1016FA48	5	8	0	great_tit	adult	orange_yellow
10174F5B	5	6	0	great_tit	adult	orange_yellow
1016AB4A	5	11	0	great_tit	adult	orange_yellow
101701B4	5	6	0	great_tit	adult	orange_yellow
[truncated: 659 more rows]

## Sheet: Figure 2b
PIT	Day	Purple	Blue	Species	Age
194818C8	1	4	1	blue_tit	adult
198E63D6	1	3	0	blue_tit	adult
198E0DBA	1	2	0	blue_tit	adult
17D16802	1	10	0	blue_tit	adult
1948579D	1	3	0	blue_tit	adult
19480985	1	2	3	blue_tit	adult
181597BD	1	4	1	blue_tit	adult
19481816	1	3	2	blue_tit	adult
103F6133	1	2	0	blue_tit	adult
194814E0	1	1	0	blue_tit	adult
17D12E7C	1	0	0	blue_tit	adult
185C6087	1	0	0	blue_tit	adult
1815A047	1	0	0	blue_tit	adult
1016B29B	1	0	0	blue_tit	adult
19483C5E	1	0	0	blue_tit	adult
194818C8	2	8	0	blue_tit	adult
198E63D6	2	4	0	blue_tit	adult
198E0DBA	2	6	2	blue_tit	adult
17D16802	2	6	0	blue_tit	adult
1948579D	2	20	4	blue_tit	adult
19480985	2	6	5	blue_tit	adult
181597BD	2	1	13	blue_tit	adult
19481816	2	9	1	blue_tit	adult
103F6133	2	0	0	blue_tit	adult
194814E0	2	0	0	blue_tit	adult
17D12E7C	2	3	0	blue_tit	adult
185C6087	2	7	0	blue_tit	adult
1815A047	2	5	1	blue_tit	adult
1016B29B	2	0	0	blue_tit	adult
19483C5E	2	0	0	blue_tit	adult
194818C8	3	5	6	blue_tit	adult
198E63D6	3	3	0	blue_tit	adult
198E0DBA	3	2	0	blue_tit	adult
17D16802	3	8	0	blue_tit	adult
1948579D	3	9	2	blue_tit	adult
19480985	3	6	0	blue_tit	adult
181597BD	3	0	8	blue_tit	adult
19481816	3	1	3	blue_tit	adult
103F6133	3	0	0	blue_tit	adult
194814E0	3	0	0	blue_tit	adult
17D12E7C	3	2	2	blue_tit	adult
185C6087	3	4	1	blue_tit	adult
1815A047	3	0	0	blue_tit	adult
1016B29B	3	0	0	blue_tit	adult
19483C5E	3	0	0	blue_tit	adult
194818C8	4	2	4	blue_tit	adult
198E63D6	4	6	0	blue_tit	adult
198E0DBA	4	0	0	blue_tit	adult
17D16802	4	9	0	blue_tit	adult
1948579D	4	5	0	blue_tit	adult
19480985	4	3	3	blue_tit	adult
181597BD	4	1	10	blue_tit	adult
19481816	4	4	2	blue_tit	adult
103F6133	4	0	0	blue_tit	adult
194814E0	4	0	0	blue_tit	adult
17D12E7C	4	0	0	blue_tit	adult
185C6087	4	2	1	blue_tit	adult
1815A047	4	0	0	blue_tit	adult
1016B29B	4	0	0	blue_tit	adult
19483C5E	4	0	0	blue_tit	adult
194818C8	5	13	3	blue_tit	adult
198E63D6	5	15	0	blue_tit	adult
198E0DBA	5	19	5	blue_tit	adult
17D16802	5	19	0	blue_tit	adult
1948579D	5	8	12	blue_tit	adult
19480985	5	12	3	blue_tit	adult
181597BD	5	0	23	blue_tit	adult
19481816	5	13	9	blue_tit	adult
103F6133	5	0	0	blue_tit	adult
194814E0	5	29	0	blue_tit	adult
17D12E7C	5	2	0	blue_tit	adult
185C6087	5	0	0	blue_tit	adult
1815A047	5	9	0	blue_tit	adult
1016B29B	5	17	0	blue_tit	adult
19483C5E	5	0	0	blue_tit	adult
194818C8	6	10	5	blue_tit	adult
198E63D6	6	23	3	blue_tit	adult
198E0DBA	6	15	15	blue_tit	adult
17D16802	6	26	0	blue_tit	adult
1948579D	6	15	12	blue_tit	adult
19480985	6	5	9	blue_tit	adult
181597BD	6	0	9	blue_tit	adult
19481816	6	18	8	blue_tit	adult
103F6133	6	0	0	blue_tit	adult
194814E0	6	0	0	blue_tit	adult
17D12E7C	6	5	0	blue_tit	adult
185C6087	6	7	11	blue_tit	adult
1815A047	6	11	0	blue_tit	adult
1016B29B	6	17	0	blue_tit	adult
19483C5E	6	4	12	blue_tit	adult
194818C8	7	9	4	blue_tit	adult
198E63D6	7	9	2	blue_tit	adult
198E0DBA	7	6	6	blue_tit	adult
17D16802	7	20	2	blue_tit	adult
1948579D	7	12	5	blue_tit	adult
19480985	7	4	5	blue_tit	adult
181597BD	7	1	12	blue_tit	adult
19481816	7	6	2	blue_tit	adult
103F6133	7	0	0	blue_tit	adult
194814E0	7	0	0	blue_tit	adult
17D12E7C	7	0	0	blue_tit	adult
185C6087	7	4	7	blue_tit	adult
1815A047	7	4	0	blue_tit	adult
1016B29B	7	13	0	blue_tit	adult
19483C5E	7	0	5	blue_tit	adult
194818C8	8	3	4	blue_tit	adult
198E63D6	8	16	3	blue_tit	adult
198E0DBA	8	8	8	blue_tit	adult
17D16802	8	15	2	blue_tit	adult
1948579D	8	4	14	blue_tit	adult
19480985	8	4	3	blue_tit	adult
181597BD	8	0	17	blue_tit	adult
19481816	8	13	2	blue_tit	adult
103F6133	8	0	0	blue_tit	adult
194814E0	8	0	0	blue_tit	adult
17D12E7C	8	0	0	blue_tit	adult
185C6087	8	3	7	blue_tit	adult
1815A047	8	5	0	blue_tit	adult
1016B29B	8	22	0	blue_tit	adult
19483C5E	8	0	11	blue_tit	adult
194818C8	9	9	7	blue_tit	adult
198E63D6	9	7	12	blue_tit	adult
198E0DBA	9	9	9	blue_tit	adult
17D16802	9	9	8	blue_tit	adult
1948579D	9	2	6	blue_tit	adult
19480985	9	4	3	blue_tit	adult
181597BD	9	1	15	blue_tit	adult
19481816	9	10	3	blue_tit	adult
103F6133	9	0	0	blue_tit	adult
194814E0	9	0	0	blue_tit	adult
17D12E7C	9	6	0	blue_tit	adult
185C6087	9	7	10	blue_tit	adult
1815A047	9	10	0	blue_tit	adult
1016B29B	9	15	1	blue_tit	adult
19483C5E	9	1	14	blue_tit	adult
1016E37C	1	4	4	blue_tit	juvenile
103F3B10	1	21	3	blue_tit	juvenile
1016CAC8	1	9	9	blue_tit	juvenile
1016E39A	1	9	26	blue_tit	juvenile
00EDFD31	1	15	0	blue_tit	juvenile
103F665D	1	19	0	blue_tit	juvenile
1016E2E0	1	12	2	blue_tit	juvenile
103F8F35	1	1	1	blue_tit	juvenile
1016DA9C	1	9	1	blue_tit	juvenile
1016C50E	1	3	3	blue_tit	juvenile
1016D8CF	1	4	3	blue_tit	juvenile
1016D975	1	4	0	blue_tit	juvenile
1016A405	1	8	0	blue_tit	juvenile
00EE0B67	1	11	0	blue_tit	juvenile
1016BE8B	1	9	2	blue_tit	juvenile
1016C09F	1	5	0	blue_tit	juvenile
1016E7E1	1	7	2	blue_tit	juvenile
1016DEDB	1	18	2	blue_tit	juvenile
1016B611	1	4	1	blue_tit	juvenile
1016D4DB	1	6	1	blue_tit	juvenile
1016F00C	1	7	3	blue_tit	juvenile
103F690C	1	0	1	blue_tit	juvenile
1016C2DE	1	0	0	blue_tit	juvenile
00EDC64A	1	0	0	blue_tit	juvenile
1016AFC4	1	0	0	blue_tit	juvenile
1016DF6D	1	0	0	blue_tit	juvenile
103F7CA4	1	0	0	blue_tit	juvenile
1016D93B	1	0	0	blue_tit	juvenile
103F4AD7	1	0	0	blue_tit	juvenile
1016E18C	1	0	0	blue_tit	juvenile
1016E37C	2	33	1	blue_tit	juvenile
103F3B10	2	25	4	blue_tit	juvenile
1016CAC8	2	7	6	blue_tit	juvenile
1016E39A	2	16	18	blue_tit	juvenile
00EDFD31	2	3	3	blue_tit	juvenile
103F665D	2	13	0	blue_tit	juvenile
1016E2E0	2	18	3	blue_tit	juvenile
103F8F35	2	3	4	blue_tit	juvenile
1016DA9C	2	7	8	blue_tit	juvenile
1016C50E	2	9	6	blue_tit	juvenile
1016D8CF	2	2	10	blue_tit	juvenile
1016D975	2	20	2	blue_tit	juvenile
1016A405	2	34	11	blue_tit	juvenile
00EE0B67	2	7	0	blue_tit	juvenile
1016BE8B	2	10	2	blue_tit	juvenile
1016C09F	2	22	10	blue_tit	juvenile
1016E7E1	2	29	4	blue_tit	juvenile
1016DEDB	2	11	7	blue_tit	juvenile
1016B611	2	3	0	blue_tit	juvenile
1016D4DB	2	3	3	blue_tit	juvenile
1016F00C	2	4	12	blue_tit	juvenile
103F690C	2	14	0	blue_tit	juvenile
1016C2DE	2	5	1	blue_tit	juvenile
00EDC64A	2	0	0	blue_tit	juvenile
1016AFC4	2	0	0	blue_tit	juvenile
1016DF6D	2	0	0	blue_tit	juvenile
103F7CA4	2	0	0	blue_tit	juvenile
1016D93B	2	0	0	blue_tit	juvenile
103F4AD7	2	0	0	blue_tit	juvenile
1016E18C	2	0	0	blue_tit	juvenile
1016E37C	3	16	3	blue_tit	juvenile
103F3B10	3	9	2	blue_tit	juvenile
1016CAC8	3	4	7	blue_tit	juvenile
1016E39A	3	10	22	blue_tit	juvenile
00EDFD31	3	15	0	blue_tit	juvenile
103F665D	3	6	0	blue_tit	juvenile
1016E2E0	3	20	0	blue_tit	juvenile
103F8F35	3	1	5	blue_tit	juvenile
1016DA9C	3	12	10	blue_tit	juvenile
1016C50E	3	6	7	blue_tit	juvenile
1016D8CF	3	9	6	blue_tit	juvenile
1016D975	3	9	0	blue_tit	juvenile
1016A405	3	17	20	blue_tit	juvenile
00EE0B67	3	12	0	blue_tit	juvenile
1016BE8B	3	4	1	blue_tit	juvenile
1016C09F	3	7	6	blue_tit	juvenile
1016E7E1	3	11	2	blue_tit	juvenile
1016DEDB	3	8	4	blue_tit	juvenile
1016B611	3	6	0	blue_tit	juvenile
1016D4DB	3	3	4	blue_tit	juvenile
1016F00C	3	12	11	blue_tit	juvenile
103F690C	3	15	3	blue_tit	juvenile
1016C2DE	3	3	3	blue_tit	juvenile
00EDC64A	3	1	1	blue_tit	juvenile
1016AFC4	3	9	1	blue_tit	juvenile
1016DF6D	3	0	0	blue_tit	juvenile
103F7CA4	3	0	0	blue_tit	juvenile
1016D93B	3	0	0	blue_tit	juvenile
103F4AD7	3	0	0	blue_tit	juvenile
1016E18C	3	0	0	blue_tit	juvenile
1016E37C	4	19	2	blue_tit	juvenile
103F3B10	4	21	3	blue_tit	juvenile
1016CAC8	4	10	8	blue_tit	juvenile
1016E39A	4	8	11	blue_tit	juvenile
00EDFD31	4	10	1	blue_tit	juvenile
103F665D	4	4	0	blue_tit	juvenile
1016E2E0	4	14	1	blue_tit	juvenile
103F8F35	4	6	6	blue_tit	juvenile
1016DA9C	4	10	10	blue_tit	juvenile
1016C50E	4	4	5	blue_tit	juvenile
1016D8CF	4	9	5	blue_tit	juvenile
1016D975	4	13	0	blue_tit	juvenile
1016A405	4	21	8	blue_tit	juvenile
00EE0B67	4	15	0	blue_tit	juvenile
1016BE8B	4	21	1	blue_tit	juvenile
1016C09F	4	15	5	blue_tit	juvenile
1016E7E1	4	29	0	blue_tit	juvenile
1016DEDB	4	4	4	blue_tit	juvenile
1016B611	4	2	0	blue_tit	juvenile
1016D4DB	4	6	0	blue_tit	juvenile
1016F00C	4	0	13	blue_tit	juvenile
103F690C	4	6	3	blue_tit	juvenile
1016C2DE	4	7	3	blue_tit	juvenile
00EDC64A	4	2	0	blue_tit	juvenile
1016AFC4	4	0	13	blue_tit	juvenile
1016DF6D	4	54	3	blue_tit	juvenile
103F7CA4	4	4	13	blue_tit	juvenile
1016D93B	4	0	0	blue_tit	juvenile
103F4AD7	4	0	0	blue_tit	juvenile
1016E18C	4	0	0	blue_tit	juvenile
1016E37C	5	27	0	blue_tit	juvenile
103F3B10	5	20	1	blue_tit	juvenile
1016CAC8	5	19	14	blue_tit	juvenile
1016E39A	5	15	7	blue_tit	juvenile
00EDFD31	5	15	0	blue_tit	juvenile
103F665D	5	36	0	blue_tit	juvenile
1016E2E0	5	10	7	blue_tit	juvenile
103F8F35	5	0	1	blue_tit	juvenile
1016DA9C	5	3	5	blue_tit	juvenile
1016C50E	5	15	11	blue_tit	juvenile
1016D8CF	5	4	9	blue_tit	juvenile
1016D975	5	0	0	blue_tit	juvenile
1016A405	5	18	19	blue_tit	juvenile
00EE0B67	5	31	0	blue_tit	juvenile
1016BE8B	5	21	1	blue_tit	juvenile
1016C09F	5	24	12	blue_tit	juvenile
1016E7E1	5	7	0	blue_tit	juvenile
1016DEDB	5	2	0	blue_tit	juvenile
1016B611	5	11	1	blue_tit	juvenile
1016D4DB	5	12	6	blue_tit	juvenile
1016F00C	5	0	9	blue_tit	juvenile
103F690C	5	12	7	blue_tit	juvenile
1016C2DE	5	0	1	blue_tit	juvenile
00EDC64A	5	0	0	blue_tit	juvenile
1016AFC4	5	0	0	blue_tit	juvenile
1016DF6D	5	4	19	blue_tit	juvenile
103F7CA4	5	0	0	blue_tit	juvenile
1016D93B	5	2	0	blue_tit	juvenile
103F4AD7	5	0	0	blue_tit	juvenile
1016E18C	5	0	0	blue_tit	juvenile
1016E37C	6	36	1	blue_tit	juvenile
103F3B10	6	5	24	blue_tit	juvenile
1016CAC8	6	18	20	blue_tit	juvenile
1016E39A	6	19	9	blue_tit	juvenile
00EDFD31	6	20	2	blue_tit	juvenile
103F665D	6	12	0	blue_tit	juvenile
1016E2E0	6	13	6	blue_tit	juvenile
103F8F35	6	3	5	blue_tit	juvenile
1016DA9C	6	7	5	blue_tit	juvenile
1016C50E	6	25	4	blue_tit	juvenile
1016D8CF	6	0	1	blue_tit	juvenile
1016D975	6	4	0	blue_tit	juvenile
1016A405	6	16	16	blue_tit	juvenile
00EE0B67	6	26	0	blue_tit	juvenile
1016BE8B	6	20	8	blue_tit	juvenile
1016C09F	6	9	14	blue_tit	juvenile
1016E7E1	6	2	0	blue_tit	juvenile
1016DEDB	6	5	0	blue_tit	juvenile
1016B611	6	11	14	blue_tit	juvenile
1016D4DB	6	9	9	blue_tit	juvenile
1016F00C	6	1	1	blue_tit	juvenile
103F690C	6	23	14	blue_tit	juvenile
1016C2DE	6	1	0	blue_tit	juvenile
00EDC64A	6	0	0	blue_tit	juvenile
1016AFC4	6	4	9	blue_tit	juvenile
1016DF6D	6	25	13	blue_tit	juvenile
103F7CA4	6	0	1	blue_tit	juvenile
1016D93B	6	1	1	blue_tit	juvenile
103F4AD7	6	0	0	blue_tit	juvenile
1016E18C	6	0	0	blue_tit	juvenile
1016E37C	7	10	0	blue_tit	juvenile
103F3B10	7	9	7	blue_tit	juvenile
1016CAC8	7	12	10	blue_tit	juvenile
1016E39A	7	14	11	blue_tit	juvenile
00EDFD31	7	9	13	blue_tit	juvenile
103F665D	7	13	1	blue_tit	juvenile
1016E2E0	7	5	14	blue_tit	juvenile
103F8F35	7	3	1	blue_tit	juvenile
1016DA9C	7	9	5	blue_tit	juvenile
1016C50E	7	15	7	blue_tit	juvenile
1016D8CF	7	6	7	blue_tit	juvenile
1016D975	7	0	0	blue_tit	juvenile
1016A405	7	18	15	blue_tit	juvenile
00EE0B67	7	8	1	blue_tit	juvenile
1016BE8B	7	13	0	blue_tit	juvenile
1016C09F	7	12	3	blue_tit	juvenile
1016E7E1	7	6	2	blue_tit	juvenile
1016DEDB	7	5	5	blue_tit	juvenile
1016B611	7	8	4	blue_tit	juvenile
1016D4DB	7	11	12	blue_tit	juvenile
1016F00C	7	1	2	blue_tit	juvenile
103F690C	7	12	11	blue_tit	juvenile
1016C2DE	7	0	0	blue_tit	juvenile
00EDC64A	7	0	0	blue_tit	juvenile
1016AFC4	7	0	0	blue_tit	juvenile
1016DF6D	7	16	18	blue_tit	juvenile
103F7CA4	7	0	0	blue_tit	juvenile
1016D93B	7	9	2	blue_tit	juvenile
103F4AD7	7	4	11	blue_tit	juvenile
1016E18C	7	10	9	blue_tit	juvenile
1016E37C	8	27	0	blue_tit	juvenile
103F3B10	8	7	1	blue_tit	juvenile
1016CAC8	8	8	15	blue_tit	juvenile
1016E39A	8	11	21	blue_tit	juvenile
00EDFD31	8	27	3	blue_tit	juvenile
103F665D	8	5	0	blue_tit	juvenile
1016E2E0	8	10	4	blue_tit	juvenile
103F8F35	8	10	5	blue_tit	juvenile
1016DA9C	8	9	12	blue_tit	juvenile
1016C50E	8	13	4	blue_tit	juvenile
1016D8CF	8	0	6	blue_tit	juvenile
1016D975	8	0	0	blue_tit	juvenile
1016A405	8	4	13	blue_tit	juvenile
00EE0B67	8	16	0	blue_tit	juvenile
1016BE8B	8	10	6	blue_tit	juvenile
1016C09F	8	7	7	blue_tit	juvenile
1016E7E1	8	11	2	blue_tit	juvenile
1016DEDB	8	6	8	blue_tit	juvenile
1016B611	8	3	14	blue_tit	juvenile
1016D4DB	8	4	13	blue_tit	juvenile
1016F00C	8	1	5	blue_tit	juvenile
103F690C	8	18	17	blue_tit	juvenile
1016C2DE	8	1	4	blue_tit	juvenile
00EDC64A	8	0	0	blue_tit	juvenile
1016AFC4	8	0	0	blue_tit	juvenile
1016DF6D	8	22	19	blue_tit	juvenile
103F7CA4	8	0	0	blue_tit	juvenile
1016D93B	8	10	1	blue_tit	juvenile
103F4AD7	8	7	26	blue_tit	juvenile
1016E18C	8	21	15	blue_tit	juvenile
1016E37C	9	24	0	blue_tit	juvenile
103F3B10	9	0	0	blue_tit	juvenile
1016CAC8	9	11	17	blue_tit	juvenile
1016E39A	9	16	14	blue_tit	juvenile
00EDFD31	9	2	8	blue_tit	juvenile
103F665D	9	20	0	blue_tit	juvenile
1016E2E0	9	9	3	blue_tit	juvenile
103F8F35	9	6	5	blue_tit	juvenile
1016DA9C	9	10	1	blue_tit	juvenile
1016C50E	9	11	5	blue_tit	juvenile
1016D8CF	9	2	3	blue_tit	juvenile
1016D975	9	0	0	blue_tit	juvenile
1016A405	9	8	13	blue_tit	juvenile
00EE0B67	9	18	0	blue_tit	juvenile
1016BE8B	9	16	3	blue_tit	juvenile
1016C09F	9	7	8	blue_tit	juvenile
1016E7E1	9	12	12	blue_tit	juvenile
1016DEDB	9	5	3	blue_tit	juvenile
1016B611	9	3	12	blue_tit	juvenile
1016D4DB	9	9	5	blue_tit	juvenile
1016F00C	9	4	7	blue_tit	juvenile
103F690C	9	5	18	blue_tit	juvenile
1016C2DE	9	8	2	blue_tit	juvenile
00EDC64A	9	0	0	blue_tit	juvenile
1016AFC4	9	0	13	blue_tit	juvenile
1016DF6D	9	8	27	blue_tit	juvenile
103F7CA4	9	0	0	blue_tit	juvenile
1016D93B	9	5	4	blue_tit	juvenile
103F4AD7	9	14	14	blue_tit	juvenile
1016E18C	9	14	16	blue_tit	juvenile
130206F2	1	12	0	great_tit	adult
1948228D	1	7	0	great_tit	adult
194836A0	1	7	0	great_tit	adult
1948139B	1	2	0	great_tit	adult
1302064A	1	2	0	great_tit	adult
10174F5B	1	1	0	great_tit	adult
1016AB4A	1	1	1	great_tit	adult
10173F4D	1	6	0	great_tit	adult
194841F7	1	0	0	great_tit	adult
13021385	1	0	0	great_tit	adult
1016F72A	1	0	0	great_tit	adult
1815AE53	1	0	0	great_tit	adult
1016F9D8	1	0	0	great_tit	adult
130206F2	2	11	0	great_tit	adult
1948228D	2	10	0	great_tit	adult
194836A0	2	17	0	great_tit	adult
1948139B	2	18	5	great_tit	adult
1302064A	2	4	3	great_tit	adult
10174F5B	2	3	1	great_tit	adult
1016AB4A	2	1	1	great_tit	adult
10173F4D	2	2	0	great_tit	adult
194841F7	2	21	4	great_tit	adult
13021385	2	1	2	great_tit	adult
1016F72A	2	0	0	great_tit	adult
1815AE53	2	0	0	great_tit	adult
1016F9D8	2	0	0	great_tit	adult
130206F2	3	13	0	great_tit	adult
1948228D	3	13	0	great_tit	adult
194836A0	3	21	0	great_tit	adult
1948139B	3	9	4	great_tit	adult
1302064A	3	1	1	great_tit	adult
10174F5B	3	1	0	great_tit	adult
1016AB4A	3	0	0	great_tit	adult
10173F4D	3	4	0	great_tit	adult
194841F7	3	23	2	great_tit	adult
13021385	3	1	3	great_tit	adult
1016F72A	3	0	0	great_tit	adult
1815AE53	3	0	0	great_tit	adult
1016F9D8	3	0	0	great_tit	adult
130206F2	4	11	0	great_tit	adult
1948228D	4	8	0	great_tit	adult
194836A0	4	14	0	great_tit	adult
1948139B	4	5	0	great_tit	adult
1302064A	4	1	1	great_tit	adult
10174F5B	4	0	1	great_tit	adult
1016AB4A	4	0	0	great_tit	adult
10173F4D	4	4	0	great_tit	adult
194841F7	4	10	1	great_tit	adult
13021385	4	0	3	great_tit	adult
1016F72A	4	0	0	great_tit	adult
1815AE53	4	0	0	great_tit	adult
1016F9D8	4	0	0	great_tit	adult
130206F2	5	14	0	great_tit	adult
1948228D	5	14	0	great_tit	adult
194836A0	5	16	0	great_tit	adult
1948139B	5	6	3	great_tit	adult
1302064A	5	0	0	great_tit	adult
10174F5B	5	12	0	great_tit	adult
1016AB4A	5	0	0	great_tit	adult
10173F4D	5	9	0	great_tit	adult
194841F7	5	0	0	great_tit	adult
13021385	5	0	0	great_tit	adult
1016F72A	5	9	0	great_tit	adult
1815AE53	5	0	0	great_tit	adult
1016F9D8	5	0	0	great_tit	adult
130206F2	6	16	3	great_tit	adult
1948228D	6	6	9	great_tit	adult
194836A0	6	8	19	great_tit	adult
1948139B	6	4	14	great_tit	adult
1302064A	6	0	0	great_tit	adult
10174F5B	6	8	1	great_tit	adult
1016AB4A	6	0	0	great_tit	adult
10173F4D	6	10	0	great_tit	adult
194841F7	6	0	0	great_tit	adult
13021385	6	0	0	great_tit	adult
1016F72A	6	10	5	great_tit	adult
1815AE53	6	0	0	great_tit	adult
1016F9D8	6	0	0	great_tit	adult
130206F2	7	24	0	great_tit	adult
1948228D	7	4	6	great_tit	adult
194836A0	7	7	8	great_tit	adult
1948139B	7	5	11	great_tit	adult
1302064A	7	0	0	great_tit	adult
10174F5B	7	6	0	great_tit	adult
1016AB4A	7	0	0	great_tit	adult
10173F4D	7	10	0	great_tit	adult
194841F7	7	4	1	great_tit	adult
13021385	7	0	0	great_tit	adult
1016F72A	7	5	12	great_tit	adult
1815AE53	7	2	4	great_tit	adult
1016F9D8	7	5	0	great_tit	adult
130206F2	8	16	0	great_tit	adult
1948228D	8	9	0	great_tit	adult
194836A0	8	15	0	great_tit	adult
1948139B	8	0	9	great_tit	adult
1302064A	8	0	0	great_tit	adult
10174F5B	8	9	0	great_tit	adult
1016AB4A	8	0	0	great_tit	adult
10173F4D	8	9	6	great_tit	adult
194841F7	8	2	2	great_tit	adult
13021385	8	0	2	great_tit	adult
1016F72A	8	5	8	great_tit	adult
1815AE53	8	7	1	great_tit	adult
1016F9D8	8	1	0	great_tit	adult
130206F2	9	18	0	great_tit	adult
1948228D	9	0	8	great_tit	adult
194836A0	9	18	0	great_tit	adult
1948139B	9	4	5	great_tit	adult
1302064A	9	0	0	great_tit	adult
10174F5B	9	0	0	great_tit	adult
1016AB4A	9	0	0	great_tit	adult
10173F4D	9	0	5	great_tit	adult
194841F7	9	1	0	great_tit	adult
13021385	9	0	0	great_tit	adult
1016F72A	9	3	15	great_tit	adult
1815AE53	9	1	2	great_tit	adult
1016F9D8	9	7	0	great_tit	adult
1016BDBD	1	18	0	great_tit	juvenile
1016ED44	1	12	0	great_tit	juvenile
1016F4AD	1	4	0	great_tit	juvenile
10174A49	1	11	3	great_tit	juvenile
1016F337	1	24	3	great_tit	juvenile
1016FD1F	1	6	1	great_tit	juvenile
10173477	1	17	3	great_tit	juvenile
1016A7E2	1	9	0	great_tit	juvenile
1016FF08	1	12	0	great_tit	juvenile
101750CD	1	6	5	great_tit	juvenile
101715AA	1	19	1	great_tit	juvenile
10171351	1	3	0	great_tit	juvenile
10172A7D	1	14	0	great_tit	juvenile
10174F74	1	11	1	great_tit	juvenile
1017060F	1	14	3	great_tit	juvenile
1016FCBD	1	15	1	great_tit	juvenile
101715AE	1	2	4	great_tit	juvenile
1016BE10	1	2	0	great_tit	juvenile
1016E114	1	15	0	great_tit	juvenile
10174C39	1	9	2	great_tit	juvenile
10174D11	1	2	0	great_tit	juvenile
1016A4E3	1	11	0	great_tit	juvenile
10172D49	1	1	0	great_tit	juvenile
1016D257	1	12	9	great_tit	juvenile
10170A54	1	12	3	great_tit	juvenile
10175062	1	13	0	great_tit	juvenile
101715AF	1	18	1	great_tit	juvenile
1017319D	1	7	0	great_tit	juvenile
10171B3A	1	3	1	great_tit	juvenile
1016FBD6	1	5	0	great_tit	juvenile
10174E13	1	8	0	great_tit	juvenile
10174C1D	1	9	1	great_tit	juvenile
10174DFC	1	5	4	great_tit	juvenile
10171AA7	1	12	1	great_tit	juvenile
10174D50	1	18	0	great_tit	juvenile
1016BE17	1	8	1	great_tit	juvenile
101719F3	1	8	1	great_tit	juvenile
10172636	1	14	1	great_tit	juvenile
1016F88B	1	19	2	great_tit	juvenile
101702BA	1	17	0	great_tit	juvenile
1016FBFD	1	10	0	great_tit	juvenile
1016CE4D	1	11	0	great_tit	juvenile
101706AB	1	7	1	great_tit	juvenile
1016E327	1	1	0	great_tit	juvenile
10172F75	1	7	0	great_tit	juvenile
1016CEA0	1	16	1	great_tit	juvenile
10173AAF	1	11	0	great_tit	juvenile
1016EF0A	1	6	0	great_tit	juvenile
1016FA81	1	5	0	great_tit	juvenile
1016B749	1	13	1	great_tit	juvenile
10174C71	1	16	0	great_tit	juvenile
1016BC03	1	2	3	great_tit	juvenile
10170F7F	1	0	1	great_tit	juvenile
1016C265	1	5	4	great_tit	juvenile
10173E05	1	0	0	great_tit	juvenile
1016F407	1	0	0	great_tit	juvenile
1016FBE6	1	0	0	great_tit	juvenile
10174F18	1	0	0	great_tit	juvenile
1016FD8B	1	0	0	great_tit	juvenile
1016C9A8	1	0	0	great_tit	juvenile
1016BDBD	2	3	0	great_tit	juvenile
1016ED44	2	18	1	great_tit	juvenile
1016F4AD	2	0	2	great_tit	juvenile
10174A49	2	12	3	great_tit	juvenile
1016F337	2	20	0	great_tit	juvenile
1016FD1F	2	10	1	great_tit	juvenile
10173477	2	11	2	great_tit	juvenile
1016A7E2	2	4	0	great_tit	juvenile
1016FF08	2	8	2	great_tit	juvenile
101750CD	2	6	10	great_tit	juvenile
101715AA	2	24	6	great_tit	juvenile
10171351	2	45	7	great_tit	juvenile
10172A7D	2	15	3	great_tit	juvenile
10174F74	2	6	0	great_tit	juvenile
1017060F	2	19	1	great_tit	juvenile
1016FCBD	2	10	2	great_tit	juvenile
101715AE	2	7	5	great_tit	juvenile
1016BE10	2	25	9	great_tit	juvenile
1016E114	2	0	0	great_tit	juvenile
10174C39	2	8	12	great_tit	juvenile
10174D11	2	5	0	great_tit	juvenile
1016A4E3	2	16	1	great_tit	juvenile
10172D49	2	17	12	great_tit	juvenile
1016D257	2	6	11	great_tit	juvenile
10170A54	2	23	12	great_tit	juvenile
10175062	2	16	0	great_tit	juvenile
101715AF	2	18	7	great_tit	juvenile
1017319D	2	5	0	great_tit	juvenile
10171B3A	2	14	0	great_tit	juvenile
1016FBD6	2	1	0	great_tit	juvenile
10174E13	2	11	0	great_tit	juvenile
10174C1D	2	11	7	great_tit	juvenile
10174DFC	2	0	4	great_tit	juvenile
10171AA7	2	2	17	great_tit	juvenile
10174D50	2	8	2	great_tit	juvenile
1016BE17	2	15	6	great_tit	juvenile
101719F3	2	8	0	great_tit	juvenile
10172636	2	9	4	great_tit	juvenile
1016F88B	2	14	4	great_tit	juvenile
101702BA	2	11	9	great_tit	juvenile
1016FBFD	2	6	6	great_tit	juvenile
1016CE4D	2	21	2	great_tit	juvenile
101706AB	2	18	7	great_tit	juvenile
1016E327	2	0	1	great_tit	juvenile
10172F75	2	38	4	great_tit	juvenile
1016CEA0	2	32	7	great_tit	juvenile
10173AAF	2	8	2	great_tit	juvenile
1016EF0A	2	15	0	great_tit	juvenile
1016FA81	2	0	0	great_tit	juvenile
1016B749	2	8	2	great_tit	juvenile
10174C71	2	0	0	great_tit	juvenile
1016BC03	2	1	7	great_tit	juvenile
10170F7F	2	5	2	great_tit	juvenile
1016C265	2	25	4	great_tit	juvenile
10173E05	2	12	2	great_tit	juvenile
1016F407	2	11	1	great_tit	juvenile
1016FBE6	2	1	0	great_tit	juvenile
10174F18	2	0	3	great_tit	juvenile
1016FD8B	2	0	0	great_tit	juvenile
1016C9A8	2	0	0	great_tit	juvenile
1016BDBD	3	0	0	great_tit	juvenile
1016ED44	3	12	0	great_tit	juvenile
1016F4AD	3	0	0	great_tit	juvenile
10174A49	3	9	2	great_tit	juvenile
1016F337	3	5	0	great_tit	juvenile
1016FD1F	3	7	2	great_tit	juvenile
10173477	3	4	1	great_tit	juvenile
1016A7E2	3	5	0	great_tit	juvenile
1016FF08	3	3	2	great_tit	juvenile
101750CD	3	3	5	great_tit	juvenile
101715AA	3	16	3	great_tit	juvenile
10171351	3	9	2	great_tit	juvenile
10172A7D	3	11	0	great_tit	juvenile
10174F74	3	2	0	great_tit	juvenile
1017060F	3	4	3	great_tit	juvenile
1016FCBD	3	9	1	great_tit	juvenile
101715AE	3	0	1	great_tit	juvenile
1016BE10	3	6	0	great_tit	juvenile
1016E114	3	7	6	great_tit	juvenile
10174C39	3	13	2	great_tit	juvenile
10174D11	3	2	0	great_tit	juvenile
1016A4E3	3	6	0	great_tit	juvenile
10172D49	3	3	5	great_tit	juvenile
1016D257	3	2	4	great_tit	juvenile
10170A54	3	10	1	great_tit	juvenile
10175062	3	11	0	great_tit	juvenile
101715AF	3	11	3	great_tit	juvenile
1017319D	3	0	0	great_tit	juvenile
10171B3A	3	0	0	great_tit	juvenile
1016FBD6	3	4	0	great_tit	juvenile
10174E13	3	13	0	great_tit	juvenile
10174C1D	3	11	3	great_tit	juvenile
10174DFC	3	4	0	great_tit	juvenile
10171AA7	3	8	5	great_tit	juvenile
10174D50	3	12	1	great_tit	juvenile
1016BE17	3	10	2	great_tit	juvenile
101719F3	3	9	0	great_tit	juvenile
10172636	3	4	5	great_tit	juvenile
1016F88B	3	11	3	great_tit	juvenile
101702BA	3	24	6	great_tit	juvenile
1016FBFD	3	3	2	great_tit	juvenile
1016CE4D	3	7	2	great_tit	juvenile
101706AB	3	7	3	great_tit	juvenile
1016E327	3	0	0	great_tit	juvenile
10172F75	3	7	0	great_tit	juvenile
1016CEA0	3	4	4	great_tit	juvenile
10173AAF	3	14	0	great_tit	juvenile
1016EF0A	3	11	0	great_tit	juvenile
1016FA81	3	0	0	great_tit	juvenile
1016B749	3	3	1	great_tit	juvenile
10174C71	3	40	3	great_tit	juvenile
1016BC03	3	1	5	great_tit	juvenile
10170F7F	3	3	3	great_tit	juvenile
1016C265	3	4	1	great_tit	juvenile
10173E05	3	4	5	great_tit	juvenile
1016F407	3	12	1	great_tit	juvenile
1016FBE6	3	3	1	great_tit	juvenile
10174F18	3	1	3	great_tit	juvenile
1016FD8B	3	6	1	great_tit	juvenile
1016C9A8	3	0	0	great_tit	juvenile
1016BDBD	4	0	0	great_tit	juvenile
1016ED44	4	7	3	great_tit	juvenile
1016F4AD	4	2	0	great_tit	juvenile
10174A49	4	3	3	great_tit	juvenile
1016F337	4	20	2	great_tit	juvenile
1016FD1F	4	6	4	great_tit	juvenile
10173477	4	2	0	great_tit	juvenile
1016A7E2	4	6	0	great_tit	juvenile
1016FF08	4	1	4	great_tit	juvenile
101750CD	4	9	4	great_tit	juvenile
101715AA	4	22	2	great_tit	juvenile
10171351	4	4	2	great_tit	juvenile
10172A7D	4	8	2	great_tit	juvenile
10174F74	4	0	0	great_tit	juvenile
1017060F	4	8	0	great_tit	juvenile
1016FCBD	4	10	2	great_tit	juvenile
101715AE	4	2	1	great_tit	juvenile
1016BE10	4	3	3	great_tit	juvenile
1016E114	4	10	0	great_tit	juvenile
10174C39	4	4	2	great_tit	juvenile
10174D11	4	6	0	great_tit	juvenile
1016A4E3	4	6	0	great_tit	juvenile
10172D49	4	4	8	great_tit	juvenile
1016D257	4	2	6	great_tit	juvenile
10170A54	4	6	6	great_tit	juvenile
10175062	4	15	2	great_tit	juvenile
101715AF	4	3	2	great_tit	juvenile
1017319D	4	0	0	great_tit	juvenile
10171B3A	4	0	0	great_tit	juvenile
1016FBD6	4	6	0	great_tit	juvenile
10174E13	4	6	6	great_tit	juvenile
10174C1D	4	9	2	great_tit	juvenile
10174DFC	4	0	0	great_tit	juvenile
10171AA7	4	13	8	great_tit	juvenile
10174D50	4	10	0	great_tit	juvenile
1016BE17	4	5	1	great_tit	juvenile
101719F3	4	7	0	great_tit	juvenile
10172636	4	3	5	great_tit	juvenile
1016F88B	4	3	3	great_tit	juvenile
101702BA	4	13	12	great_tit	juvenile
1016FBFD	4	4	3	great_tit	juvenile
1016CE4D	4	6	7	great_tit	juvenile
101706AB	4	3	4	great_tit	juvenile
1016E327	4	0	0	great_tit	juvenile
10172F75	4	8	1	great_tit	juvenile
1016CEA0	4	7	4	great_tit	juvenile
10173AAF	4	6	0	great_tit	juvenile
1016EF0A	4	6	3	great_tit	juvenile
1016FA81	4	0	0	great_tit	juvenile
1016B749	4	9	1	great_tit	juvenile
10174C71	4	8	0	great_tit	juvenile
1016BC03	4	0	5	great_tit	juvenile
10170F7F	4	8	1	great_tit	juvenile
1016C265	4	9	0	great_tit	juvenile
10173E05	4	11	1	great_tit	juvenile
1016F407	4	1	3	great_tit	juvenile
1016FBE6	4	11	1	great_tit	juvenile
10174F18	4	4	5	great_tit	juvenile
1016FD8B	4	3	1	great_tit	juvenile
1016C9A8	4	0	0	great_tit	juvenile
1016BDBD	5	0	0	great_tit	juvenile
1016ED44	5	17	0	great_tit	juvenile
1016F4AD	5	0	0	great_tit	juvenile
10174A49	5	0	0	great_tit	juvenile
1016F337	5	0	0	great_tit	juvenile
1016FD1F	5	3	6	great_tit	juvenile
10173477	5	16	2	great_tit	juvenile
1016A7E2	5	0	0	great_tit	juvenile
1016FF08	5	14	2	great_tit	juvenile
101750CD	5	4	8	great_tit	juvenile
101715AA	5	22	2	great_tit	juvenile
10171351	5	0	0	great_tit	juvenile
10172A7D	5	3	16	great_tit	juvenile
10174F74	5	16	2	great_tit	juvenile
1017060F	5	5	13	great_tit	juvenile
1016FCBD	5	11	4	great_tit	juvenile
101715AE	5	7	0	great_tit	juvenile
1016BE10	5	5	0	great_tit	juvenile
1016E114	5	21	2	great_tit	juvenile
10174C39	5	15	4	great_tit	juvenile
10174D11	5	15	0	great_tit	juvenile
1016A4E3	5	18	1	great_tit	juvenile
10172D49	5	1	16	great_tit	juvenile
1016D257	5	0	0	great_tit	juvenile
10170A54	5	0	5	great_tit	juvenile
10175062	5	12	0	great_tit	juvenile
101715AF	5	2	16	great_tit	juvenile
1017319D	5	0	0	great_tit	juvenile
10171B3A	5	12	0	great_tit	juvenile
1016FBD6	5	0	0	great_tit	juvenile
10174E13	5	5	18	great_tit	juvenile
10174C1D	5	1	7	great_tit	juvenile
10174DFC	5	1	7	great_tit	juvenile
10171AA7	5	2	6	great_tit	juvenile
10174D50	5	8	0	great_tit	juvenile
1016BE17	5	10	13	great_tit	juvenile
101719F3	5	15	0	great_tit	juvenile
10172636	5	20	2	great_tit	juvenile
1016F88B	5	0	1	great_tit	juvenile
101702BA	5	0	20	great_tit	juvenile
1016FBFD	5	6	8	great_tit	juvenile
1016CE4D	5	4	10	great_tit	juvenile
101706AB	5	1	6	great_tit	juvenile
1016E327	5	0	4	great_tit	juvenile
10172F75	5	22	0	great_tit	juvenile
1016CEA0	5	16	19	great_tit	juvenile
10173AAF	5	22	0	great_tit	juvenile
1016EF0A	5	15	1	great_tit	juvenile
1016FA81	5	0	0	great_tit	juvenile
1016B749	5	14	0	great_tit	juvenile
10174C71	5	0	0	great_tit	juvenile
1016BC03	5	0	8	great_tit	juvenile
10170F7F	5	6	0	great_tit	juvenile
1016C265	5	7	0	great_tit	juvenile
10173E05	5	0	0	great_tit	juvenile
1016F407	5	13	8	great_tit	juvenile
1016FBE6	5	0	0	great_tit	juvenile
10174F18	5	2	2	great_tit	juvenile
1016FD8B	5	5	1	great_tit	juvenile
1016C9A8	5	0	0	great_tit	juvenile
1016BDBD	6	0	0	great_tit	juvenile
1016ED44	6	23	1	great_tit	juvenile
1016F4AD	6	0	0	great_tit	juvenile
10174A49	6	2	15	great_tit	juvenile
1016F337	6	3	10	great_tit	juvenile
1016FD1F	6	4	15	great_tit	juvenile
10173477	6	18	7	great_tit	juvenile
1016A7E2	6	0	0	great_tit	juvenile
1016FF08	6	5	16	great_tit	juvenile
101750CD	6	8	10	great_tit	juvenile
101715AA	6	39	1	great_tit	juvenile
10171351	6	4	0	great_tit	juvenile
10172A7D	6	17	11	great_tit	juvenile
10174F74	6	13	5	great_tit	juvenile
1017060F	6	8	21	great_tit	juvenile
1016FCBD	6	13	4	great_tit	juvenile
101715AE	6	6	1	great_tit	juvenile
1016BE10	6	5	3	great_tit	juvenile
1016E114	6	6	1	great_tit	juvenile
10174C39	6	18	3	great_tit	juvenile
10174D11	6	12	5	great_tit	juvenile
1016A4E3	6	18	0	great_tit	juvenile
10172D49	6	7	3	great_tit	juvenile
1016D257	6	7	11	great_tit	juvenile
10170A54	6	2	1	great_tit	juvenile
10175062	6	6	29	great_tit	juvenile
101715AF	6	18	4	great_tit	juvenile
1017319D	6	0	0	great_tit	juvenile
10171B3A	6	3	0	great_tit	juvenile
1016FBD6	6	3	0	great_tit	juvenile
10174E13	6	12	14	great_tit	juvenile
10174C1D	6	11	5	great_tit	juvenile
10174DFC	6	8	0	great_tit	juvenile
10171AA7	6	7	3	great_tit	juvenile
10174D50	6	6	0	great_tit	juvenile
1016BE17	6	3	7	great_tit	juvenile
101719F3	6	23	1	great_tit	juvenile
10172636	6	21	14	great_tit	juvenile
1016F88B	6	6	3	great_tit	juvenile
101702BA	6	5	31	great_tit	juvenile
1016FBFD	6	11	6	great_tit	juvenile
1016CE4D	6	13	1	great_tit	juvenile
101706AB	6	12	2	great_tit	juvenile
1016E327	6	3	3	great_tit	juvenile
10172F75	6	19	10	great_tit	juvenile
1016CEA0	6	12	2	great_tit	juvenile
10173AAF	6	3	18	great_tit	juvenile
1016EF0A	6	19	5	great_tit	juvenile
1016FA81	6	0	0	great_tit	juvenile
1016B749	6	10	1	great_tit	juvenile
10174C71	6	7	0	great_tit	juvenile
1016BC03	6	1	9	great_tit	juvenile
10170F7F	6	2	0	great_tit	juvenile
1016C265	6	0	0	great_tit	juvenile
10173E05	6	0	0	great_tit	juvenile
1016F407	6	9	2	great_tit	juvenile
1016FBE6	6	0	0	great_tit	juvenile
10174F18	6	7	9	great_tit	juvenile
1016FD8B	6	21	0	great_tit	juvenile
1016C9A8	6	0	0	great_tit	juvenile
1016BDBD	7	0	0	great_tit	juvenile
1016ED44	7	19	3	great_tit	juvenile
1016F4AD	7	1	0	great_tit	juvenile
10174A49	7	8	8	great_tit	juvenile
1016F337	7	7	6	great_tit	juvenile
1016FD1F	7	5	11	great_tit	juvenile
10173477	7	9	7	great_tit	juvenile
1016A7E2	7	7	3	great_tit	juvenile
1016FF08	7	6	8	great_tit	juvenile
101750CD	7	4	14	great_tit	juvenile
101715AA	7	19	3	great_tit	juvenile
10171351	7	2	3	great_tit	juvenile
10172A7D	7	10	8	great_tit	juvenile
10174F74	7	3	8	great_tit	juvenile
1017060F	7	3	10	great_tit	juvenile
1016FCBD	7	9	8	great_tit	juvenile
101715AE	7	3	3	great_tit	juvenile
1016BE10	7	5	2	great_tit	juvenile
1016E114	7	3	2	great_tit	juvenile
10174C39	7	16	3	great_tit	juvenile
10174D11	7	8	5	great_tit	juvenile
1016A4E3	7	7	5	great_tit	juvenile
10172D49	7	3	8	great_tit	juvenile
1016D257	7	2	10	great_tit	juvenile
10170A54	7	4	7	great_tit	juvenile
10175062	7	16	9	great_tit	juvenile
101715AF	7	9	6	great_tit	juvenile
1017319D	7	0	0	great_tit	juvenile
10171B3A	7	0	2	great_tit	juvenile
1016FBD6	7	0	3	great_tit	juvenile
10174E13	7	6	9	great_tit	juvenile
10174C1D	7	12	10	great_tit	juvenile
10174DFC	7	4	2	great_tit	juvenile
10171AA7	7	10	4	great_tit	juvenile
10174D50	7	3	0	great_tit	juvenile
1016BE17	7	14	1	great_tit	juvenile
101719F3	7	15	1	great_tit	juvenile
10172636	7	4	12	great_tit	juvenile
1016F88B	7	2	11	great_tit	juvenile
101702BA	7	7	25	great_tit	juvenile
1016FBFD	7	4	10	great_tit	juvenile
1016CE4D	7	10	6	great_tit	juvenile
101706AB	7	7	4	great_tit	juvenile
1016E327	7	0	2	great_tit	juvenile
10172F75	7	9	17	great_tit	juvenile
1016CEA0	7	11	7	great_tit	juvenile
10173AAF	7	10	4	great_tit	juvenile
1016EF0A	7	10	9	great_tit	juvenile
1016FA81	7	0	0	great_tit	juvenile
1016B749	7	9	3	great_tit	juvenile
10174C71	7	16	1	great_tit	juvenile
1016BC03	7	1	5	great_tit	juvenile
10170F7F	7	2	0	great_tit	juvenile
1016C265	7	0	0	great_tit	juvenile
10173E05	7	0	1	great_tit	juvenile
1016F407	7	5	5	great_tit	juvenile
1016FBE6	7	0	0	great_tit	juvenile
10174F18	7	3	7	great_tit	juvenile
1016FD8B	7	12	0	great_tit	juvenile
1016C9A8	7	10	13	great_tit	juvenile
1016BDBD	8	0	0	great_tit	juvenile
1016ED44	8	7	19	great_tit	juvenile
1016F4AD	8	0	0	great_tit	juvenile
10174A49	8	13	2	great_tit	juvenile
1016F337	8	0	0	great_tit	juvenile
1016FD1F	8	2	16	great_tit	juvenile
10173477	8	10	5	great_tit	juvenile
1016A7E2	8	10	2	great_tit	juvenile
1016FF08	8	7	14	great_tit	juvenile
101750CD	8	8	15	great_tit	juvenile
101715AA	8	28	7	great_tit	juvenile
10171351	8	29	2	great_tit	juvenile
10172A7D	8	7	18	great_tit	juvenile
10174F74	8	6	13	great_tit	juvenile
1017060F	8	3	14	great_tit	juvenile
1016FCBD	8	5	7	great_tit	juvenile
101715AE	8	7	0	great_tit	juvenile
1016BE10	8	15	12	great_tit	juvenile
1016E114	8	9	10	great_tit	juvenile
10174C39	8	14	7	great_tit	juvenile
10174D11	8	15	0	great_tit	juvenile
1016A4E3	8	19	0	great_tit	juvenile
10172D49	8	13	9	great_tit	juvenile
1016D257	8	6	9	great_tit	juvenile
10170A54	8	10	7	great_tit	juvenile
10175062	8	28	0	great_tit	juvenile
101715AF	8	5	9	great_tit	juvenile
1017319D	8	0	0	great_tit	juvenile
10171B3A	8	7	1	great_tit	juvenile
1016FBD6	8	6	1	great_tit	juvenile
10174E13	8	15	3	great_tit	juvenile
10174C1D	8	8	10	great_tit	juvenile
10174DFC	8	12	11	great_tit	juvenile
10171AA7	8	7	9	great_tit	juvenile
10174D50	8	2	0	great_tit	juvenile
1016BE17	8	12	3	great_tit	juvenile
101719F3	8	17	3	great_tit	juvenile
10172636	8	4	25	great_tit	juvenile
1016F88B	8	0	16	great_tit	juvenile
101702BA	8	15	17	great_tit	juvenile
1016FBFD	8	13	3	great_tit	juvenile
1016CE4D	8	8	10	great_tit	juvenile
101706AB	8	3	14	great_tit	juvenile
1016E327	8	1	4	great_tit	juvenile
10172F75	8	4	14	great_tit	juvenile
1016CEA0	8	4	17	great_tit	juvenile
10173AAF	8	21	0	great_tit	juvenile
1016EF0A	8	15	6	great_tit	juvenile
1016FA81	8	0	0	great_tit	juvenile
1016B749	8	9	7	great_tit	juvenile
10174C71	8	7	0	great_tit	juvenile
1016BC03	8	0	8	great_tit	juvenile
10170F7F	8	0	0	great_tit	juvenile
1016C265	8	2	0	great_tit	juvenile
10173E05	8	1	1	great_tit	juvenile
1016F407	8	10	6	great_tit	juvenile
1016FBE6	8	0	0	great_tit	juvenile
10174F18	8	4	15	great_tit	juvenile
1016FD8B	8	11	0	great_tit	juvenile
1016C9A8	8	0	0	great_tit	juvenile
1016BDBD	9	0	0	great_tit	juvenile
1016ED44	9	4	10	great_tit	juvenile
1016F4AD	9	0	0	great_tit	juvenile
10174A49	9	8	5	great_tit	juvenile
1016F337	9	0	0	great_tit	juvenile
1016FD1F	9	1	12	great_tit	juvenile
10173477	9	3	17	great_tit	juvenile
1016A7E2	9	0	0	great_tit	juvenile
1016FF08	9	7	10	great_tit	juvenile
101750CD	9	2	10	great_tit	juvenile
101715AA	9	9	17	great_tit	juvenile
10171351	9	4	13	great_tit	juvenile
10172A7D	9	0	18	great_tit	juvenile
10174F74	9	0	2	great_tit	juvenile
1017060F	9	2	19	great_tit	juvenile
1016FCBD	9	4	11	great_tit	juvenile
101715AE	9	13	0	great_tit	juvenile
1016BE10	9	10	3	great_tit	juvenile
1016E114	9	8	7	great_tit	juvenile
10174C39	9	10	4	great_tit	juvenile
10174D11	9	16	1	great_tit	juvenile
1016A4E3	9	15	0	great_tit	juvenile
10172D49	9	0	8	great_tit	juvenile
1016D257	9	0	0	great_tit	juvenile
10170A54	9	4	9	great_tit	juvenile
10175062	9	19	0	great_tit	juvenile
101715AF	9	1	15	great_tit	juvenile
1017319D	9	0	0	great_tit	juvenile
10171B3A	9	8	1	great_tit	juvenile
1016FBD6	9	1	4	great_tit	juvenile
10174E13	9	12	5	great_tit	juvenile
10174C1D	9	6	6	great_tit	juvenile
10174DFC	9	0	9	great_tit	juvenile
10171AA7	9	11	1	great_tit	juvenile
10174D50	9	0	7	great_tit	juvenile
1016BE17	9	7	11	great_tit	juvenile
101719F3	9	9	7	great_tit	juvenile
10172636	9	9	7	great_tit	juvenile
1016F88B	9	1	11	great_tit	juvenile
101702BA	9	5	22	great_tit	juvenile
1016FBFD	9	5	8	great_tit	juvenile
1016CE4D	9	4	6	great_tit	juvenile
101706AB	9	3	8	great_tit	juvenile
1016E327	9	1	1	great_tit	juvenile
10172F75	9	7	7	great_tit	juvenile
1016CEA0	9	7	16	great_tit	juvenile
10173AAF	9	15	0	great_tit	juvenile
1016EF0A	9	7	9	great_tit	juvenile
1016FA81	9	0	0	great_tit	juvenile
1016B749	9	3	10	great_tit	juvenile
10174C71	9	17	1	great_tit	juvenile
1016BC03	9	2	16	great_tit	juvenile
10170F7F	9	3	1	great_tit	juvenile
1016C265	9	12	0	great_tit	juvenile
10173E05	9	0	0	great_tit	juvenile
1016F407	9	1	8	great_tit	juvenile
1016FBE6	9	0	0	great_tit	juvenile
10174F18	9	2	8	great_tit	juvenile
1016FD8B	9	15	0	great_tit	juvenile
1016C9A8	9	20	1	great_tit	juvenile

## Sheet: Figure3
Time	TimeInS	Date	Day	PIT	Location	Feeder	Side	actorOrangeManips	actorYellowManips	actorYellowExpectedObsA
09:25:53	33953	2018-08-24	1	1016A405	1	Orange	Right	0	0	0
09:28:54	34134	2018-08-24	1	1016A405	1	Yellow	Left	1	0	0
09:29:35	34175	2018-08-24	1	1016D257	1	Yellow	Left	0	0	0
09:29:58	34198	2018-08-24	1	1948579D	1	Orange	Right	0	0	0
09:30:13	34213	2018-08-24	1	1016D257	1	Yellow	Left	0	1	0
09:30:19	34219	2018-08-24	1	1016A405	1	Yellow	Left	1	1	0
09:31:54	34314	2018-08-24	1	1016D257	1	Yellow	Left	0	2	0
09:37:31	34651	2018-08-24	1	1016C50E	1	Yellow	Left	0	0	0
09:38:00	34680	2018-08-24	1	1016D93B	1	Yellow	Left	0	0	0
09:39:17	34757	2018-08-24	1	1016C50E	1	Yellow	Left	0	1	0
09:40:10	34810	2018-08-24	1	1016C50E	1	Yellow	Left	0	2	0
09:40:19	34819	2018-08-24	1	1016C50E	1	Yellow	Left	0	3	0
09:40:22	34822	2018-08-24	1	1016C50E	1	Orange	Right	0	4	0
09:40:26	34826	2018-08-24	1	1016A405	1	Orange	Right	1	2	0
09:40:30	34830	2018-08-24	1	1016A405	1	Yellow	Left	2	2	0
09:40:34	34834	2018-08-24	1	1016A405	1	Yellow	Left	2	3	0
09:40:56	34856	2018-08-24	1	1016A405	1	Yellow	Left	2	4	0
09:41:36	34896	2018-08-24	1	1016D93B	1	Orange	Right	0	1	0
09:42:18	34938	2018-08-24	1	1016A405	1	Orange	Right	2	5	0
09:42:25	34945	2018-08-24	1	10174C39	1	Orange	Right	0	0	0
09:42:41	34961	2018-08-24	1	1016A405	1	Orange	Right	3	5	0
09:44:48	35088	2018-08-24	1	1016A405	1	Orange	Right	4	5	0
09:45:10	35110	2018-08-24	1	10174C39	1	Orange	Right	1	0	0
09:45:17	35117	2018-08-24	1	1016C50E	1	Orange	Right	1	4	0
09:45:35	35135	2018-08-24	1	1016A405	1	Orange	Right	5	5	0
09:46:06	35166	2018-08-24	1	1016C50E	1	Yellow	Left	2	4	0
09:46:29	35189	2018-08-24	1	1016C50E	1	Yellow	Left	2	5	0
09:46:37	35197	2018-08-24	1	1016C50E	1	Orange	Right	2	6	0
09:46:41	35201	2018-08-24	1	1016C50E	1	Orange	Right	3	6	0
09:46:55	35215	2018-08-24	1	1016A405	1	Orange	Right	6	5	0
09:47:06	35226	2018-08-24	1	1016D93B	1	Yellow	Left	1	1	0
09:49:28	35368	2018-08-24	1	1016D93B	1	Orange	Right	1	2	0
09:49:51	35391	2018-08-24	1	194841F7	1	Orange	Right	0	0	0
09:50:40	35440	2018-08-24	1	00EDFD31	1	Orange	Right	0	0	0
09:51:02	35462	2018-08-24	1	13021385	1	Orange	Right	0	0	0
09:51:48	35508	2018-08-24	1	1016D93B	1	Yellow	Left	2	2	0
09:52:14	35534	2018-08-24	1	1016D93B	1	Yellow	Left	2	3	0
09:52:25	35545	2018-08-24	1	1016D93B	1	Orange	Right	2	4	0
09:52:37	35557	2018-08-24	1	1016E7E1	1	Yellow	Left	0	0	0
09:52:56	35576	2018-08-24	1	1.016e+117	1	Yellow	Left	0	0	0
09:53:05	35585	2018-08-24	1	1016F88B	1	Orange	Right	0	0	0
09:53:12	35592	2018-08-24	1	1016C265	1	Orange	Right	0	0	0
09:53:16	35596	2018-08-24	1	1016E7E1	1	Orange	Right	0	1	0
09:53:21	35601	2018-08-24	1	1016C2DE	1	Orange	Right	0	0	0
09:53:27	35607	2018-08-24	1	101715AF	1	Yellow	Left	0	0	0
09:53:28	35608	2018-08-24	1	194841F7	1	Orange	Right	1	0	0
09:53:32	35612	2018-08-24	1	1016E2E0	1	Yellow	Left	0	0	0
09:53:33	35613	2018-08-24	1	10172F75	1	Orange	Right	0	0	0
09:53:40	35620	2018-08-24	1	1016E7E1	1	Orange	Right	1	1	0
09:53:41	35621	2018-08-24	1	101706AB	1	Yellow	Left	0	0	0
09:53:43	35623	2018-08-24	1	1016E7E1	1	Orange	Right	2	1	0
09:53:55	35635	2018-08-24	1	1016E7E1	1	Orange	Right	3	1	0
09:54:02	35642	2018-08-24	1	101715AF	1	Yellow	Left	0	1	0
09:54:08	35648	2018-08-24	1	1016C50E	1	Orange	Right	4	6	0
09:54:16	35656	2018-08-24	1	1.016e+117	1	Orange	Right	0	1	0
09:54:21	35661	2018-08-24	1	101706AB	1	Orange	Right	0	1	0
09:54:23	35663	2018-08-24	1	1016E7E1	1	Orange	Right	4	1	0
09:54:39	35679	2018-08-24	1	101715AF	1	Yellow	Left	0	2	0
09:54:44	35684	2018-08-24	1	1016E2E0	1	Yellow	Left	0	1	0
09:54:50	35690	2018-08-24	1	1016E7E1	1	Yellow	Left	5	1	0
09:55:33	35733	2018-08-24	1	101715AF	1	Yellow	Left	0	3	0
09:55:36	35736	2018-08-24	1	1016E7E1	1	Orange	Right	5	2	0
09:55:47	35747	2018-08-24	1	1016F88B	1	Yellow	Left	1	0	0
09:55:53	35753	2018-08-24	1	1016E2E0	1	Yellow	Left	0	2	0
09:56:03	35763	2018-08-24	1	10174D50	1	Orange	Right	0	0	0
09:56:27	35787	2018-08-24	1	13021385	1	Yellow	Left	1	0	0
09:56:46	35806	2018-08-24	1	1016E2E0	1	Yellow	Left	0	3	0.00727802
09:56:50	35810	2018-08-24	1	101706AB	1	Yellow	Left	1	1	0.0255973
09:57:14	35834	2018-08-24	1	103F8F85	1	Yellow	Left	0	0	0.00217865
09:57:15	35835	2018-08-24	1	1016F88B	1	Yellow	Left	1	1	0.00526316
09:57:20	35840	2018-08-24	1	1016F88B	1	Orange	Right	1	2	0.00526316
09:57:23	35843	2018-08-24	1	101706AB	1	Orange	Right	1	2	0.0255973
09:57:39	35859	2018-08-24	1	1016F88B	1	Orange	Right	2	2	0.00526316
09:58:03	35883	2018-08-24	1	103F8F85	1	Yellow	Left	0	1	0.00217865
09:58:14	35894	2018-08-24	1	103F8F85	1	Yellow	Left	0	2	0.00217865
09:58:19	35899	2018-08-24	1	1016C69C	1	Orange	Right	0	0	0.0178971
09:58:40	35920	2018-08-24	1	10173477	1	Orange	Right	0	0	0.0320405
09:58:47	35927	2018-08-24	1	1016E2E0	1	Orange	Right	0	4	0.00727802
09:59:14	35954	2018-08-24	1	103F8F85	1	Yellow	Left	0	3	0.00217865
09:59:43	35983	2018-08-24	1	103F8F85	1	Yellow	Left	0	4	0.00217865
09:59:51	35991	2018-08-24	1	101715AF	1	Yellow	Left	0	4	0.0245665
09:59:53	35993	2018-08-24	1	103F8F35	1	Orange	Right	0	0	0.0395869
10:00:25	36025	2018-08-24	1	1016E18C	1	Yellow	Left	0	0	0.0121766
10:00:28	36028	2018-08-24	1	101715AF	1	Yellow	Left	0	5	0.0245665
10:00:33	36033	2018-08-24	1	103F8F35	1	Orange	Right	1	0	0.0395869
10:00:43	36043	2018-08-24	1	10172F75	1	Orange	Right	1	0	0.0442359
10:01:01	36061	2018-08-24	1	1016C69C	1	Yellow	Left	1	0	0.0178971
10:01:53	36113	2018-08-24	1	10174C1D	1	Yellow	Left	0	0	0.0118624
10:02:01	36121	2018-08-24	1	1016FBFD	1	Orange	Right	0	0	0.0250784
10:02:09	36129	2018-08-24	1	19483034	2	Orange	Left	0	0	0.002
10:02:14	36134	2018-08-24	1	10174A49	2	Orange	Left	0	0	0.00764818
10:02:15	36135	2018-08-24	1	1016F72A	2	Yellow	Right	0	0	0
10:02:37	36157	2018-08-24	1	10174D50	1	Orange	Right	1	0	0.0307981
10:02:56	36176	2018-08-24	1	103F8F35	1	Yellow	Left	2	0	0.0508387
10:03:02	36182	2018-08-24	1	1948036B	2	Yellow	Right	0	0	0.0242909
10:03:12	36192	2018-08-24	1	1016E18C	1	Yellow	Left	0	1	0.0843778
10:04:04	36244	2018-08-24	1	103F8F35	1	Yellow	Left	2	1	0.0547602
10:04:13	36253	2018-08-24	1	10173477	1	Orange	Right	1	0	0.0514714
10:04:27	36267	2018-08-24	1	10170915	2	Yellow	Right	0	0	0.0707097
10:04:42	36282	2018-08-24	1	10174C1D	1	Yellow	Left	0	1	0.0435836
10:04:46	36286	2018-08-24	1	1948036B	2	Yellow	Right	0	1	0.0242909
10:04:50	36290	2018-08-24	1	103F8F35	1	Yellow	Left	2	2	0.0586818
10:04:51	36291	2018-08-24	1	1016E18C	1	Orange	Right	0	2	0.126196
10:05:01	36301	2018-08-24	1	103F8F35	1	Yellow	Left	2	3	0.0586818
10:05:06	36306	2018-08-24	1	103F8F35	1	Orange	Right	2	4	0.0586818
10:05:22	36322	2018-08-24	1	103F8F85	1	Yellow	Left	0	5	0.138436
10:05:29	36329	2018-08-24	1	1016C69C	1	Yellow	Left	1	1	0.0342684
10:05:41	36341	2018-08-24	1	10174C1D	1	Yellow	Left	0	2	0.0542078
10:06:16	36376	2018-08-24	1	103F8F85	1	Yellow	Left	0	6	0.138436
10:06:47	36407	2018-08-24	1	1016C69C	1	Orange	Right	1	2	0.0342684
10:07:22	36442	2018-08-24	1	1016C69C	1	Orange	Right	2	2	0.0342684
10:07:45	36465	2018-08-24	1	1016E39A	2	Yellow	Right	0	0	0.111362
10:07:47	36467	2018-08-24	1	1016C69C	1	Orange	Right	3	2	0.0342684
10:07:55	36475	2018-08-24	1	10170915	2	Yellow	Right	0	1	0.112008
10:08:01	36481	2018-08-24	1	1016C69C	1	Orange	Right	4	2	0.0342684
10:08:09	36489	2018-08-24	1	19483034	2	Yellow	Right	1	0	0.188965
10:08:57	36537	2018-08-24	1	1016C69C	1	Yellow	Left	5	2	0.0565808
10:09:01	36541	2018-08-24	1	1016C69C	1	Yellow	Left	5	3	0.0565808
10:09:03	36543	2018-08-24	1	1016F9D8	1	Orange	Right	0	0	0.0202474
10:09:04	36544	2018-08-24	1	1016C69C	1	Yellow	Left	5	4	0.0565808
10:09:13	36553	2018-08-24	1	1016C69C	1	Yellow	Left	5	5	0.0565808
10:09:23	36563	2018-08-24	1	1016C69C	1	Yellow	Left	5	6	0.0565808
10:09:36	36576	2018-08-24	1	1016C69C	1	Yellow	Left	5	7	0.0565808
10:09:44	36584	2018-08-24	1	1016C69C	1	Orange	Right	5	8	0.0565808
10:09:44	36584	2018-08-24	1	103F8F85	1	Yellow	Left	0	7	0.194452
10:09:46	36586	2018-08-24	1	1016A405	1	Orange	Right	7	5	0.0218741
10:10:03	36603	2018-08-24	1	1016A405	1	Orange	Right	8	5	0.0218741
10:10:19	36619	2018-08-24	1	1016C69C	1	Yellow	Left	6	8	0.0565808
10:10:33	36633	2018-08-24	1	1016E18C	1	Orange	Right	1	2	0.179293
10:10:34	36634	2018-08-24	1	1016F9D8	1	Yellow	Left	1	0	0.0202474
10:10:44	36644	2018-08-24	1	1016A405	1	Orange	Right	9	5	0.051593
10:10:46	36646	2018-08-24	1	1016A405	1	Orange	Right	10	5	0.051593
10:11:21	36681	2018-08-24	1	1016E18C	1	Orange	Right	2	2	0.210435
10:11:33	36693	2018-08-24	1	19483034	2	Yellow	Right	1	1	0.191285
10:12:25	36745	2018-08-24	1	1016E18C	1	Orange	Right	3	2	0.263533
10:12:50	36770	2018-08-24	1	1948036B	2	Yellow	Right	0	2	0.160061
10:13:30	36810	2018-08-24	1	194818C8	2	Orange	Left	0	0	0.120282
10:13:44	36824	2018-08-24	1	101715AA	2	Orange	Left	0	0	0.213415
10:13:53	36833	2018-08-24	1	19483034	2	Orange	Left	1	2	0.25917
10:15:47	36947	2018-08-24	1	19483034	2	Orange	Left	2	2	0.25917
10:16:24	36984	2018-08-24	1	103F690C	2	Yellow	Right	0	0	0.212744
10:16:45	37005	2018-08-24	1	1016BA67	2	Yellow	Right	0	0	0.352454
10:16:53	37013	2018-08-24	1	1016F9D8	1	Yellow	Left	1	1	0.032824
10:19:27	37167	2018-08-24	1	1016E39A	2	Orange	Left	0	1	0.301694
10:20:57	37257	2018-08-24	1	10170915	2	Orange	Left	0	2	0.283036
10:21:08	37268	2018-08-24	1	101715AA	2	Orange	Left	1	0	0.309372
10:21:11	37271	2018-08-24	1	19480985	2	Yellow	Right	0	0	0.307375
10:21:31	37291	2018-08-24	1	1016F9D8	1	Orange	Right	1	2	0.0416268
10:22:12	37332	2018-08-24	1	1016FCBD	2	Yellow	Right	0	0	0.285741
10:24:36	37476	2018-08-24	1	1016C69C	1	Orange	Right	6	9	0.153669
10:27:08	37628	2018-08-24	1	1016FCBD	2	Yellow	Right	0	1	0.285741
10:27:12	37632	2018-08-24	1	00EE0B67	2	Yellow	Right	0	0	0.281617
10:27:21	37641	2018-08-24	1	103F3987	2	Yellow	Right	0	0	0.453608
10:27:35	37655	2018-08-24	1	00EE0B67	2	Yellow	Right	0	1	0.281617
10:28:42	37722	2018-08-24	1	103F3987	2	Yellow	Right	0	1	0.453608
10:28:57	37737	2018-08-24	1	103F3987	2	Yellow	Right	0	2	0.453608
10:29:59	37799	2018-08-24	1	1016BE8B	1	Yellow	Left	0	0	0.205877
10:30:29	37829	2018-08-24	1	1016C69C	1	Yellow	Left	7	9	0.153669
10:30:35	37835	2018-08-24	1	103F3987	2	Yellow	Right	0	3	0.453608
10:30:36	37836	2018-08-24	1	1016C69C	1	Orange	Right	7	10	0.153669
10:30:42	37842	2018-08-24	1	103F3987	2	Yellow	Right	0	4	0.453608
10:33:13	37993	2018-08-24	1	00EE0B67	2	Yellow	Right	0	2	0.281617
10:33:52	38032	2018-08-24	1	00EE0B67	2	Yellow	Right	0	3	0.281617
10:34:53	38093	2018-08-24	1	10174C71	1	Orange	Right	0	0	0.151688
10:35:44	38144	2018-08-24	1	00EE0B67	2	Yellow	Right	0	4	0.281617
10:35:52	38152	2018-08-24	1	10170A54	1	Orange	Right	0	0	0.133712
10:36:00	38160	2018-08-24	1	1016B7AB	1	Orange	Right	0	0	0.0868663
10:36:16	38176	2018-08-24	1	10173477	1	Orange	Right	2	0	0.239667
10:36:21	38181	2018-08-24	1	1016FD1F	1	Orange	Right	0	0	0.145889
10:36:24	38184	2018-08-24	1	101715AF	1	Orange	Right	0	6	0.141092
10:36:32	38192	2018-08-24	1	1016E327	1	Orange	Right	0	0	0.0770832
10:36:39	38199	2018-08-24	1	1016F407	1	Orange	Right	0	0	0.15851
10:36:42	38202	2018-08-24	1	1815B656	2	Orange	Left	0	0	0.0721988
10:36:55	38215	2018-08-24	1	1016BE8B	1	Orange	Right	0	1	0.205877
10:37:02	38222	2018-08-24	1	103F8F35	1	Yellow	Left	3	4	0.212171
10:37:12	38232	2018-08-24	1	1.016e+117	1	Yellow	Left	1	1	0.147414
10:37:17	38237	2018-08-24	1	1016FBFD	1	Yellow	Left	1	0	0.178694
10:37:45	38265	2018-08-24	1	103F8F35	1	Yellow	Left	3	5	0.212171
10:37:53	38273	2018-08-24	1	101715AE	1	Orange	Right	0	0	0.208165
10:38:00	38280	2018-08-24	1	10171AA7	1	Orange	Right	0	0	0.191201
10:38:09	38289	2018-08-24	1	10171351	1	Orange	Right	0	0	0.216531
10:38:12	38292	2018-08-24	1	103F8F35	1	Yellow	Left	3	6	0.212171
10:38:13	38293	2018-08-24	1	1016FBFD	1	Yellow	Left	1	1	0.178694
10:38:19	38299	2018-08-24	1	1016E327	1	Orange	Right	1	0	0.0770832
10:38:21	38301	2018-08-24	1	10174C39	1	Orange	Right	2	0	0.175616
10:38:24	38304	2018-08-24	1	1.016e+117	1	Yellow	Left	1	2	0.147414
10:39:10	38350	2018-08-24	1	1016FBFD	1	Orange	Right	1	2	0.178694
10:39:24	38364	2018-08-24	1	1016F407	1	Orange	Right	1	0	0.15851
10:39:27	38367	2018-08-24	1	103F3987	2	Orange	Left	0	5	0.453608
10:39:29	38369	2018-08-24	1	103F8F35	1	Orange	Right	3	7	0.212171
10:39:33	38373	2018-08-24	1	1.016e+117	1	Orange	Right	1	3	0.147414
10:39:36	38376	2018-08-24	1	10174DFC	1	Orange	Right	0	0	0.161534
10:39:44	38384	2018-08-24	1	1016C50E	1	Yellow	Left	5	6	0.179814
10:39:45	38385	2018-08-24	1	1016F9D8	1	Orange	Right	2	2	0.0416268
10:39:51	38391	2018-08-24	1	1016FBFD	1	Orange	Right	2	2	0.178694
10:40:07	38407	2018-08-24	1	1815B656	2	Orange	Left	1	0	0.0721988
10:40:13	38413	2018-08-24	1	1815B656	2	Orange	Left	2	0	0.0721988
10:40:14	38414	2018-08-24	1	1016F88B	1	Yellow	Left	3	2	0.0921058
10:40:28	38428	2018-08-24	1	1016C50E	1	Yellow	Left	5	7	0.179814
10:40:37	38437	2018-08-24	1	194818C8	2	Orange	Left	1	0	0.218155
10:40:49	38449	2018-08-24	1	1016F88B	1	Yellow	Left	3	3	0.0921058
10:40:52	38452	2018-08-24	1	1948036B	2	Yellow	Right	0	3	0.244001
10:43:46	38626	2018-08-24	1	1016E7E1	1	Orange	Right	6	2	0.250448
10:44:22	38662	2018-08-24	1	103F8F85	1	Orange	Right	0	8	0.510841
10:44:28	38668	2018-08-24	1	1016C50E	1	Orange	Right	5	8	0.186747
10:45:41	38741	2018-08-24	1	00EE3893	3	Yellow	Right	0	0	0.438751
10:45:51	38751	2018-08-24	1	1016AFC4	3	Orange	Left	0	0	0.131939
10:46:25	38785	2018-08-24	1	10174A49	3	Yellow	Right	1	0	0.256036
10:46:36	38796	2018-08-24	1	1017319D	3	Yellow	Right	0	0	0.0304233
10:46:39	38799	2018-08-24	1	1815B656	2	Orange	Left	3	0	0.0780467
10:46:39	38799	2018-08-24	1	103F3B10	3	Orange	Left	0	0	0.141459
10:46:48	38808	2018-08-24	1	1016EF0A	3	Yellow	Right	0	0	0.0617928
10:46:55	38815	2018-08-24	1	103F8F85	1	Yellow	Left	1	8	0.510841
10:47:05	38825	2018-08-24	1	1.0174e+17	3	Yellow	Right	0	0	0.0974627
10:47:08	38828	2018-08-24	1	00EE3893	3	Yellow	Right	0	1	0.438751
10:47:11	38831	2018-08-24	1	19483034	3	Yellow	Right	3	2	0.449064
10:47:22	38842	2018-08-24	1	1016EF0A	3	Yellow	Right	0	1	0.0668054
10:47:29	38849	2018-08-24	1	194836A0	3	Yellow	Right	0	0	0.0261689
10:47:34	38854	2018-08-24	1	1017319D	3	Yellow	Right	0	1	0.0470413
10:47:51	38871	2018-08-24	1	19483034	3	Orange	Left	3	3	0.451772
10:47:52	38872	2018-08-24	1	1017319D	3	Yellow	Right	0	2	0.0470413
10:47:55	38875	2018-08-24	1	1016CAC8	3	Yellow	Right	0	0	0.518895
10:48:01	38881	2018-08-24	1	1016A7E2	3	Yellow	Right	0	0	0.114445
10:48:03	38883	2018-08-24	1	10170915	3	Orange	Left	1	2	0.409317
10:48:07	38887	2018-08-24	1	198E0DBA	3	Yellow	Right	0	0	0.247561
10:48:32	38912	2018-08-24	1	1016CAC8	3	Yellow	Right	0	1	0.541664
10:48:34	38914	2018-08-24	1	1016A7E2	3	Yellow	Right	0	1	0.154226
10:48:45	38925	2018-08-24	1	10174A49	3	Orange	Left	1	1	0.331395
10:48:49	38929	2018-08-24	1	1016CAC8	3	Orange	Left	0	2	0.541664
10:48:55	38935	2018-08-24	1	1017319D	3	Yellow	Right	0	3	0.0586692
10:48:56	38936	2018-08-24	1	1016ED44	3	Orange	Left	0	0	0.176658
10:49:01	38941	2018-08-24	1	1948139B	1	Yellow	Left	0	0	0.0851838
10:49:04	38944	2018-08-24	1	10174D11	3	Yellow	Right	0	0	0.137679
10:49:19	38959	2018-08-24	1	1016FF08	3	Orange	Left	0	0	0.260086
10:49:19	38959	2018-08-24	1	1017319D	3	Yellow	Right	0	4	0.0586692
10:49:27	38967	2018-08-24	1	1016CAC8	3	Yellow	Right	1	2	0.543618
10:49:34	38974	2018-08-24	1	1016FF08	3	Yellow	Right	1	0	0.260086
10:49:45	38985	2018-08-24	1	1017319D	3	Yellow	Right	0	5	0.0586692
10:49:49	38989	2018-08-24	1	1016CAC8	3	Orange	Left	1	3	0.543618
10:49:54	38994	2018-08-24	1	1017319D	3	Yellow	Right	0	6	0.0586692
10:50:12	39012	2018-08-24	1	1016CAC8	3	Orange	Left	2	3	0.543618
10:50:13	39013	2018-08-24	1	00EE3893	3	Yellow	Right	0	2	0.503554
10:50:18	39018	2018-08-24	1	1017319D	3	Yellow	Right	0	7	0.0586692
10:50:38	39038	2018-08-24	1	1948139B	1	Yellow	Left	0	1	0.0851838
10:50:51	39051	2018-08-24	1	1017319D	3	Yellow	Right	0	8	0.0586692
10:50:55	39055	2018-08-24	1	1017319D	3	Yellow	Right	0	9	0.0586692
10:50:57	39057	2018-08-24	1	1016AFC4	3	Orange	Left	1	0	0.179908
10:51:05	39065	2018-08-24	1	194836A0	3	Orange	Left	0	1	0.0591663
10:51:05	39065	2018-08-24	1	10174D11	3	Yellow	Right	0	1	0.137679
10:51:17	39077	2018-08-24	1	1016F4AD	3	Yellow	Right	0	0	0.137569
10:51:30	39090	2018-08-24	1	1016D4DB	3	Orange	Left	0	0	0.174199
10:51:38	39098	2018-08-24	1	1017319D	3	Yellow	Right	0	10	0.0586692
10:51:51	39111	2018-08-24	1	103F665D	3	Orange	Left	0	0	0.383575
10:51:58	39118	2018-08-24	1	1016FBDD	3	Yellow	Right	0	0	0.518441
10:52:04	39124	2018-08-24	1	1016D4DB	3	Orange	Left	1	0	0.174199
10:52:07	39127	2018-08-24	1	1016CF3E	3	Orange	Left	0	0	0.626035
10:52:10	39130	2018-08-24	1	17D16802	2	Orange	Left	0	0	0.306518
10:52:13	39133	2018-08-24	1	10174D11	3	Yellow	Right	0	2	0.137679
10:52:33	39153	2018-08-24	1	1017319D	3	Yellow	Right	0	11	0.0586692
10:52:53	39173	2018-08-24	1	1016D257	3	Yellow	Right	0	3	0.175663
10:53:12	39192	2018-08-24	1	10172A7D	3	Orange	Left	0	0	0.299631
10:53:26	39206	2018-08-24	1	1017319D	3	Yellow	Right	0	12	0.0586692
10:53:55	39235	2018-08-24	1	1017319D	3	Yellow	Right	0	13	0.0586692
10:54:25	39265	2018-08-24	1	103F7CA4	3	Yellow	Right	0	0	0.200521
10:54:29	39269	2018-08-24	1	1017319D	3	Orange	Left	0	14	0.0586692
10:54:41	39281	2018-08-24	1	10174F74	3	Yellow	Right	0	0	0.135805
10:54:53	39293	2018-08-24	1	1016F4AD	3	Yellow	Right	0	1	0.137569
10:55:20	39320	2018-08-24	1	1017060F	3	Yellow	Right	0	0	0.689509
10:56:12	39372	2018-08-24	1	1016DF6D	2	Orange	Left	0	0	0.616234
10:56:12	39372	2018-08-24	1	1016CAC8	2	Yellow	Right	3	3	0.545573
10:56:21	39381	2018-08-24	1	1016B29B	2	Orange	Left	0	0	0.492417
10:56:21	39381	2018-08-24	1	1016FBD6	3	Yellow	Right	0	0	0.0747181
10:56:55	39415	2018-08-24	1	13021385	1	Yellow	Left	1	1	0.108437
10:56:57	39417	2018-08-24	1	101706AB	1	Yellow	Left	2	2	0.262716
10:57:02	39422	2018-08-24	1	1016DA9C	1	Yellow	Left	0	0	0.337112
10:57:08	39428	2018-08-24	1	1016A4E3	3	Yellow	Right	0	0	0.409227
10:57:18	39438	2018-08-24	1	1016C265	1	Orange	Right	1	0	0.281531
10:57:24	39444	2018-08-24	1	1948579D	1	Orange	Right	1	0	0.246929
10:57:27	39447	2018-08-24	1	1016B749	1	Yellow	Left	0	0	0.199211
10:57:32	39452	2018-08-24	1	1016E327	1	Orange	Right	2	0	0.163485
10:57:36	39456	2018-08-24	1	101706AB	1	Yellow	Left	2	3	0.262716
10:57:40	39460	2018-08-24	1	13021385	1	Orange	Right	1	2	0.108437
10:57:44	39464	2018-08-24	1	1016A405	1	Yellow	Left	11	5	0.218438
10:57:45	39465	2018-08-24	1	1016CE4D	1	Orange	Right	0	0	0.216141
10:57:49	39469	2018-08-24	1	1017060F	3	Yellow	Right	0	1	0.690832
10:57:51	39471	2018-08-24	1	1016CAC8	2	Orange	Left	3	4	0.547698
10:57:57	39477	2018-08-24	1	1016A405	1	Yellow	Left	11	6	0.218438
10:58:00	39480	2018-08-24	1	1016A405	1	Orange	Right	11	7	0.218438
10:58:03	39483	2018-08-24	1	181597BD	1	Orange	Right	0	0	0.220627
10:58:06	39486	2018-08-24	1	1016DA9C	1	Orange	Right	0	1	0.337112
10:58:08	39488	2018-08-24	1	1016DA9C	1	Orange	Right	1	1	0.337112
10:58:10	39490	2018-08-24	1	1016F88B	1	Orange	Right	3	4	0.150664
10:58:25	39505	2018-08-24	1	1016FA48	1	Yellow	Left	0	0	0.181859
10:58:26	39506	2018-08-24	1	1016F337	3	Yellow	Right	0	0	0.0209523
10:58:27	39507	2018-08-24	1	1948579D	1	Yellow	Left	2	0	0.262263
10:58:31	39511	2018-08-24	1	1016B749	1	Yellow	Left	0	1	0.237314
10:58:32	39512	2018-08-24	1	10172A7D	3	Yellow	Right	1	0	0.311776
10:58:40	39520	2018-08-24	1	181597BD	1	Yellow	Left	1	0	0.313063
10:58:45	39525	2018-08-24	1	10175062	3	Yellow	Right	0	0	0.171876
10:58:48	39528	2018-08-24	1	1016D8CF	1	Orange	Right	0	0	0.215849
10:58:50	39530	2018-08-24	1	101706AB	1	Orange	Right	2	4	0.393339
10:58:51	39531	2018-08-24	1	1016FCBD	2	Orange	Left	0	2	0.422657
10:59:16	39556	2018-08-24	1	1016E2E0	1	Orange	Right	1	4	0.548258
10:59:23	39563	2018-08-24	1	1016F337	3	Yellow	Right	0	1	0.0249506
10:59:28	39568	2018-08-24	1	1948579D	1	Yellow	Left	2	1	0.335261
10:59:31	39571	2018-08-24	1	181597BD	1	Yellow	Left	1	1	0.386061
10:59:49	39589	2018-08-24	1	1016D4DB	3	Yellow	Right	2	0	0.250886
10:59:54	39594	2018-08-24	1	10172A7D	3	Yellow	Right	1	1	0.319394
10:59:57	39597	2018-08-24	1	1016FD8B	1	Orange	Right	0	0	0.497351
11:00:07	39607	2018-08-24	1	1948579D	1	Orange	Right	2	2	0.408258
11:00:16	39616	2018-08-24	1	10174D11	3	Yellow	Right	0	3	0.137679
11:00:22	39622	2018-08-24	1	1016B749	1	Orange	Right	0	2	0.324267
11:00:30	39630	2018-08-24	1	1016C265	1	Orange	Right	2	0	0.452851
11:00:56	39656	2018-08-24	1	1016F407	1	Orange	Right	2	0	0.384178
11:00:56	39656	2018-08-24	1	19481816	1	Yellow	Left	0	0	0.482718
11:00:56	39656	2018-08-24	1	10172A7D	3	Yellow	Right	1	2	0.330873
11:01:01	39661	2018-08-24	1	1016D4DB	3	Yellow	Right	2	1	0.273194
11:01:04	39664	2018-08-24	1	1016BE8B	1	Yellow	Left	1	1	0.61311
11:01:24	39684	2018-08-24	1	194841F7	1	Orange	Right	2	0	0.748196
11:01:28	39688	2018-08-24	1	1016CEA0	1	Orange	Right	0	0	0.501651
11:01:38	39698	2018-08-24	1	1016D4DB	3	Yellow	Right	2	2	0.273194
11:01:41	39701	2018-08-24	1	1016E39A	2	Orange	Left	1	1	0.548652
11:01:49	39709	2018-08-24	1	101715AA	2	Orange	Left	2	0	0.687213
11:02:04	39724	2018-08-24	1	10170F7F	3	Orange	Left	0	0	0.0694336
11:02:19	39739	2018-08-24	1	10174D11	3	Yellow	Right	0	4	0.139224
11:02:53	39773	2018-08-24	1	10174C1D	1	Yellow	Left	0	3	0.485867
11:02:55	39775	2018-08-24	1	1016B7AB	1	Orange	Right	1	0	0.359417
11:02:57	39777	2018-08-24	1	1016F337	3	Orange	Left	0	2	0.0394531
11:03:01	39781	2018-08-24	1	1016F337	3	Orange	Left	1	2	0.0394531
11:03:02	39782	2018-08-24	1	10172D49	1	Orange	Right	0	0	0.630315
11:03:05	39785	2018-08-24	1	1016FBFD	1	Orange	Right	3	2	0.448113
11:03:10	39790	2018-08-24	1	1016D4DB	3	Orange	Left	2	3	0.273194
11:03:18	39798	2018-08-24	1	1.016e+117	1	Yellow	Left	2	3	0.502192
11:03:21	39801	2018-08-24	1	1016FBFD	1	Yellow	Left	4	2	0.448113
11:03:30	39810	2018-08-24	1	19481816	1	Orange	Right	0	1	0.482718
11:03:50	39830	2018-08-24	1	1016E7E1	1	Orange	Right	7	2	0.578996
11:04:01	39841	2018-08-24	1	185C6087	2	Yellow	Right	0	0	0.367679
11:04:03	39843	2018-08-24	1	1.016e+117	1	Orange	Right	2	4	0.508029
11:04:09	39849	2018-08-24	1	1016D4DB	3	Yellow	Right	3	3	0.296581
11:04:31	39871	2018-08-24	1	1016C09F	1	Orange	Right	0	0	0.604356
11:04:43	39883	2018-08-24	1	1815B656	2	Orange	Left	4	0	0.161395
11:04:46	39886	2018-08-24	1	10174F5B	1	Yellow	Left	0	0	0.566233
11:05:08	39908	2018-08-24	1	1016C09F	1	Orange	Right	1	0	0.639743
11:05:22	39922	2018-08-24	1	10172636	2	Yellow	Right	0	0	0.576238
11:05:26	39926	2018-08-24	1	1016AB4A	1	Yellow	Left	0	0	0.540093
11:05:36	39936	2018-08-24	1	101715AA	2	Orange	Left	3	0	0.767711
11:05:36	39936	2018-08-24	1	1016A4E3	3	Orange	Left	0	1	0.527574
11:05:39	39939	2018-08-24	1	10174C1D	1	Yellow	Left	0	4	0.54537
11:05:42	39942	2018-08-24	1	1016A4E3	3	Yellow	Right	1	1	0.527574
11:05:52	39952	2018-08-24	1	10174C1D	1	Yellow	Left	0	5	0.54537
11:05:52	39952	2018-08-24	1	101715AE	1	Orange	Right	1	0	0.564695
11:05:55	39955	2018-08-24	1	1016CEA0	1	Orange	Right	1	0	0.554371
11:05:55	39955	2018-08-24	1	1017060F	3	Orange	Left	0	2	0.830788
11:05:59	39959	2018-08-24	1	10174C1D	1	Orange	Right	0	6	0.54537
11:06:13	39973	2018-08-24	1	103F8F35	1	Orange	Right	4	7	0.675961
11:06:19	39979	2018-08-24	1	1016AB4A	1	Yellow	Left	0	1	0.540093
11:06:19	39979	2018-08-24	1	1016A4E3	3	Yellow	Right	1	2	0.535853
11:06:25	39985	2018-08-24	1	10174C71	1	Orange	Right	1	0	0.429662
11:06:26	39986	2018-08-24	1	1016E39A	1	Yellow	Left	2	1	0.6125
11:06:30	39990	2018-08-24	1	1016E39A	1	Yellow	Left	2	2	0.6125
11:06:35	39995	2018-08-24	1	1016CE4D	1	Orange	Right	1	0	0.550476
11:06:42	40002	2018-08-24	1	1016E39A	1	Orange	Right	2	3	0.6125
11:07:15	40035	2018-08-24	1	1016BE10	1	Orange	Right	0	0	0.534234
11:07:15	40035	2018-08-24	1	1016A4E3	3	Yellow	Right	1	3	0.535853
11:07:25	40045	2018-08-24	1	1016FBD6	3	Orange	Left	0	1	0.0765231
11:07:26	40046	2018-08-24	1	10172A7D	3	Yellow	Right	1	3	0.362503
11:07:28	40048	2018-08-24	1	10172636	2	Yellow	Right	0	1	0.578
11:07:33	40053	2018-08-24	1	101719F3	2	Yellow	Right	0	0	0.638794
11:07:34	40054	2018-08-24	1	1016C50E	1	Yellow	Left	6	8	0.646577
11:07:42	40062	2018-08-24	1	10172A7D	3	Yellow	Right	1	4	0.362503
11:07:43	40063	2018-08-24	1	1016C50E	1	Yellow	Left	6	9	0.646577
11:07:49	40069	2018-08-24	1	10171AA7	1	Orange	Right	1	0	0.631804
11:07:55	40075	2018-08-24	1	10171AA7	1	Orange	Right	2	0	0.631804
11:07:56	40076	2018-08-24	1	1016DEDB	1	Yellow	Left	0	0	0.666122
11:07:58	40078	2018-08-24	1	101715AA	2	Orange	Left	4	0	0.786711
11:07:58	40078	2018-08-24	1	10172A7D	3	Orange	Left	1	5	0.362503
11:08:00	40080	2018-08-24	1	1016AFC4	3	Yellow	Right	2	0	0.211841
11:08:03	40083	2018-08-24	1	1016C50E	1	Yellow	Left	6	10	0.646577
11:08:06	40086	2018-08-24	1	1016AFC4	3	Yellow	Right	2	1	0.211841
11:08:06	40086	2018-08-24	1	1016F72A	2	Yellow	Right	0	1	0.455601
11:08:11	40091	2018-08-24	1	17D16802	2	Orange	Left	1	0	0.429931
11:08:17	40097	2018-08-24	1	194818C8	2	Orange	Left	2	0	0.393763
11:08:19	40099	2018-08-24	1	10174C1D	1	Yellow	Left	1	6	0.571981
11:08:19	40099	2018-08-24	1	1016AFC4	3	Orange	Left	2	2	0.229941
11:08:24	40104	2018-08-24	1	10174D50	1	Orange	Right	2	0	0.620456
11:08:24	40104	2018-08-24	1	1016A7E2	3	Yellow	Right	0	2	0.171847
11:08:27	40107	2018-08-24	1	1016C2DE	1	Yellow	Left	1	0	0.683461
11:08:30	40110	2018-08-24	1	1016C50E	1	Orange	Right	6	11	0.65554
11:08:46	40126	2018-08-24	1	101715AA	2	Orange	Left	5	0	0.803796
11:08:48	40128	2018-08-24	1	10170A54	1	Orange	Right	1	0	0.631782
11:08:49	40129	2018-08-24	1	1016A4E3	3	Yellow	Right	1	4	0.557982
11:08:52	40132	2018-08-24	1	1016E39A	1	Yellow	Left	3	3	0.65046
11:08:59	40139	2018-08-24	1	1815B656	2	Orange	Left	5	0	0.182581
11:09:00	40140	2018-08-24	1	1016AFC4	3	Yellow	Right	3	2	0.229941
11:09:08	40148	2018-08-24	1	1016A7E2	3	Orange	Left	0	3	0.171847
11:09:13	40153	2018-08-24	1	101701B4	2	Orange	Left	0	0	0.723074
11:09:24	40164	2018-08-24	1	1016BE8B	1	Orange	Right	1	2	0.732445
11:09:24	40164	2018-08-24	1	1016CAC8	2	Orange	Left	4	4	0.737432
11:09:27	40167	2018-08-24	1	103F3B10	3	Orange	Left	1	0	0.319492
11:09:33	40173	2018-08-24	1	1.016e+117	1	Orange	Right	3	4	0.584794
11:09:40	40180	2018-08-24	1	1016FD1F	1	Orange	Right	1	0	0.406683
11:09:53	40193	2018-08-24	1	103F3B10	3	Yellow	Right	2	0	0.319492
11:09:59	40199	2018-08-24	1	1016AFC4	3	Orange	Left	3	3	0.229941
11:10:02	40202	2018-08-24	1	1016BE8B	1	Orange	Right	2	2	0.732445
11:10:09	40209	2018-08-24	1	1016DEDB	1	Yellow	Left	0	1	0.690959
11:10:17	40217	2018-08-24	1	1016AFC4	3	Orange	Left	4	3	0.229941
11:10:37	40237	2018-08-24	1	10174D11	3	Yellow	Right	0	5	0.166093
11:10:56	40256	2018-08-24	1	1016FA48	1	Orange	Right	0	1	0.407488
11:10:59	40259	2018-08-24	1	17D16802	2	Orange	Left	2	0	0.429931
11:11:07	40267	2018-08-24	1	1016C2DE	1	Yellow	Left	1	1	0.683461
11:11:07	40267	2018-08-24	1	103F3AC3	3	Orange	Left	0	0	0.278517
11:11:12	40272	2018-08-24	1	103F3B10	3	Yellow	Right	2	1	0.319492
11:11:18	40278	2018-08-24	1	1016D257	3	Yellow	Right	0	4	0.459802
11:11:23	40283	2018-08-24	1	1016FD1F	1	Yellow	Left	2	0	0.406683
11:11:28	40288	2018-08-24	1	103F3AC3	3	Yellow	Right	1	0	0.278517
11:12:08	40328	2018-08-24	1	10174D11	3	Yellow	Right	0	6	0.166093
11:12:11	40331	2018-08-24	1	1016FBDD	3	Yellow	Right	0	1	0.653448
11:12:16	40336	2018-08-24	1	1016B749	1	Orange	Right	1	2	0.43805
11:12:20	40340	2018-08-24	1	103F3B10	3	Yellow	Right	2	2	0.319492
11:12:23	40343	2018-08-24	1	1948579D	1	Yellow	Left	3	2	0.56577
11:12:26	40346	2018-08-24	1	1016AFC4	3	Orange	Left	5	3	0.235341
11:12:29	40349	2018-08-24	1	1016AB4A	1	Yellow	Left	0	2	0.5893
11:12:29	40349	2018-08-24	1	1016AFC4	3	Orange	Left	6	3	0.23708
11:12:32	40352	2018-08-24	1	1017319D	3	Orange	Left	1	14	0.0608622
11:13:12	40392	2018-08-24	1	1948579D	1	Yellow	Left	3	3	0.613738
11:13:21	40401	2018-08-24	1	1016E39A	1	Orange	Right	3	4	0.67433
11:13:31	40411	2018-08-24	1	1016DEDB	1	Yellow	Left	0	2	0.73359
11:13:42	40422	2018-08-24	1	1016D4DB	3	Yellow	Right	3	4	0.374265
11:13:58	40438	2018-08-24	1	1016B611	3	Yellow	Right	0	0	0.630581
11:14:01	40441	2018-08-24	1	103F3B10	3	Orange	Left	2	3	0.322253
11:14:18	40458	2018-08-24	1	1016DEDB	1	Orange	Right	0	3	0.73359
11:14:24	40464	2018-08-24	1	1016D4DB	3	Yellow	Right	3	5	0.374265
11:14:31	40471	2018-08-24	1	10170915	3	Yellow	Right	2	2	0.619048
11:14:33	40473	2018-08-24	1	10174D11	3	Orange	Left	0	7	0.166093
11:14:50	40490	2018-08-24	1	10174F18	1	Yellow	Left	0	0	0.897265
11:14:59	40499	2018-08-24	1	1948579D	1	Orange	Right	3	4	0.613738
11:15:03	40503	2018-08-24	1	1017483B	3	Yellow	Right	0	0	0.0594311
11:15:23	40523	2018-08-24	1	1016F4AD	3	Yellow	Right	0	2	0.228454
11:15:42	40542	2018-08-24	1	103F665D	3	Yellow	Right	1	0	0.688365
11:15:55	40555	2018-08-24	1	1017319D	3	Yellow	Right	2	14	0.0608622
11:16:20	40580	2018-08-24	1	1.0174e+17	3	Yellow	Right	0	1	0.270488
11:16:21	40581	2018-08-24	1	1016EF0A	3	Orange	Left	0	2	0.19114
11:16:32	40592	2018-08-24	1	1017319D	3	Orange	Left	2	15	0.0608622
11:16:43	40603	2018-08-24	1	1.0174e+17	3	Yellow	Right	0	2	0.270488
11:17:37	40657	2018-08-24	1	10170915	3	Orange	Left	2	3	0.619048
11:17:43	40663	2018-08-24	1	13021385	1	Orange	Right	2	2	0.404221
11:17:56	40676	2018-08-24	1	10170915	3	Yellow	Right	3	3	0.619048
11:18:10	40690	2018-08-24	1	1016A4E3	3	Yellow	Right	1	5	0.602753
11:18:19	40699	2018-08-24	1	1016D257	3	Yellow	Right	0	5	0.55429
11:18:26	40706	2018-08-24	1	10170915	3	Orange	Left	3	4	0.619048
11:18:26	40706	2018-08-24	1	1016FB74	3	Yellow	Right	0	0	0.260704
11:18:32	40712	2018-08-24	1	103F665D	3	Orange	Left	1	1	0.688365
11:18:38	40718	2018-08-24	1	10172F75	1	Orange	Right	2	0	0.868291
11:18:49	40729	2018-08-24	1	1016B611	3	Yellow	Right	0	1	0.630581
11:18:56	40736	2018-08-24	1	19483034	3	Orange	Left	4	3	0.600421
11:19:53	40793	2018-08-24	1	1.0174e+17	3	Orange	Left	0	3	0.270488
11:19:56	40796	2018-08-24	1	1016FBFD	1	Yellow	Left	4	3	0.634969
11:20:00	40800	2018-08-24	1	194836A0	3	Yellow	Right	1	1	0.0755496
11:20:40	40840	2018-08-24	1	1016F337	3	Yellow	Right	2	2	0.0679002
11:20:46	40846	2018-08-24	1	194836A0	3	Yellow	Right	1	2	0.0755496
11:21:09	40869	2018-08-24	1	1016F337	3	Orange	Left	2	3	0.0781641
11:21:14	40874	2018-08-24	1	194836A0	3	Yellow	Right	1	3	0.0755496
11:22:26	40946	2018-08-24	1	101702BA	3	Yellow	Right	0	0	0.342256
11:22:54	40974	2018-08-24	1	1016FBD6	3	Yellow	Right	1	1	0.166475
11:23:00	40980	2018-08-24	1	1016F337	3	Orange	Left	3	3	0.088428
11:24:21	41061	2018-08-24	1	101715AF	1	Yellow	Left	1	6	0.792228
11:24:27	41067	2018-08-24	1	10172F75	1	Orange	Right	3	0	0.869997
11:24:36	41076	2018-08-24	1	10172F75	1	Orange	Right	4	0	0.869997
11:25:10	41110	2018-08-24	1	10174A49	3	Yellow	Right	2	1	0.658795
11:25:37	41137	2018-08-24	1	1815B656	2	Orange	Left	6	0	0.293183
11:25:44	41144	2018-08-24	1	1815B656	2	Orange	Left	7	0	0.293183
11:26:05	41165	2018-08-24	1	10174A49	3	Yellow	Right	2	2	0.658795
11:26:16	41176	2018-08-24	1	10174A49	3	Orange	Left	2	3	0.658795
11:26:22	41182	2018-08-24	1	1017060F	3	Orange	Left	1	2	0.910157
11:27:09	41229	2018-08-24	1	10175062	3	Orange	Left	0	1	0.399451
11:27:09	41229	2018-08-24	1	10174F07	3	Yellow	Right	0	0	0.2046
11:27:19	41239	2018-08-24	1	1016AFC4	3	Orange	Left	7	3	0.263153
11:27:56	41276	2018-08-24	1	1016AFC4	3	Orange	Left	8	3	0.263153
11:27:59	41279	2018-08-24	1	10174F07	3	Yellow	Right	0	1	0.2046
11:28:06	41286	2018-08-24	1	10174F07	3	Yellow	Right	0	2	0.2046
11:28:19	41299	2018-08-24	1	10174F07	3	Yellow	Right	0	3	0.2046
11:28:43	41323	2018-08-24	1	1016FBFD	1	Yellow	Left	4	4	0.634969
11:28:58	41338	2018-08-24	1	10174F07	3	Yellow	Right	0	4	0.2046
11:30:10	41410	2018-08-24	1	1016A7E2	3	Orange	Left	1	3	0.393074
11:31:17	41477	2018-08-24	1	103F665D	3	Orange	Left	2	1	0.705141
11:32:06	41526	2018-08-24	1	101702BA	3	Yellow	Right	0	1	0.342256
11:32:17	41537	2018-08-24	1	10174BEA	3	Yellow	Right	0	0	0.635935
11:32:20	41540	2018-08-24	1	1016A4E3	3	Orange	Left	1	6	0.695449
11:32:21	41541	2018-08-24	1	101715AA	2	Orange	Left	6	0	0.892378
11:33:22	41602	2018-08-24	1	1815B656	2	Orange	Left	8	0	0.293183
11:33:31	41611	2018-08-24	1	101719F3	2	Yellow	Right	0	1	0.68022
11:33:41	41621	2018-08-24	1	101750CD	2	Yellow	Right	0	0	0.884716
11:33:58	41638	2018-08-24	1	1016B29B	2	Orange	Left	1	0	0.665988
11:34:07	41647	2018-08-24	1	17D16802	2	Orange	Left	3	0	0.455739
11:34:11	41651	2018-08-24	1	1016BE10	1	Orange	Right	1	0	0.646206
11:34:24	41664	2018-08-24	1	1016C69C	1	Yellow	Left	8	10	0.58783
11:34:27	41667	2018-08-24	1	1016FCBD	2	Orange	Left	1	2	0.612055
11:34:30	41670	2018-08-24	1	1016BE8B	1	Yellow	Left	3	2	0.89188
11:34:43	41683	2018-08-24	1	130206F2	2	Yellow	Right	0	0	0.5634
11:34:49	41689	2018-08-24	1	10172636	2	Orange	Left	0	2	0.674318
11:34:58	41698	2018-08-24	1	1016C69C	1	Orange	Right	8	11	0.600379
11:35:04	41704	2018-08-24	1	1016DEDB	1	Yellow	Left	1	3	0.770486
11:35:05	41705	2018-08-24	1	1016BE8B	1	Orange	Right	3	3	0.910131
11:35:41	41741	2018-08-24	1	1016DEDB	1	Orange	Right	1	4	0.770486
11:35:46	41746	2018-08-24	1	1016F9D8	1	Yellow	Left	3	2	0.446769
11:35:52	41752	2018-08-24	1	1016B29B	2	Orange	Left	2	0	0.728588
11:35:59	41759	2018-08-24	1	1016DF6D	2	Orange	Left	1	0	0.904617
11:36:02	41762	2018-08-24	1	101715AA	2	Orange	Left	7	0	0.979407
11:36:30	41790	2018-08-24	1	1016CAC8	2	Orange	Left	5	4	0.837254
11:36:35	41795	2018-08-24	1	1016F9D8	1	Orange	Right	3	3	0.446769
11:36:43	41803	2018-08-24	1	1016DEDB	1	Yellow	Left	2	4	0.796127
11:36:57	41817	2018-08-24	1	1016DF6D	2	Orange	Left	2	0	0.904617
11:38:03	41883	2018-08-24	1	1016DEDB	1	Yellow	Left	2	5	0.796127
11:38:24	41904	2018-08-24	1	1016DEDB	1	Orange	Right	2	6	0.796127
11:38:45	41925	2018-08-24	1	130206F2	2	Yellow	Right	0	1	0.568346
11:39:43	41983	2018-08-24	1	101715AA	2	Orange	Left	8	0	1.01138
11:40:26	42026	2018-08-24	1	130206F2	2	Yellow	Right	0	2	0.568346
11:40:34	42034	2018-08-24	1	185C6087	2	Yellow	Right	0	1	0.531622
11:41:05	42065	2018-08-24	1	1016A405	1	Orange	Right	12	7	0.942499
11:41:15	42075	2018-08-24	1	1016A405	1	Yellow	Left	13	7	0.942499
11:41:25	42085	2018-08-24	1	1016A405	1	Yellow	Left	13	8	0.942499
11:41:28	42088	2018-08-24	1	1016FBFD	1	Yellow	Left	4	5	0.748188
11:41:34	42094	2018-08-24	1	1016E7E1	1	Orange	Right	8	2	0.900514
11:41:46	42106	2018-08-24	1	103F8F35	1	Yellow	Left	5	7	0.928397
11:41:50	42110	2018-08-24	1	1016FBFD	1	Orange	Right	4	6	0.748188
11:41:52	42112	2018-08-24	1	1016A405	1	Orange	Right	13	9	0.942499
11:41:58	42118	2018-08-24	1	1016A405	1	Orange	Right	14	9	0.942499
11:42:13	42133	2018-08-24	1	00EDFD31	1	Yellow	Left	1	0	0.896838
11:43:36	42216	2018-08-24	1	00EDFD31	1	Yellow	Left	1	1	0.896838
11:44:04	42244	2018-08-24	1	1016B749	1	Orange	Right	2	2	0.62578
11:44:12	42252	2018-08-24	1	185C6087	2	Orange	Left	0	2	0.531622
11:44:44	42284	2018-08-24	1	1016E18C	1	Orange	Right	4	2	1.11807
11:44:53	42293	2018-08-24	1	181597BD	1	Orange	Right	1	2	0.809334
11:44:55	42295	2018-08-24	1	1016C265	1	Yellow	Left	3	0	0.741262
11:44:56	42296	2018-08-24	1	1016C50E	1	Orange	Right	7	11	0.875539
11:44:58	42298	2018-08-24	1	1016E7E1	1	Yellow	Left	9	2	0.900514
11:45:01	42301	2018-08-24	1	1016E7E1	1	Orange	Right	9	3	0.900514
11:45:05	42305	2018-08-24	1	101701B4	2	Orange	Left	1	0	0.872204
11:45:08	42308	2018-08-24	1	1016F88B	1	Yellow	Left	4	4	0.488996
11:45:09	42309	2018-08-24	1	1016CE4D	1	Orange	Right	2	0	0.743091
11:45:12	42312	2018-08-24	1	1016E18C	1	Orange	Right	5	2	1.11807
11:45:21	42321	2018-08-24	1	1016E18C	1	Yellow	Left	6	2	1.11807
11:45:28	42328	2018-08-24	1	1016F88B	1	Yellow	Left	4	5	0.488996
11:45:31	42331	2018-08-24	1	1016DEDB	1	Yellow	Left	3	6	0.912514
11:45:40	42340	2018-08-24	1	1.016e+117	1	Orange	Right	4	4	0.78831
11:45:52	42352	2018-08-24	1	1016DEDB	1	Orange	Right	3	7	0.912514
11:45:56	42356	2018-08-24	1	1016E327	1	Orange	Right	3	0	0.645178
11:46:00	42360	2018-08-24	1	1016C265	1	Orange	Right	3	1	0.741262
11:46:14	42374	2018-08-24	1	1016D93B	1	Orange	Right	3	4	0.943329
11:46:16	42376	2018-08-24	1	1016D93B	1	Orange	Right	4	4	0.943329
11:46:26	42386	2018-08-24	1	1016FD1F	1	Orange	Right	2	1	0.604472
11:46:43	42403	2018-08-24	1	00EDFD31	1	Yellow	Left	1	2	0.896838
11:46:51	42411	2018-08-24	1	1016B749	1	Orange	Right	3	2	0.62578
11:46:58	42418	2018-08-24	1	1016D93B	1	Orange	Right	5	4	0.943329
11:47:02	42422	2018-08-24	1	1016D93B	1	Orange	Right	6	4	0.943329
11:47:06	42426	2018-08-24	1	1016DEDB	1	Orange	Right	4	7	0.912514
11:47:20	42440	2018-08-24	1	1016F407	1	Orange	Right	3	0	0.638829
11:47:24	42444	2018-08-24	1	1948139B	1	Orange	Right	0	2	0.699515
11:47:36	42456	2018-08-24	1	1016E327	1	Yellow	Left	4	0	0.645178
11:47:41	42461	2018-08-24	1	10174C71	1	Orange	Right	2	0	0.561622
11:47:46	42466	2018-08-24	1	10172F75	1	Orange	Right	5	0	0.953573
11:47:49	42469	2018-08-24	1	103F8F35	1	Orange	Right	5	8	0.928397
11:48:14	42494	2018-08-24	1	1815A047	1	Yellow	Left	0	0	0.844834
11:48:31	42511	2018-08-24	1	1016BE17	1	Orange	Right	0	0	0.764673
11:48:43	42523	2018-08-24	1	10173477	1	Orange	Right	3	0	0.867456
11:48:45	42525	2018-08-24	1	101715AF	1	Orange	Right	1	7	0.897535
11:48:47	42527	2018-08-24	1	1.016e+117	1	Yellow	Left	5	4	0.805279
11:48:50	42530	2018-08-24	1	00EDFD31	1	Yellow	Left	1	3	0.912683
11:48:50	42530	2018-08-24	1	10174D50	1	Orange	Right	3	0	0.86608
11:48:52	42532	2018-08-24	1	1016CEA0	1	Orange	Right	2	0	0.81826
11:49:05	42545	2018-08-24	1	10171351	1	Orange	Right	1	0	0.775126
11:49:07	42547	2018-08-24	1	1016FD8B	1	Orange	Right	1	0	0.884743
11:49:09	42549	2018-08-24	1	1016C50E	1	Yellow	Left	8	11	0.90289
11:49:10	42550	2018-08-24	1	194841F7	1	Orange	Right	3	0	1.07562
11:49:19	42559	2018-08-24	1	1016E39A	1	Orange	Right	4	4	0.885071
11:49:33	42573	2018-08-24	1	1016E39A	1	Orange	Right	5	4	0.885071
11:49:41	42581	2018-08-24	1	1016E327	1	Yellow	Left	4	1	0.651481
11:49:46	42586	2018-08-24	1	19481816	1	Orange	Right	1	1	0.796807
11:49:48	42588	2018-08-24	1	1815A047	1	Yellow	Left	0	1	0.844834
11:50:14	42614	2018-08-24	1	00EDFD31	1	Orange	Right	1	4	0.928528
11:50:26	42626	2018-08-24	1	1016E2E0	1	Orange	Right	2	4	0.997796
11:50:35	42635	2018-08-24	1	1016C50E	1	Orange	Right	8	12	0.93024
11:50:35	42635	2018-08-24	1	1016FD8B	1	Yellow	Left	2	0	0.895363
11:50:39	42639	2018-08-24	1	10174C1D	1	Yellow	Left	1	7	0.820706
11:50:48	42648	2018-08-24	1	101706AB	1	Yellow	Left	3	4	0.91526
11:50:49	42649	2018-08-24	1	1016C09F	1	Orange	Right	2	0	0.990933
11:50:58	42658	2018-08-24	1	1016CEA0	1	Orange	Right	3	0	0.835722
11:51:02	42662	2018-08-24	1	1016FD8B	1	Orange	Right	2	1	0.895363
11:51:32	42692	2018-08-24	1	1948139B	1	Orange	Right	1	2	0.728652
11:52:05	42725	2018-08-24	1	1016E18C	1	Orange	Right	6	3	1.1915
11:52:17	42737	2018-08-24	1	1016E18C	1	Orange	Right	7	3	1.1915
11:54:06	42846	2018-08-24	1	10174C39	1	Yellow	Left	3	0	0.887155
12:02:03	43323	2018-08-24	1	17D16802	2	Orange	Left	4	0	0.782137
12:06:34	43594	2018-08-24	1	1016FBD6	2	Orange	Left	1	2	0.179454
12:06:49	43609	2018-08-24	1	1.0174e+17	2	Orange	Left	1	3	0.434227
12:06:55	43615	2018-08-24	1	1016CA20	2	Yellow	Right	0	0	0.372617
12:07:03	43623	2018-08-24	1	1815B656	2	Orange	Left	9	0	0.334321
12:07:20	43640	2018-08-24	1	10172A7D	2	Orange	Left	2	5	0.567304
12:07:20	43640	2018-08-24	1	1016ED44	2	Yellow	Right	1	0	0.501792
12:07:29	43649	2018-08-24	1	1016CA20	2	Orange	Left	0	1	0.372617
12:07:43	43663	2018-08-24	1	1016AFC4	2	Orange	Left	9	3	0.276018
12:07:51	43671	2018-08-24	1	10173AAF	2	Yellow	Right	0	0	0.568801
12:07:54	43674	2018-08-24	1	10174F07	2	Orange	Left	0	5	0.230969
12:07:58	43678	2018-08-24	1	194818C8	2	Orange	Left	3	0	0.702285
12:08:01	43681	2018-08-24	1	1017060F	2	Orange	Left	2	2	1.20171
12:08:05	43685	2018-08-24	1	1017060F	2	Orange	Left	3	2	1.20171
12:08:07	43687	2018-08-24	1	1016FF08	2	Yellow	Right	1	1	0.769816
12:08:08	43688	2018-08-24	1	1016CA20	2	Orange	Left	1	1	0.372617
12:08:12	43692	2018-08-24	1	10175062	2	Yellow	Right	1	1	0.415412
12:08:16	43696	2018-08-24	1	10172A7D	2	Orange	Left	3	5	0.567304
12:08:20	43700	2018-08-24	1	10172A7D	2	Orange	Left	4	5	0.567304
12:08:23	43703	2018-08-24	1	10170915	2	Orange	Left	4	4	0.823088
12:08:30	43710	2018-08-24	1	101719F3	2	Orange	Left	0	2	0.932884
12:08:32	43712	2018-08-24	1	1016CA20	2	Orange	Left	2	1	0.372617
12:08:40	43720	2018-08-24	1	1016D257	2	Yellow	Right	0	6	0.665138
12:08:51	43731	2018-08-24	1	1016FF08	2	Yellow	Right	1	2	0.769816
12:08:54	43734	2018-08-24	1	1016CA20	2	Yellow	Right	3	1	0.372617
12:09:07	43747	2018-08-24	1	1016D257	2	Orange	Left	0	7	0.665138
12:09:07	43747	2018-08-24	1	198E0DBA	2	Yellow	Right	0	1	0.641559
12:09:19	43759	2018-08-24	1	10175062	2	Yellow	Right	1	2	0.457438
12:09:25	43765	2018-08-24	1	1016FF08	2	Orange	Left	1	3	0.78118
12:09:35	43775	2018-08-24	1	1016CA20	2	Orange	Left	3	2	0.414502
12:09:47	43787	2018-08-24	1	198E0DBA	2	Yellow	Right	0	2	0.641559
12:09:58	43798	2018-08-24	1	1016D872	2	Yellow	Right	0	0	1.0643
12:10:04	43804	2018-08-24	1	10174D11	2	Orange	Left	1	7	0.374722
12:10:17	43817	2018-08-24	1	1016EF0A	2	Yellow	Right	1	2	0.420239
12:10:20	43820	2018-08-24	1	103F3AC3	2	Orange	Left	1	1	0.388068
12:10:22	43822	2018-08-24	1	1016CF3E	2	Yellow	Right	1	0	1.0608
12:10:31	43831	2018-08-24	1	10170915	2	Yellow	Right	5	4	0.872268
12:10:37	43837	2018-08-24	1	130206F2	2	Yellow	Right	0	3	0.657009
12:10:53	43853	2018-08-24	1	194836A0	2	Yellow	Right	1	4	0.148408
12:11:14	43874	2018-08-24	1	198E0DBA	2	Orange	Left	0	3	0.689486
12:11:22	43882	2018-08-24	1	130206F2	2	Yellow	Right	0	4	0.659219
12:11:30	43890	2018-08-24	1	1016E37C	2	Orange	Left	0	0	1.07027
12:11:33	43893	2018-08-24	1	103F3AC3	2	Yellow	Right	2	1	0.40798
12:11:49	43909	2018-08-24	1	101750CD	2	Orange	Left	0	1	1.29717
12:11:49	43909	2018-08-24	1	1016E37C	2	Yellow	Right	1	0	1.07027
12:11:54	43914	2018-08-24	1	1017060F	2	Orange	Left	4	2	1.38355
12:11:58	43918	2018-08-24	1	10174F07	2	Yellow	Right	1	5	0.255463
12:12:07	43927	2018-08-24	1	103F3B10	2	Yellow	Right	3	3	0.716813
12:12:28	43948	2018-08-24	1	194836A0	2	Yellow	Right	1	5	0.150617
12:12:32	43952	2018-08-24	1	101715AA	2	Orange	Left	9	0	1.23046
12:12:35	43955	2018-08-24	1	194836A0	2	Yellow	Right	1	6	0.150617
12:15:57	44157	2018-08-24	1	1016FD1F	1	Orange	Right	3	1	0.71642
12:16:11	44171	2018-08-24	1	1.016e+117	1	Orange	Right	5	5	0.863705
12:16:25	44185	2018-08-24	1	10174C39	1	Orange	Right	3	1	0.925611
12:16:26	44186	2018-08-24	1	10171AA7	1	Orange	Right	3	0	0.908726
12:17:56	44276	2018-08-24	1	10174DFC	1	Orange	Right	1	0	0.76917
12:18:10	44290	2018-08-24	1	1016E39A	1	Yellow	Left	6	4	1.05195
12:18:35	44315	2018-08-24	1	10174C1D	1	Yellow	Left	1	8	0.938168
12:18:53	44333	2018-08-24	1	1016BE10	1	Orange	Right	2	0	0.833918
12:18:58	44338	2018-08-24	1	1.016e+117	1	Yellow	Left	6	5	0.863705
12:19:00	44340	2018-08-24	1	10174C1D	1	Orange	Right	1	9	0.938168
12:19:02	44342	2018-08-24	1	10174C1D	1	Orange	Right	2	9	0.938168
12:19:04	44344	2018-08-24	1	10174C1D	1	Orange	Right	3	9	0.938168
12:19:10	44350	2018-08-24	1	10174DFC	1	Orange	Right	2	0	0.76917
12:19:18	44358	2018-08-24	1	101715AE	1	Yellow	Left	2	0	0.932385
12:19:32	44372	2018-08-24	1	1.016e+117	1	Orange	Right	6	6	0.863705
12:20:21	44421	2018-08-24	1	101715AE	1	Orange	Right	2	1	0.932385
12:20:55	44455	2018-08-24	1	1016D93B	1	Orange	Right	7	4	1.03946
12:21:08	44468	2018-08-24	1	1016BE8B	1	Orange	Right	4	3	1.15787
12:21:23	44483	2018-08-24	1	13020C10	1	Orange	Right	0	0	0.300927
12:21:29	44489	2018-08-24	1	103F8F35	1	Yellow	Left	6	8	1.00674
12:21:33	44493	2018-08-24	1	103F8F35	1	Orange	Right	6	9	1.00674
12:21:52	44512	2018-08-24	1	1016D93B	1	Orange	Right	8	4	1.03946
12:22:19	44539	2018-08-24	1	10174DFC	1	Orange	Right	3	0	0.76917
12:23:16	44596	2018-08-24	1	1016E39A	1	Yellow	Left	6	5	1.05195
12:23:36	44616	2018-08-24	1	1016E39A	1	Orange	Right	6	6	1.05195
12:23:40	44620	2018-08-24	1	1016D8CF	1	Orange	Right	1	0	0.536809
12:23:48	44628	2018-08-24	1	1016BE8B	1	Yellow	Left	5	3	1.15787
12:24:09	44649	2018-08-24	1	1016BE8B	1	Orange	Right	5	4	1.15787
12:24:43	44683	2018-08-24	1	10172F75	1	Orange	Right	6	0	1.03049
12:27:03	44823	2018-08-24	1	10174D50	1	Orange	Right	4	0	0.94039
12:27:13	44833	2018-08-24	1	1016F9D8	1	Orange	Right	4	3	0.537043
12:27:50	44870	2018-08-24	1	19483C5E	2	Orange	Left	0	0	1.02742
12:29:25	44965	2018-08-24	1	19483C5E	2	Orange	Left	1	0	1.02742
12:37:54	45474	2018-08-24	1	17D16802	2	Orange	Left	5	0	1.00103
12:38:12	45492	2018-08-24	1	10174C71	1	Orange	Right	3	0	0.631645
12:38:24	45504	2018-08-24	1	10173477	1	Orange	Right	4	0	0.943949
12:38:40	45520	2018-08-24	1	1016CA20	1	Orange	Right	4	2	0.551831
12:38:47	45527	2018-08-24	1	1016CA20	1	Orange	Right	5	2	0.551831
12:43:01	45781	2018-08-24	1	10173477	1	Orange	Right	5	0	0.943949
12:45:31	45931	2018-08-24	1	1016F337	2	Orange	Left	4	3	0.137212
12:45:55	45955	2018-08-24	1	1016E39A	2	Yellow	Right	7	6	1.05195
12:45:59	45959	2018-08-24	1	1016FCBD	2	Yellow	Right	2	2	0.941863
12:46:08	45968	2018-08-24	1	103F8DFC	2	Yellow	Right	0	0	0.872097
12:46:09	45969	2018-08-24	1	1016CA20	2	Orange	Left	6	2	0.551831
12:46:12	45972	2018-08-24	1	103F3AC3	2	Orange	Left	2	2	0.42024
12:46:39	45999	2018-08-24	1	198E0DBA	2	Orange	Left	1	3	0.769424
12:46:41	46001	2018-08-24	1	1016E37C	2	Yellow	Right	1	1	1.07251
12:47:21	46041	2018-08-24	1	1016E39A	2	Yellow	Right	7	7	1.05195
12:47:25	46045	2018-08-24	1	101719F3	2	Orange	Left	1	2	1.10832
12:47:26	46046	2018-08-24	1	1016FCBD	2	Yellow	Right	2	3	0.941863
12:47:34	46054	2018-08-24	1	10175062	2	Orange	Left	1	3	0.714328
12:47:34	46054	2018-08-24	1	130206F2	2	Yellow	Right	0	5	0.663637
12:47:41	46061	2018-08-24	1	1016E37C	2	Yellow	Right	1	2	1.11977
12:47:51	46071	2018-08-24	1	1016D872	2	Yellow	Right	0	1	1.16457
12:47:54	46074	2018-08-24	1	103F665D	2	Orange	Left	3	1	1.04824
12:47:54	46074	2018-08-24	1	1016D872	2	Yellow	Right	0	2	1.16457
12:47:57	46077	2018-08-24	1	103F665D	2	Orange	Left	4	1	1.04824
12:48:11	46091	2018-08-24	1	1016CA20	2	Orange	Left	7	2	0.559876
12:48:22	46102	2018-08-24	1	10172636	2	Yellow	Right	1	2	1.05917
12:48:25	46105	2018-08-24	1	1016FD16	2	Yellow	Right	0	0	0.850803
12:48:26	46106	2018-08-24	1	1016CAC8	2	Orange	Left	6	4	1.2808
12:48:33	46113	2018-08-24	1	10175062	2	Yellow	Right	2	3	0.719282
12:48:37	46117	2018-08-24	1	103F665D	2	Yellow	Right	5	1	1.04824
12:48:41	46121	2018-08-24	1	1016E37C	2	Yellow	Right	1	3	1.11977
12:48:45	46125	2018-08-24	1	1017060F	2	Yellow	Right	5	2	1.45523
12:48:46	46126	2018-08-24	1	10174BEA	2	Orange	Left	0	1	0.940744
12:48:53	46133	2018-08-24	1	1016FCBD	2	Yellow	Right	2	4	0.984117
12:49:13	46153	2018-08-24	1	194818C8	2	Orange	Left	4	0	0.967028
12:49:15	46155	2018-08-24	1	103F3B10	2	Yellow	Right	3	4	0.837295
12:49:18	46158	2018-08-24	1	10170915	2	Orange	Left	5	5	0.976306
12:49:20	46160	2018-08-24	1	17D16802	2	Yellow	Right	6	0	1.08932
12:49:23	46163	2018-08-24	1	101750CD	2	Yellow	Right	1	1	1.38822
12:49:25	46165	2018-08-24	1	1016FD16	2	Yellow	Right	0	1	0.859397
12:49:46	46186	2018-08-24	1	19483C5E	2	Orange	Left	2	0	1.11882
12:49:58	46198	2018-08-24	1	1016D257	2	Yellow	Right	1	7	0.739528
12:49:59	46199	2018-08-24	1	19483034	2	Orange	Left	5	3	0.982828
12:50:17	46217	2018-08-24	1	103F3B10	2	Orange	Left	3	5	0.843309
12:50:24	46224	2018-08-24	1	1016FCBD	2	Orange	Left	2	5	1.02191
12:50:27	46227	2018-08-24	1	194818C8	2	Orange	Left	5	0	1.05354
12:50:47	46247	2018-08-24	1	1016CAC8	2	Orange	Left	7	4	1.34637
12:50:54	46254	2018-08-24	1	1016CAC8	2	Yellow	Right	8	4	1.34637
12:50:59	46259	2018-08-24	1	103F665D	2	Yellow	Right	5	2	1.06865
12:51:00	46260	2018-08-24	1	1016FD16	2	Orange	Left	0	2	0.859397
12:51:03	46263	2018-08-24	1	103F8DFC	2	Yellow	Right	0	1	0.929823
12:51:06	46266	2018-08-24	1	1016FD16	2	Orange	Left	1	2	0.859397
12:51:11	46271	2018-08-24	1	19483034	2	Orange	Left	6	3	0.982828
12:51:18	46278	2018-08-24	1	1016FD16	2	Yellow	Right	2	2	0.859397
12:51:19	46279	2018-08-24	1	10170915	2	Orange	Left	6	5	0.994859
12:51:30	46290	2018-08-24	1	103F665D	2	Orange	Left	5	3	1.06865
12:51:35	46295	2018-08-24	1	1016CAC8	2	Yellow	Right	8	5	1.34637
12:51:57	46317	2018-08-24	1	1016CAC8	2	Orange	Left	8	6	1.34637
12:52:46	46366	2018-08-24	1	10174F74	3	Yellow	Right	0	1	0.4961
12:52:52	46372	2018-08-24	1	1016E37C	2	Orange	Left	1	4	1.16728
12:52:53	46373	2018-08-24	1	10174F74	3	Yellow	Right	0	2	0.4961
12:53:02	46382	2018-08-24	1	10174BEA	2	Orange	Left	1	1	0.965314
12:53:12	46392	2018-08-24	1	194836A0	3	Yellow	Right	1	7	0.153587
12:53:57	46437	2018-08-24	1	194836A0	3	Yellow	Right	1	8	0.153587
12:54:45	46485	2018-08-24	1	1016E37C	2	Yellow	Right	2	4	1.16953
12:54:49	46489	2018-08-24	1	194836A0	3	Yellow	Right	1	9	0.153587
12:55:37	46537	2018-08-24	1	1016FD1F	1	Orange	Right	4	1	0.780419
12:55:40	46540	2018-08-24	1	1016FD1F	1	Orange	Right	5	1	0.780419
12:55:41	46541	2018-08-24	1	1016C69C	1	Yellow	Left	9	11	0.72627
12:55:47	46547	2018-08-24	1	101715AF	1	Yellow	Left	2	7	0.963321
12:55:49	46549	2018-08-24	1	1016A405	1	Orange	Right	15	9	1.01164
12:56:04	46564	2018-08-24	1	194841F7	1	Orange	Right	4	0	1.13712
12:56:15	46575	2018-08-24	1	1016E327	1	Yellow	Left	4	2	0.741132
12:56:17	46577	2018-08-24	1	1.016e+117	1	Orange	Right	7	6	0.888051
12:56:26	46586	2018-08-24	1	1016F407	1	Orange	Right	4	0	0.722186
12:56:39	46599	2018-08-24	1	1016CE4D	1	Orange	Right	3	0	0.822268
12:56:53	46613	2018-08-24	1	101715AF	1	Orange	Right	2	8	0.963321
12:57:00	46620	2018-08-24	1	1016CEA0	1	Orange	Right	4	0	0.926737
12:57:01	46621	2018-08-24	1	1016E327	1	Yellow	Left	4	3	0.741132
12:57:03	46623	2018-08-24	1	10172A7D	1	Yellow	Left	5	5	0.906272
12:57:04	46624	2018-08-24	1	194841F7	1	Orange	Right	5	0	1.13712
12:57:08	46628	2018-08-24	1	1016C69C	1	Orange	Right	9	12	0.72627
12:57:13	46633	2018-08-24	1	1016C265	1	Orange	Right	4	1	0.79835
12:57:17	46637	2018-08-24	1	13021385	1	Orange	Right	3	2	0.455135
12:57:26	46646	2018-08-24	1	1016F4AD	1	Orange	Right	0	3	0.553357
12:57:35	46655	2018-08-24	1	10172A7D	1	Orange	Right	5	6	0.906272
12:57:46	46666	2018-08-24	1	10171351	1	Orange	Right	2	0	0.823001
12:58:03	46683	2018-08-24	1	10172A7D	1	Yellow	Left	6	6	0.906272
12:58:18	46698	2018-08-24	1	10172A7D	1	Orange	Right	6	7	0.906272
12:58:21	46701	2018-08-24	1	103F8F35	1	Yellow	Left	7	9	1.01681
12:58:25	46705	2018-08-24	1	103F8F35	1	Yellow	Left	7	10	1.01681
12:58:25	46705	2018-08-24	1	1.0174e+17	1	Orange	Right	2	3	0.825453
12:58:29	46709	2018-08-24	1	103F8F35	1	Yellow	Left	7	11	1.01681
12:58:32	46712	2018-08-24	1	1016BE10	1	Yellow	Left	3	0	0.854627
12:58:39	46719	2018-08-24	1	10174F07	1	Orange	Right	1	6	0.272541
12:58:39	46719	2018-08-24	1	10174F74	3	Orange	Left	0	3	0.613552
12:58:44	46724	2018-08-24	1	1016BE8B	1	Yellow	Left	6	4	1.18119
12:58:45	46725	2018-08-24	1	10174837	1	Orange	Right	0	0	0.0275889
12:58:50	46730	2018-08-24	1	1016BE8B	1	Yellow	Left	6	5	1.18119
12:59:02	46742	2018-08-24	1	1016BE10	1	Orange	Right	3	1	0.854627
12:59:12	46752	2018-08-24	1	10174A49	1	Orange	Right	3	3	1.07541
12:59:16	46756	2018-08-24	1	1.016e+117	1	Orange	Right	8	6	0.888051
12:59:29	46769	2018-08-24	1	103F8F35	1	Yellow	Left	7	12	1.01681
12:59:34	46774	2018-08-24	1	103F8F35	1	Yellow	Left	7	13	1.01681
12:59:47	46787	2018-08-24	1	10174F07	1	Orange	Right	2	6	0.272541
12:59:49	46789	2018-08-24	1	103F8F35	1	Orange	Right	7	14	1.01681
12:59:52	46792	2018-08-24	1	1016C265	1	Yellow	Left	5	1	0.79835
12:59:58	46798	2018-08-24	1	1016BE8B	1	Orange	Right	6	6	1.18119
13:00:13	46813	2018-08-24	1	10174D11	1	Orange	Right	2	7	0.58496
13:00:15	46815	2018-08-24	1	1016FD8B	1	Orange	Right	3	1	0.986092
13:00:17	46817	2018-08-24	1	1016F88B	1	Orange	Right	4	6	0.596071
13:00:21	46821	2018-08-24	1	00EDFD31	1	Yellow	Left	2	4	0.977113
13:00:33	46833	2018-08-24	1	101715AE	1	Orange	Right	3	1	0.958382
13:00:36	46836	2018-08-24	1	00EDFD31	1	Orange	Right	2	5	0.977113
13:00:44	46844	2018-08-24	1	1016E18C	1	Orange	Right	8	3	1.44247
13:00:47	46847	2018-08-24	1	103F8F85	1	Yellow	Left	1	9	1.12084
13:00:51	46851	2018-08-24	1	1016BC03	1	Orange	Right	0	0	0.513763
13:00:52	46852	2018-08-24	1	103F8F85	1	Yellow	Left	1	10	1.12084
13:00:59	46859	2018-08-24	1	10171B3A	1	Yellow	Left	0	0	0.623504
13:01:12	46872	2018-08-24	1	101706AB	1	Orange	Right	3	5	0.96666
13:01:19	46879	2018-08-24	1	1017319D	1	Orange	Right	3	15	0.194843
13:01:22	46882	2018-08-24	1	1016DEDB	1	Yellow	Left	5	7	1.19907
13:02:01	46921	2018-08-24	1	1016DEDB	1	Yellow	Left	5	8	1.19907
13:02:15	46935	2018-08-24	1	1016DEDB	1	Orange	Right	5	9	1.19907
13:03:01	46981	2018-08-24	1	1016DA9C	1	Yellow	Left	2	1	1.05694
13:03:36	47016	2018-08-24	1	1016F4AD	1	Orange	Right	1	3	0.553357
13:04:53	47093	2018-08-24	1	10175062	2	Orange	Left	2	4	0.92676
13:05:26	47126	2018-08-24	1	1016E7E1	1	Orange	Right	10	3	1.02073
13:05:56	47156	2018-08-24	1	1016B611	2	Yellow	Right	0	2	1.07779
13:06:29	47189	2018-08-24	1	1016B611	2	Yellow	Right	0	3	1.07779
13:07:59	47279	2018-08-24	1	10174BEA	2	Orange	Left	2	1	0.979908
13:08:01	47281	2018-08-24	1	10174BEA	2	Orange	Left	3	1	0.979908
13:08:03	47283	2018-08-24	1	10175062	2	Yellow	Right	3	4	0.92676
13:08:58	47338	2018-08-24	1	1016F337	2	Yellow	Right	5	3	0.16944
13:09:49	47389	2018-08-24	1	1016F337	2	Orange	Left	5	4	0.16944
13:11:58	47518	2018-08-24	1	10174BEA	2	Orange	Left	4	1	0.979908
13:13:45	47625	2018-08-24	1	1815B656	2	Orange	Left	10	0	0.600832
13:14:42	47682	2018-08-24	1	17D16802	2	Orange	Left	6	1	1.0916
13:15:32	47732	2018-08-24	1	101701B4	2	Orange	Left	2	0	1.09312
13:15:37	47737	2018-08-24	1	1815B656	2	Yellow	Right	11	0	0.600832
13:15:44	47744	2018-08-24	1	194818C8	2	Orange	Left	6	0	1.06065
13:20:03	48003	2018-08-24	1	1016AFC4	3	Yellow	Right	10	3	0.402447
13:20:24	48024	2018-08-24	1	1016FBDD	3	Yellow	Right	0	2	1.21876
13:20:32	48032	2018-08-24	1	103F3AC3	3	Orange	Left	3	2	0.482617
13:28:27	48507	2018-08-24	1	10175062	3	Yellow	Right	3	5	0.975703
13:28:58	48538	2018-08-24	1	1016FB74	3	Orange	Left	0	1	0.491008
13:29:05	48545	2018-08-24	1	10175062	3	Orange	Left	3	6	0.975703
13:30:11	48611	2018-08-24	1	1016FB74	3	Yellow	Right	1	1	0.491008
13:30:24	48624	2018-08-24	1	194836A0	3	Orange	Left	1	10	0.188789
13:30:37	48637	2018-08-24	1	130206F2	3	Orange	Left	0	6	0.764824
13:31:20	48680	2018-08-24	1	10174BEA	3	Yellow	Right	5	1	0.996248
13:31:39	48699	2018-08-24	1	10174BEA	3	Orange	Left	5	2	0.996248
13:31:45	48705	2018-08-24	1	101702BA	3	Orange	Left	0	2	0.831158
13:31:49	48709	2018-08-24	1	1815B656	3	Yellow	Right	11	1	0.600832
13:31:53	48713	2018-08-24	1	103F3AC3	3	Orange	Left	4	2	0.516443
13:32:27	48747	2018-08-24	1	1815B656	3	Yellow	Right	11	2	0.600832
13:32:40	48760	2018-08-24	1	1815B656	3	Orange	Left	11	3	0.600832
13:33:21	48801	2018-08-24	1	1948228D	3	Orange	Left	0	0	2.06432
13:33:40	48820	2018-08-24	1	103F3AC3	3	Orange	Left	5	2	0.55027
13:33:41	48821	2018-08-24	1	101702BA	3	Yellow	Right	1	2	0.977399
13:34:14	48854	2018-08-24	1	101702BA	3	Orange	Left	1	3	0.977399
13:34:50	48890	2018-08-24	1	10172636	2	Yellow	Right	1	3	1.14548
13:35:22	48922	2018-08-24	1	10172636	2	Yellow	Right	1	4	1.14548
13:35:45	48945	2018-08-24	1	1016FD1F	1	Yellow	Left	6	1	0.796411
13:35:49	48949	2018-08-24	1	101715AA	1	Yellow	Left	10	0	1.3126
13:35:54	48954	2018-08-24	1	10174C71	1	Orange	Right	4	0	0.638447
13:35:55	48955	2018-08-24	1	10170A54	1	Yellow	Left	2	0	0.936045
13:36:00	48960	2018-08-24	1	101715AE	1	Orange	Right	4	1	0.982414
13:36:02	48962	2018-08-24	1	103F8F35	1	Yellow	Left	8	14	1.01681
13:36:04	48964	2018-08-24	1	1017319D	1	Orange	Right	4	15	0.237613
13:36:09	48969	2018-08-24	1	101715AA	1	Orange	Right	10	1	1.3126
13:36:13	48973	2018-08-24	1	1016BE8B	1	Yellow	Left	7	6	1.1876
13:36:14	48974	2018-08-24	1	103F8F35	1	Orange	Right	8	15	1.01681
13:36:17	48977	2018-08-24	1	1016A405	1	Orange	Right	16	9	1.01563
13:36:21	48981	2018-08-24	1	1016A405	1	Orange	Right	17	9	1.01563
13:36:25	48985	2018-08-24	1	1016EF0A	1	Orange	Right	1	3	0.831335
13:36:25	48985	2018-08-24	1	10172636	2	Orange	Left	1	5	1.14548
13:36:33	48993	2018-08-24	1	10170915	2	Orange	Left	7	5	1.10229
13:36:35	48995	2018-08-24	1	103F8F85	2	Orange	Left	1	11	1.13061
13:36:42	49002	2018-08-24	1	1016BE17	1	Orange	Right	1	0	0.972496
13:36:44	49004	2018-08-24	1	103F8F85	2	Orange	Left	2	11	1.13061
13:36:50	49010	2018-08-24	1	1016D93B	1	Yellow	Left	9	4	1.07033
13:36:55	49015	2018-08-24	1	1016C265	1	Orange	Right	5	2	0.802128
13:36:58	49018	2018-08-24	1	1016BE8B	1	Orange	Right	7	7	1.1876
13:37:01	49021	2018-08-24	1	10170A54	1	Orange	Right	2	1	0.936045
13:37:12	49032	2018-08-24	1	1016E2E0	1	Yellow	Left	3	4	1.32023
13:37:12	49032	2018-08-24	1	1016FD1F	1	Orange	Right	6	2	0.796411
13:37:19	49039	2018-08-24	1	185C6087	1	Orange	Right	1	2	0.786664
13:37:23	49043	2018-08-24	1	1016E39A	2	Orange	Left	7	8	1.16473
13:37:37	49057	2018-08-24	1	19480985	1	Yellow	Left	0	1	1.08665
13:37:49	49069	2018-08-24	1	1016B749	1	Orange	Right	4	2	0.766032
13:37:50	49070	2018-08-24	1	1016E327	1	Yellow	Left	4	4	0.753545
13:37:52	49072	2018-08-24	1	1016DEDB	1	Orange	Right	6	9	1.27265
13:37:57	49077	2018-08-24	1	1948579D	1	Yellow	Left	4	4	0.83999
13:37:57	49077	2018-08-24	1	1016ED44	1	Orange	Right	1	1	1.17208
13:37:59	49079	2018-08-24	1	1016E7E1	1	Orange	Right	11	3	1.07437
13:38:01	49081	2018-08-24	1	1017319D	1	Orange	Right	5	15	0.239496
13:38:03	49083	2018-08-24	1	10172A7D	1	Orange	Right	7	7	1.04285
13:38:07	49087	2018-08-24	1	101715AA	1	Orange	Right	11	1	1.38767
13:38:10	49090	2018-08-24	1	10172F75	1	Orange	Right	7	0	1.13138
13:38:13	49093	2018-08-24	1	19481816	1	Yellow	Left	2	1	1.006
13:38:18	49098	2018-08-24	1	1948579D	1	Yellow	Left	4	5	0.868172
13:38:20	49100	2018-08-24	1	1016EF0A	1	Orange	Right	2	3	0.848116
13:38:33	49113	2018-08-24	1	1016CEA0	1	Yellow	Left	5	0	1.08682
13:38:37	49117	2018-08-24	1	1016DF6D	1	Orange	Right	3	0	1.66022
13:38:41	49121	2018-08-24	1	19481816	1	Yellow	Left	2	2	1.03418
13:38:51	49131	2018-08-24	1	1815A047	1	Yellow	Left	0	2	1.08334
13:38:53	49133	2018-08-24	1	10174DFC	1	Orange	Right	4	0	0.955683
13:39:02	49142	2018-08-24	1	1016C69C	1	Yellow	Left	10	12	0.895593
13:39:08	49148	2018-08-24	1	1016C69C	1	Yellow	Left	10	13	0.895593
13:39:15	49155	2018-08-24	1	1016C69C	1	Orange	Right	10	14	0.895593
13:39:20	49160	2018-08-24	1	1016E2E0	1	Orange	Right	3	5	1.51407
13:39:21	49161	2018-08-24	1	1815A047	1	Yellow	Left	0	3	1.08334
13:39:25	49165	2018-08-24	1	1016E327	1	Orange	Right	4	5	0.930293
13:39:28	49168	2018-08-24	1	1016DEDB	1	Orange	Right	7	9	1.43678
13:39:30	49170	2018-08-24	1	1016CEA0	1	Orange	Right	5	1	1.16535
13:39:34	49174	2018-08-24	1	1016F407	1	Orange	Right	5	0	0.890181
13:39:36	49176	2018-08-24	1	10174D11	1	Yellow	Left	3	7	0.782407
13:39:39	49179	2018-08-24	1	10173477	1	Orange	Right	6	0	1.2225
13:39:45	49185	2018-08-24	1	13021385	1	Orange	Right	4	2	0.556387
13:39:52	49192	2018-08-24	1	19481816	1	Yellow	Left	2	3	1.10114
13:40:19	49219	2018-08-24	1	1016A4E3	1	Orange	Right	2	6	1.43019
13:40:29	49229	2018-08-24	1	1016E7E1	1	Yellow	Left	12	3	1.34493
13:40:42	49242	2018-08-24	1	1016F407	1	Orange	Right	6	0	0.920181
13:40:56	49256	2018-08-24	1	1016B749	1	Yellow	Left	5	2	0.925724
13:40:58	49258	2018-08-24	1	1016CEA0	1	Orange	Right	6	1	1.20896
13:41:03	49263	2018-08-24	1	1016DF6D	1	Yellow	Left	4	0	1.77326
13:41:04	49264	2018-08-24	1	19481816	1	Orange	Right	2	4	1.10114
13:41:07	49267	2018-08-24	1	10171351	1	Orange	Right	3	0	1.09277
13:41:19	49279	2018-08-24	1	1815A047	1	Orange	Right	0	4	1.11682
13:41:23	49283	2018-08-24	1	1016E7E1	1	Orange	Right	12	4	1.34493
13:41:32	49292	2018-08-24	1	1016CE4D	1	Orange	Right	4	0	1.05658
13:41:35	49295	2018-08-24	1	103F8F85	2	Orange	Left	3	11	1.34786
13:41:39	49299	2018-08-24	1	1016B749	1	Orange	Right	5	3	0.925724
13:41:46	49306	2018-08-24	1	1016E7E1	1	Orange	Right	13	4	1.34493
13:41:49	49309	2018-08-24	1	1016C50E	1	Yellow	Left	9	12	1.29331
13:42:23	49343	2018-08-24	1	1016C50E	1	Yellow	Left	9	13	1.29331
13:42:29	49349	2018-08-24	1	1016C50E	1	Orange	Right	9	14	1.29331
13:42:30	49350	2018-08-24	1	17D12E7C	2	Orange	Left	0	0	1.21075
13:42:47	49367	2018-08-24	1	1016E18C	1	Yellow	Left	9	3	1.7411
13:42:53	49373	2018-08-24	1	1016C09F	1	Yellow	Left	3	0	1.39069
13:42:59	49379	2018-08-24	1	00EDFD31	1	Orange	Right	3	5	1.31245
13:43:05	49385	2018-08-24	1	10174D50	1	Orange	Right	5	0	1.27049
13:43:11	49391	2018-08-24	1	103F8F85	2	Orange	Left	4	11	1.34786
13:43:14	49394	2018-08-24	1	1016C265	1	Orange	Right	6	2	0.997478
13:43:18	49398	2018-08-24	1	1016B29B	1	Yellow	Left	3	0	1.42896
13:43:23	49403	2018-08-24	1	1016C09F	1	Yellow	Left	3	1	1.40307
13:43:42	49422	2018-08-24	1	1016E18C	1	Orange	Right	9	4	1.80269
13:43:44	49424	2018-08-24	1	1016DA9C	1	Yellow	Left	2	2	1.39738
13:43:50	49430	2018-08-24	1	1016DA9C	1	Yellow	Left	2	3	1.39738
13:43:51	49431	2018-08-24	1	1815A047	1	Orange	Right	1	4	1.1392
13:43:58	49438	2018-08-24	1	1016DA9C	1	Orange	Right	2	4	1.39738
13:44:06	49446	2018-08-24	1	1016C09F	1	Orange	Right	3	2	1.40307
13:44:08	49448	2018-08-24	1	1016CF3E	2	Orange	Left	1	1	1.48231
13:46:36	49596	2018-08-24	1	1016D257	1	Yellow	Left	1	8	0.988878
13:46:44	49604	2018-08-24	1	1.016e+117	1	Orange	Right	9	6	1.17907
13:48:13	49693	2018-08-24	1	181597BD	1	Yellow	Left	2	2	1.12749
13:48:26	49706	2018-08-24	1	1016F00C	1	Yellow	Left	0	0	0.945868
13:48:48	49728	2018-08-24	1	1016D078	2	Orange	Left	0	0	1.07949
13:48:58	49738	2018-08-24	1	1016DA9B	2	Yellow	Right	0	0	1.57105
13:49:04	49744	2018-08-24	1	181597BD	1	Yellow	Left	2	3	1.12749
13:49:16	49756	2018-08-24	1	1016BE8B	1	Yellow	Left	8	7	1.6918
13:49:21	49761	2018-08-24	1	1016BE8B	1	Orange	Right	8	8	1.6918
13:49:26	49766	2018-08-24	1	103F8F85	2	Orange	Left	5	11	1.39307
13:49:51	49791	2018-08-24	1	1016BE8B	1	Orange	Right	9	8	1.6918
13:50:10	49810	2018-08-24	1	1016F00C	1	Orange	Right	0	1	0.962868
13:50:27	49827	2018-08-24	1	181597BD	1	Orange	Right	2	4	1.12749
13:51:01	49861	2018-08-24	1	1016DA9B	2	Orange	Left	0	1	1.57193
13:51:27	49887	2018-08-24	1	1016CF3E	2	Orange	Left	2	1	1.48422
13:51:42	49902	2018-08-24	1	1016FF08	2	Orange	Left	2	3	1.20028
13:53:38	50018	2018-08-24	1	17D16802	2	Orange	Left	7	1	1.29667
14:04:25	50665	2018-08-24	1	1016E18C	1	Orange	Right	10	4	1.82645
14:04:33	50673	2018-08-24	1	1016D93B	1	Yellow	Left	9	5	1.55516
14:04:46	50686	2018-08-24	1	1016E18C	1	Orange	Right	11	4	1.82645
14:04:47	50687	2018-08-24	1	1016D93B	1	Yellow	Left	9	6	1.55516
14:06:45	50805	2018-08-24	1	10174C1D	1	Yellow	Left	4	9	1.38438
14:07:10	50830	2018-08-24	1	103F8F35	1	Orange	Right	9	15	1.41916
14:07:26	50846	2018-08-24	1	10174C1D	1	Yellow	Left	4	10	1.38438
14:07:40	50860	2018-08-24	1	10174C1D	1	Orange	Right	4	11	1.38438
14:07:43	50863	2018-08-24	1	1016DEDB	1	Yellow	Left	8	9	1.54284
14:07:49	50869	2018-08-24	1	1016BE10	1	Orange	Right	4	1	1.15858
14:07:58	50878	2018-08-24	1	10174DFC	1	Orange	Right	5	0	1.11287
14:08:11	50891	2018-08-24	1	1016DEDB	1	Yellow	Left	8	10	1.54284
14:08:36	50916	2018-08-24	1	1016DEDB	1	Orange	Right	8	11	1.54284
14:08:46	50926	2018-08-24	1	1016DEDB	1	Orange	Right	9	11	1.54284
14:09:00	50940	2018-08-24	1	1016DEDB	1	Orange	Right	10	11	1.54284
14:09:05	50945	2018-08-24	1	1016DEDB	1	Orange	Right	11	11	1.54284
14:09:11	50951	2018-08-24	1	1016DEDB	1	Orange	Right	12	11	1.54284
14:09:19	50959	2018-08-24	1	103F8F35	1	Orange	Right	10	15	1.41916
14:09:25	50965	2018-08-24	1	1016E39A	1	Yellow	Left	8	8	1.45947
14:09:30	50970	2018-08-24	1	1016DA9C	1	Yellow	Left	3	4	1.49262
14:09:31	50971	2018-08-24	1	194841F7	1	Orange	Right	6	0	1.45709
14:09:35	50975	2018-08-24	1	1016E39A	1	Orange	Right	8	9	1.45947
14:09:43	50983	2018-08-24	1	1016BE10	1	Yellow	Left	5	1	1.15858
14:10:23	51023	2018-08-24	1	1016DA9C	1	Yellow	Left	3	5	1.49262
14:11:26	51086	2018-08-24	1	101706AB	1	Orange	Right	4	5	1.36242
14:11:28	51088	2018-08-24	1	1016C50E	1	Yellow	Left	10	14	1.39157
14:11:30	51090	2018-08-24	1	1016B7AB	1	Orange	Right	2	0	0.917112
14:11:41	51101	2018-08-24	1	1016FBFD	1	Yellow	Left	5	6	1.21245
14:12:09	51129	2018-08-24	1	1016DA9C	1	Orange	Right	3	6	1.49262
14:12:12	51132	2018-08-24	1	1016DA9C	1	Orange	Right	4	6	1.49262
14:12:13	51133	2018-08-24	1	10173477	1	Orange	Right	7	0	1.35081
14:12:24	51144	2018-08-24	1	10174C39	1	Orange	Right	4	1	1.29592
14:12:31	51151	2018-08-24	1	10174D50	1	Orange	Right	6	0	1.34225
14:12:38	51158	2018-08-24	1	1016C2DE	1	Orange	Right	1	2	1.40287
14:12:41	51161	2018-08-24	1	1016FBFD	1	Yellow	Left	5	7	1.21245
14:12:45	51165	2018-08-24	1	1016C50E	1	Orange	Right	10	15	1.39157
14:12:52	51172	2018-08-24	1	13021385	1	Orange	Right	5	2	0.645194
14:13:01	51181	2018-08-24	1	1016C2DE	1	Yellow	Left	2	2	1.40287
14:13:19	51199	2018-08-24	1	10174D11	1	Orange	Right	3	8	0.79564
14:13:25	51205	2018-08-24	1	1016B29B	1	Orange	Right	3	1	1.43367
14:13:31	51211	2018-08-24	1	1016C2DE	1	Orange	Right	2	3	1.40287
14:13:39	51219	2018-08-24	1	1016FBFD	1	Orange	Right	5	8	1.21245
14:14:38	51278	2018-08-24	1	1016DA9C	1	Orange	Right	5	6	1.49262
14:14:43	51283	2018-08-24	1	1016FA48	1	Orange	Right	1	1	0.803866
14:14:59	51299	2018-08-24	1	1016F72A	1	Orange	Right	0	2	1.16407
14:15:30	51330	2018-08-24	1	13021385	1	Orange	Right	6	2	0.645194
14:15:54	51354	2018-08-24	1	1016AB4A	1	Yellow	Left	0	3	1.01087
14:16:04	51364	2018-08-24	1	10172A7D	1	Orange	Right	8	7	1.12842
14:16:08	51368	2018-08-24	1	1016A4E3	1	Orange	Right	3	6	1.48482
14:16:15	51375	2018-08-24	1	10173477	1	Orange	Right	8	0	1.37728
14:16:18	51378	2018-08-24	1	1016BE8B	1	Orange	Right	10	8	1.72305
14:16:27	51387	2018-08-24	1	1016AB4A	1	Yellow	Left	0	4	1.01087
14:16:28	51388	2018-08-24	1	1016C69C	1	Orange	Right	11	14	1.03603
14:17:06	51426	2018-08-24	1	101715AF	1	Orange	Right	3	8	1.44888
14:17:10	51430	2018-08-24	1	1016FD1F	1	Yellow	Left	7	2	1.12109
14:17:16	51436	2018-08-24	1	10172F75	1	Orange	Right	8	0	1.53841
14:17:19	51439	2018-08-24	1	10171AA7	1	Orange	Right	4	0	1.40662
14:17:24	51444	2018-08-24	1	10174C71	1	Orange	Right	5	0	0.898088
14:17:32	51452	2018-08-24	1	1016BE17	1	Orange	Right	2	0	1.28867
14:18:00	51480	2018-08-24	1	19480985	1	Yellow	Left	0	2	1.34325
14:18:06	51486	2018-08-24	1	1016A405	1	Orange	Right	18	9	1.53897
14:18:23	51503	2018-08-24	1	1016D93B	1	Orange	Right	9	7	1.6183
14:18:25	51505	2018-08-24	1	101715AF	1	Orange	Right	4	8	1.45223
14:18:28	51508	2018-08-24	1	101715AF	1	Orange	Right	5	8	1.45223
14:18:43	51523	2018-08-24	1	00EDFD31	1	Orange	Right	4	5	1.48325
14:18:50	51530	2018-08-24	1	1016FD1F	1	Yellow	Left	7	3	1.15715
14:18:54	51534	2018-08-24	1	1016A405	1	Orange	Right	19	9	1.53897
14:19:01	51541	2018-08-24	1	10174A49	1	Yellow	Left	4	3	1.46729
14:19:06	51546	2018-08-24	1	10174A49	1	Yellow	Left	4	4	1.46729
14:19:15	51555	2018-08-24	1	1016BE10	1	Yellow	Left	5	2	1.21857
14:19:21	51561	2018-08-24	1	1016D93B	1	Orange	Right	10	7	1.6183
14:19:24	51564	2018-08-24	1	1016E18C	1	Orange	Right	12	4	1.9202
14:19:28	51568	2018-08-24	1	1016E18C	1	Yellow	Left	13	4	1.9202
14:19:50	51590	2018-08-24	1	1016A405	1	Orange	Right	20	9	1.53897
14:19:51	51591	2018-08-24	1	10174A49	1	Yellow	Left	4	5	1.46729
14:19:53	51593	2018-08-24	1	1016A405	1	Orange	Right	21	9	1.53897
14:20:02	51602	2018-08-24	1	1016A405	1	Orange	Right	22	9	1.53897
14:20:06	51606	2018-08-24	1	10174A49	1	Orange	Right	4	6	1.46729
14:20:09	51609	2018-08-24	1	1016A405	1	Yellow	Left	23	9	1.53897
14:20:12	51612	2018-08-24	1	1016E18C	1	Orange	Right	13	5	1.9202
14:20:33	51633	2018-08-24	1	1815A047	1	Orange	Right	2	4	1.22337
14:20:36	51636	2018-08-24	1	1016A405	1	Orange	Right	23	10	1.53897
14:20:38	51638	2018-08-24	1	1016BE10	1	Yellow	Left	5	3	1.21857
14:20:38	51638	2018-08-24	1	1016A405	1	Orange	Right	24	10	1.53897
14:20:42	51642	2018-08-24	1	1016A405	1	Orange	Right	25	10	1.53897
14:20:51	51651	2018-08-24	1	1016A405	1	Orange	Right	26	10	1.53897
14:20:53	51653	2018-08-24	1	1016A405	1	Orange	Right	27	10	1.53897
14:21:04	51664	2018-08-24	1	181597BD	1	Yellow	Left	3	4	1.26441
14:21:05	51665	2018-08-24	1	1016A405	1	Orange	Right	28	10	1.61868
14:21:07	51667	2018-08-24	1	1016A405	1	Orange	Right	29	10	1.61868
14:21:12	51672	2018-08-24	1	1016A405	1	Yellow	Left	30	10	1.61868
14:21:16	51676	2018-08-24	1	1016FCBD	1	Orange	Right	3	5	1.44386
14:21:20	51680	2018-08-24	1	1016CEA0	1	Orange	Right	7	1	1.38389
14:21:28	51688	2018-08-24	1	1016A405	1	Orange	Right	30	11	1.61868
14:21:32	51692	2018-08-24	1	1815A047	1	Yellow	Left	3	4	1.24078
14:21:34	51694	2018-08-24	1	1016A405	1	Orange	Right	31	11	1.63135
14:21:45	51705	2018-08-24	1	181597BD	1	Orange	Right	3	5	1.28183
14:21:47	51707	2018-08-24	1	1016A405	1	Orange	Right	32	11	1.63135
14:22:07	51727	2018-08-24	1	1815A047	1	Orange	Right	3	5	1.24078
14:22:19	51739	2018-08-24	1	1016C265	1	Orange	Right	7	2	1.18901
14:22:20	51740	2018-08-24	1	194836A0	3	Orange	Left	2	10	0.263636
14:22:27	51747	2018-08-24	1	1016D8CF	1	Orange	Right	2	0	0.777279
14:22:48	51768	2018-08-24	1	1948139B	1	Orange	Right	2	2	1.27541
14:23:10	51790	2018-08-24	1	185C6087	1	Orange	Right	2	2	1.03785
14:23:27	51807	2018-08-24	1	101715AE	1	Orange	Right	5	1	1.44426
14:23:31	51811	2018-08-24	1	10170A54	1	Orange	Right	3	1	1.43547
14:23:41	51821	2018-08-24	1	1016D257	1	Orange	Right	1	9	1.15893
14:23:46	51826	2018-08-24	1	1016DF6D	1	Orange	Right	4	1	1.97135
14:24:06	51846	2018-08-24	1	1016CE4D	1	Orange	Right	5	0	1.26876
14:24:12	51852	2018-08-24	1	1016FD1F	1	Orange	Right	7	4	1.18439
14:24:15	51855	2018-08-24	1	1016F9D8	1	Orange	Right	5	3	0.876393
14:24:26	51866	2018-08-24	1	1016BE10	1	Yellow	Left	5	4	1.2688
14:24:37	51877	2018-08-24	1	101715AA	1	Orange	Right	12	1	1.83202
14:24:43	51883	2018-08-24	1	1016DEDB	1	Orange	Right	13	11	1.66098
14:24:44	51884	2018-08-24	1	1016DF6D	1	Yellow	Left	5	1	1.97135
14:24:46	51886	2018-08-24	1	1016BE10	1	Orange	Right	5	5	1.2688
14:24:55	51895	2018-08-24	1	1.016e+117	1	Orange	Right	10	6	1.36044
14:25:01	51901	2018-08-24	1	1016BE8B	1	Orange	Right	11	8	1.86149
14:25:05	51905	2018-08-24	1	1016E2E0	1	Yellow	Left	4	5	1.77542
14:25:06	51906	2018-08-24	1	1016B749	1	Orange	Right	6	3	1.10629
14:25:09	51909	2018-08-24	1	1016DF6D	1	Orange	Right	5	2	1.97135
14:25:12	51912	2018-08-24	1	1017319D	1	Orange	Right	6	15	0.252532
14:25:22	51922	2018-08-24	1	1016C09F	1	Orange	Right	4	2	1.6564
14:25:26	51926	2018-08-24	1	1948579D	1	Yellow	Left	4	6	1.30081
14:25:41	51941	2018-08-24	1	1016E2E0	1	Orange	Right	4	6	1.7888
14:25:53	51953	2018-08-24	1	1948579D	1	Orange	Right	4	7	1.30081
14:26:06	51966	2018-08-24	1	19480985	1	Orange	Right	0	3	1.39417
14:26:25	51985	2018-08-24	1	101715AA	1	Orange	Right	13	1	1.8651
14:26:45	52005	2018-08-24	1	10174F18	1	Orange	Right	0	1	1.79765
14:26:50	52010	2018-08-24	1	10174A49	1	Orange	Right	5	6	1.51395
14:27:01	52021	2018-08-24	1	10174C1D	1	Orange	Right	5	11	1.51863
14:27:06	52026	2018-08-24	1	10174C1D	1	Yellow	Left	6	11	1.51863
14:27:08	52028	2018-08-24	1	194841F7	1	Orange	Right	7	0	1.6527
14:27:11	52031	2018-08-24	1	1016B749	1	Orange	Right	7	3	1.13958
14:27:15	52035	2018-08-24	1	10174C1D	1	Yellow	Left	6	12	1.51863
14:27:21	52041	2018-08-24	1	10174C1D	1	Orange	Right	6	13	1.51863
14:27:30	52050	2018-08-24	1	10174C1D	1	Orange	Right	7	13	1.51863
14:27:38	52058	2018-08-24	1	101706AB	1	Orange	Right	5	5	1.55719
14:27:53	52073	2018-08-24	1	1016F407	1	Orange	Right	7	0	1.12479
14:28:19	52099	2018-08-24	1	103F8F35	1	Orange	Right	11	15	1.59062
14:28:24	52104	2018-08-24	1	1016FD8B	1	Orange	Right	4	1	1.51903
14:28:29	52109	2018-08-24	1	101715AE	1	Orange	Right	6	1	1.47443
14:29:38	52178	2018-08-24	1	10174DFC	1	Orange	Right	6	0	1.27672
14:29:38	52178	2018-08-24	1	1017060F	2	Orange	Left	5	3	1.97163
14:29:45	52185	2018-08-24	1	10174C71	1	Yellow	Left	6	0	0.968177
14:29:54	52194	2018-08-24	1	1016B749	1	Orange	Right	8	3	1.13958
14:30:14	52214	2018-08-24	1	10174D11	1	Orange	Right	4	8	0.80504
14:30:49	52249	2018-08-24	1	1016C50E	1	Orange	Right	11	15	1.56561
14:31:52	52312	2018-08-24	1	10174F5B	1	Orange	Right	0	1	1.46719
14:33:54	52434	2018-08-24	1	10171AA7	1	Orange	Right	5	0	1.53363
14:36:46	52606	2018-08-24	1	1016D93B	1	Yellow	Left	11	7	1.75691
14:36:49	52609	2018-08-24	1	103F3B10	3	Yellow	Right	4	5	1.30049
14:37:46	52666	2018-08-24	1	103F3B10	3	Yellow	Right	4	6	1.30049
14:37:55	52675	2018-08-24	1	103F3B10	3	Orange	Left	4	7	1.30049
14:38:01	52681	2018-08-24	1	13021385	1	Yellow	Left	7	2	0.762529
14:38:04	52684	2018-08-24	1	1016D93B	1	Orange	Right	11	8	1.77803
14:38:09	52689	2018-08-24	1	1016B7AB	1	Orange	Right	3	0	1.04624
14:38:10	52690	2018-08-24	1	1016CEA0	1	Orange	Right	8	1	1.46109
14:39:36	52776	2018-08-24	1	1016F9D8	1	Yellow	Left	6	3	0.92067
14:42:10	52930	2018-08-24	1	10174C1D	1	Orange	Right	8	13	1.5395
14:43:08	52988	2018-08-24	1	1016F9D8	1	Orange	Right	6	4	0.92067
14:44:02	53042	2018-08-24	1	1815B656	3	Orange	Left	12	3	0.663273
14:44:10	53050	2018-08-24	1	10174BEA	3	Orange	Left	6	2	1.29729
14:46:34	53194	2018-08-24	1	10170F7F	3	Orange	Left	1	0	0.537361
14:46:34	53194	2018-08-24	1	101702BA	3	Yellow	Right	2	3	1.00257
14:47:54	53274	2018-08-24	1	103F8F35	1	Orange	Right	12	15	1.69171
14:48:08	53288	2018-08-24	1	1016A7E2	3	Orange	Left	2	3	1.03836
14:48:17	53297	2018-08-24	1	10175062	3	Orange	Left	4	6	1.08688
14:48:20	53300	2018-08-24	1	194836A0	3	Orange	Left	3	10	0.264624
14:48:22	53302	2018-08-24	1	10175062	3	Yellow	Right	5	6	1.08688
14:48:32	53312	2018-08-24	1	10175062	3	Orange	Left	5	7	1.08688
14:48:48	53328	2018-08-24	1	101702BA	3	Orange	Left	2	4	1.00257
14:49:31	53371	2018-08-24	1	130206F2	3	Orange	Left	1	6	1.08945
14:49:53	53393	2018-08-24	1	10175062	3	Orange	Left	6	7	1.08688
14:54:25	53665	2018-08-24	1	10171351	1	Orange	Right	4	0	1.36832
14:54:28	53668	2018-08-24	1	10171351	1	Orange	Right	5	0	1.36832
14:54:33	53673	2018-08-24	1	181597BD	1	Orange	Right	4	5	1.40426
14:54:41	53681	2018-08-24	1	10172D49	1	Orange	Right	1	0	1.77791
14:54:44	53684	2018-08-24	1	10172D49	1	Orange	Right	2	0	1.77791
14:54:53	53693	2018-08-24	1	10174A49	1	Orange	Right	6	6	1.56488
14:54:58	53698	2018-08-24	1	1016BE8B	1	Orange	Right	12	8	2.00656
14:55:16	53716	2018-08-24	1	1948579D	1	Yellow	Left	5	7	1.34566
14:55:38	53738	2018-08-24	1	10174C39	1	Orange	Right	5	1	1.60261
14:56:00	53760	2018-08-24	1	194818C8	2	Orange	Left	7	0	1.3432
14:57:52	53872	2018-08-24	1	10174C71	1	Yellow	Left	6	1	1.0697
14:57:58	53878	2018-08-24	1	10173AAF	1	Orange	Right	0	1	1.17762
14:58:01	53881	2018-08-24	1	1016F88B	1	Yellow	Left	5	6	0.947845
14:58:01	53881	2018-08-24	1	1016E39A	1	Orange	Right	9	9	1.61086
14:58:16	53896	2018-08-24	1	1016BE8B	1	Orange	Right	13	8	2.07065
14:58:31	53911	2018-08-24	1	1.016e+117	1	Yellow	Left	11	6	1.52181
14:58:40	53920	2018-08-24	1	101702BA	3	Orange	Left	3	4	1.00325
14:58:57	53937	2018-08-24	1	1016F88B	1	Orange	Right	5	7	0.947845
14:59:04	53944	2018-08-24	1	1016F88B	1	Orange	Right	6	7	0.947845
14:59:06	53946	2018-08-24	1	1016F88B	1	Orange	Right	7	7	0.947845
14:59:17	53957	2018-08-24	1	1.016e+117	1	Orange	Right	11	7	1.52181
15:00:13	54013	2018-08-24	1	10174BEA	3	Orange	Left	7	2	1.29823
15:00:47	54047	2018-08-24	1	10172636	2	Orange	Left	2	5	1.56044
15:00:50	54050	2018-08-24	1	101702BA	3	Orange	Left	4	4	1.00325
15:01:00	54060	2018-08-24	1	101719F3	2	Orange	Left	2	2	1.62195
15:01:06	54066	2018-08-24	1	1815B656	3	Yellow	Right	13	3	0.665771
15:01:23	54083	2018-08-24	1	1017060F	2	Orange	Left	6	3	1.98954
15:02:16	54136	2018-08-24	1	194841F7	1	Orange	Right	8	0	1.85957
15:02:19	54139	2018-08-24	1	1016A405	1	Orange	Right	33	11	1.85545
15:02:22	54142	2018-08-24	1	1016A405	1	Orange	Right	34	11	1.85545
15:02:38	54158	2018-08-24	1	00EDFD31	1	Yellow	Left	5	5	1.74725
15:02:43	54163	2018-08-24	1	1016A405	1	Orange	Right	35	11	1.85545
15:02:47	54167	2018-08-24	1	1016A405	1	Orange	Right	36	11	1.85545
15:03:05	54185	2018-08-24	1	00EDFD31	1	Orange	Right	5	6	1.74725
15:03:26	54206	2018-08-24	1	13020C10	1	Orange	Right	1	0	0.480269
15:04:42	54282	2018-08-24	1	17D16802	2	Yellow	Right	8	1	1.38677
15:04:48	54288	2018-08-24	1	194818C8	2	Yellow	Right	8	0	1.43526
15:04:53	54293	2018-08-24	1	103F3987	2	Yellow	Right	1	5	1.60457
15:05:30	54330	2018-08-24	1	194818C8	2	Orange	Left	8	1	1.43526
15:05:32	54332	2018-08-24	1	1016E327	1	Orange	Right	5	5	1.27484
15:05:59	54359	2018-08-24	1	1948579D	1	Orange	Right	5	8	1.36268
15:06:01	54361	2018-08-24	1	17D16802	2	Orange	Left	8	2	1.47329
15:06:30	54390	2018-08-24	1	1016E327	1	Orange	Right	6	5	1.27484
15:06:33	54393	2018-08-24	1	1016D93B	1	Orange	Right	12	8	1.89008
15:08:02	54482	2018-08-24	1	1016A4E3	1	Yellow	Left	4	6	1.67105
15:08:08	54488	2018-08-24	1	1016A4E3	1	Orange	Right	4	7	1.67105
15:08:14	54494	2018-08-24	1	10174C71	1	Yellow	Left	6	2	1.07349
15:08:32	54512	2018-08-24	1	1016A7E2	3	Yellow	Right	3	3	1.07509
15:09:23	54563	2018-08-24	1	10174C71	1	Orange	Right	6	3	1.07349
15:09:42	54582	2018-08-24	1	1016A4E3	1	Orange	Right	5	7	1.67105
15:09:56	54596	2018-08-24	1	10171AA7	1	Orange	Right	6	0	1.66819
15:10:05	54605	2018-08-24	1	1016FCBD	1	Orange	Right	4	5	1.61923
15:10:15	54615	2018-08-24	1	1016E18C	1	Orange	Right	14	5	2.12433
15:10:41	54641	2018-08-24	1	1016BE10	1	Orange	Right	6	5	1.43273
15:10:44	54644	2018-08-24	1	1016DEDB	1	Yellow	Left	14	11	1.82826
15:10:46	54646	2018-08-24	1	101706AB	1	Orange	Right	6	5	1.70141
15:11:01	54661	2018-08-24	1	1016DF6D	1	Orange	Right	6	2	2.13799
15:11:04	54664	2018-08-24	1	103F8F35	1	Orange	Right	13	15	1.73877
15:11:19	54679	2018-08-24	1	1016DF6D	1	Yellow	Left	7	2	2.13799
15:11:26	54686	2018-08-24	1	1016FD8B	1	Orange	Right	5	1	1.66905
15:11:28	54688	2018-08-24	1	1016DEDB	1	Orange	Right	14	12	1.82826
15:11:46	54706	2018-08-24	1	1017319D	1	Orange	Right	7	15	0.266788
15:13:04	54784	2018-08-24	1	1016DF6D	1	Yellow	Left	7	3	2.13799
15:13:11	54791	2018-08-24	1	1016BE17	1	Orange	Right	3	0	1.50344
15:13:19	54799	2018-08-24	1	10172F75	1	Yellow	Left	9	0	1.83023
15:13:24	54804	2018-08-24	1	1017319D	1	Orange	Right	8	15	0.266788
15:13:28	54808	2018-08-24	1	1017319D	1	Orange	Right	9	15	0.266788
15:13:30	54810	2018-08-24	1	1016F4AD	1	Orange	Right	2	3	0.844655
15:13:42	54822	2018-08-24	1	10172F75	1	Orange	Right	9	1	1.83023
15:18:17	55097	2018-08-24	1	1016FD1F	1	Orange	Right	8	4	1.33945
15:18:21	55101	2018-08-24	1	10170A54	1	Yellow	Left	4	1	1.61031
15:18:28	55108	2018-08-24	1	1016E37C	1	Yellow	Left	2	5	1.80189
15:18:33	55113	2018-08-24	1	10174D11	1	Orange	Right	5	8	0.875651
15:18:37	55117	2018-08-24	1	1016F407	1	Orange	Right	8	0	1.22531
15:18:43	55123	2018-08-24	1	1016D257	1	Yellow	Left	2	9	1.29323
15:19:03	55143	2018-08-24	1	1016C265	1	Orange	Right	8	2	1.36505
15:19:08	55148	2018-08-24	1	1016CE4D	1	Orange	Right	6	0	1.43445
15:19:12	55152	2018-08-24	1	1016D257	1	Yellow	Left	2	10	1.29323
15:19:22	55162	2018-08-24	1	1016E37C	1	Yellow	Left	2	6	1.80189
15:19:26	55166	2018-08-24	1	1016ED44	1	Orange	Right	2	1	1.28526
15:19:31	55171	2018-08-24	1	10174F18	1	Yellow	Left	1	1	1.93159
15:19:32	55172	2018-08-24	1	1016FF08	1	Orange	Right	3	3	1.44831
15:19:36	55176	2018-08-24	1	10170A54	1	Orange	Right	4	2	1.61031
15:19:40	55180	2018-08-24	1	10173477	1	Orange	Right	9	0	1.66327
15:19:42	55182	2018-08-24	1	1016E7E1	1	Yellow	Left	14	4	1.73741
15:19:55	55195	2018-08-24	1	19480985	1	Orange	Right	1	3	1.52312
15:20:08	55208	2018-08-24	1	1016BE8B	1	Orange	Right	14	8	2.08503
15:20:23	55223	2018-08-24	1	10172A7D	1	Orange	Right	9	7	1.23095
15:20:30	55230	2018-08-24	1	1016C2DE	1	Orange	Right	3	3	1.71061
15:20:36	55236	2018-08-24	1	1016E7E1	1	Orange	Right	14	5	1.73741
15:20:38	55238	2018-08-24	1	1016F9D8	1	Yellow	Left	7	4	0.953147
15:20:51	55251	2018-08-24	1	1016D257	1	Orange	Right	2	11	1.32439
15:20:51	55251	2018-08-24	1	10174C39	1	Yellow	Left	6	1	1.65637
15:21:01	55261	2018-08-24	1	1016F9D8	1	Orange	Right	7	5	0.953147
15:21:22	55282	2018-08-24	1	1016B7AB	1	Orange	Right	4	0	1.11329
15:22:04	55324	2018-08-24	1	1016C50E	1	Yellow	Left	12	15	1.73522
15:22:12	55332	2018-08-24	1	10174C39	1	Orange	Right	6	2	1.65637
15:22:26	55346	2018-08-24	1	1016E39A	1	Orange	Right	10	9	1.72685
15:22:31	55351	2018-08-24	1	1016C50E	1	Orange	Right	12	16	1.73522
15:23:59	55439	2018-08-24	1	1016E2E0	1	Yellow	Left	5	6	1.94503
15:23:59	55439	2018-08-24	1	101715AA	1	Orange	Right	14	1	2.08512
15:24:05	55445	2018-08-24	1	1016FA48	1	Orange	Right	2	1	1.05654
15:24:10	55450	2018-08-24	1	1016B749	1	Orange	Right	9	3	1.27336
15:24:20	55460	2018-08-24	1	1.016e+117	1	Orange	Right	12	7	1.58175
15:24:32	55472	2018-08-24	1	1016E18C	1	Orange	Right	15	5	2.15547
15:24:35	55475	2018-08-24	1	1016E2E0	1	Orange	Right	5	7	1.94503
15:24:41	55481	2018-08-24	1	10173AAF	1	Orange	Right	1	1	1.24134
15:25:26	55526	2018-08-24	1	1016F9D8	1	Orange	Right	8	5	0.953147
15:25:33	55533	2018-08-24	1	101715AA	1	Orange	Right	15	1	2.08512
15:26:33	55593	2018-08-24	1	10174F5B	1	Orange	Right	1	1	1.58576
15:26:57	55617	2018-08-24	1	10170915	2	Orange	Left	8	5	1.5475
15:26:59	55619	2018-08-24	1	1016E39A	1	Orange	Right	11	9	1.72685
15:27:06	55626	2018-08-24	1	10172636	2	Yellow	Right	3	5	1.68482
15:27:35	55655	2018-08-24	1	10172F75	1	Yellow	Left	10	1	1.86824
15:27:41	55661	2018-08-24	1	10174A49	1	Orange	Right	7	6	1.68051
15:27:44	55664	2018-08-24	1	1017060F	2	Orange	Left	7	3	2.11073
15:28:32	55712	2018-08-24	1	1016A7E2	3	Orange	Left	3	4	1.07509
15:28:56	55736	2018-08-24	1	194836A0	3	Orange	Left	4	10	0.302096
15:29:11	55751	2018-08-24	1	10175062	3	Orange	Left	7	7	1.13993
15:29:35	55775	2018-08-24	1	1815B656	3	Yellow	Right	13	4	0.676866
15:30:16	55816	2018-08-24	1	1016E37C	1	Yellow	Left	2	7	1.82936
15:30:18	55818	2018-08-24	1	1016C69C	1	Orange	Right	12	14	1.21365
15:30:27	55827	2018-08-24	1	1016FA48	1	Orange	Right	3	1	1.05654
15:30:33	55833	2018-08-24	1	1016E37C	1	Yellow	Left	2	8	1.82936
15:30:53	55853	2018-08-24	1	198E0DBA	3	Yellow	Right	2	3	1.27296
15:30:53	55853	2018-08-24	1	10174C71	1	Orange	Right	7	3	1.14293
15:30:56	55856	2018-08-24	1	1016DA9C	1	Yellow	Left	6	6	1.88817
15:30:59	55859	2018-08-24	1	1016DA9C	1	Yellow	Left	6	7	1.88817
15:31:04	55864	2018-08-24	1	1016B749	1	Orange	Right	10	3	1.28314
15:31:16	55876	2018-08-24	1	10174C1D	1	Orange	Right	9	13	1.68685
15:31:27	55887	2018-08-24	1	1016DA9C	1	Orange	Right	6	8	1.88817
15:31:41	55901	2018-08-24	1	00EE3893	1	Orange	Right	0	3	1.54345
15:31:43	55903	2018-08-24	1	10174C1D	1	Orange	Right	10	13	1.68685
15:32:04	55924	2018-08-24	1	198E0DBA	3	Orange	Left	2	4	1.27296
15:32:05	55925	2018-08-24	1	1.0174e+17	1	Orange	Right	3	3	1.18899
15:32:48	55968	2018-08-24	1	194818C8	2	Orange	Left	9	1	1.45887
15:33:07	55987	2018-08-24	1	1815B656	3	Yellow	Right	13	5	0.69233
15:34:04	56044	2018-08-24	1	1016B29B	1	Orange	Right	4	1	1.68797
15:34:47	56087	2018-08-24	1	1016A4E3	1	Orange	Right	6	7	1.77763
15:35:29	56129	2018-08-24	1	10171AA7	1	Orange	Right	7	0	1.73781
15:36:11	56171	2018-08-24	1	1815B656	3	Yellow	Right	13	6	0.69233
15:36:15	56175	2018-08-24	1	1016A405	1	Orange	Right	37	11	1.90224
15:36:35	56195	2018-08-24	1	101715AE	1	Yellow	Left	7	1	1.70339
15:36:47	56207	2018-08-24	1	1016BE10	1	Orange	Right	7	5	1.49464
15:36:50	56210	2018-08-24	1	1016A405	1	Orange	Right	38	11	1.90224
15:36:56	56216	2018-08-24	1	1016C09F	1	Yellow	Left	5	2	1.9195
15:36:58	56218	2018-08-24	1	1016A405	1	Orange	Right	39	11	1.90224
15:37:01	56221	2018-08-24	1	1016A405	1	Orange	Right	40	11	1.90224
15:37:24	56244	2018-08-24	1	1016C09F	1	Orange	Right	5	3	1.9195
15:37:27	56247	2018-08-24	1	101715AE	1	Orange	Right	7	2	1.70339
15:37:27	56247	2018-08-24	1	194818C8	2	Orange	Left	10	1	1.46995
15:38:01	56281	2018-08-24	1	1016C09F	1	Orange	Right	6	3	1.9195
15:40:54	56454	2018-08-24	1	101702BA	3	Orange	Left	5	4	1.35265
15:41:27	56487	2018-08-24	1	10170F7F	3	Orange	Left	2	0	0.616781
15:41:50	56510	2018-08-24	1	1016FBFD	1	Yellow	Left	6	8	1.6007
15:42:06	56526	2018-08-24	1	10174F74	3	Orange	Left	1	3	1.12287
15:44:02	56642	2018-08-24	1	1016C50E	1	Yellow	Left	13	16	1.75434
15:44:12	56652	2018-08-24	1	10174DFC	1	Orange	Right	7	0	1.45555
15:44:54	56694	2018-08-24	1	1016C50E	1	Orange	Right	13	17	1.75434
15:45:01	56701	2018-08-24	1	1016FBFD	1	Yellow	Left	6	9	1.6007
15:45:02	56702	2018-08-24	1	1016DF6D	1	Orange	Right	7	4	2.23505
15:45:19	56719	2018-08-24	1	10171351	1	Yellow	Left	6	0	1.49287
15:45:28	56728	2018-08-24	1	10170A54	1	Yellow	Left	5	2	1.66416
15:45:40	56740	2018-08-24	1	10171351	1	Orange	Right	6	1	1.49287
15:45:42	56742	2018-08-24	1	101702BA	3	Orange	Left	6	4	1.35265
15:45:50	56750	2018-08-24	1	10170A54	1	Yellow	Left	5	3	1.66416
15:46:12	56772	2018-08-24	1	10170A54	1	Orange	Right	5	4	1.66416
15:48:00	56880	2018-08-24	1	1016BE8B	1	Orange	Right	15	8	2.16202
15:48:07	56887	2018-08-24	1	1016DF6D	1	Yellow	Left	8	4	2.23505
15:49:22	56962	2018-08-24	1	1016BE8B	1	Orange	Right	16	8	2.16202
15:50:57	57057	2018-08-24	1	10173477	1	Orange	Right	10	0	1.74425
15:51:09	57069	2018-08-24	1	1016CE4D	1	Orange	Right	7	0	1.46265
15:51:10	57070	2018-08-24	1	1815B656	3	Yellow	Right	13	7	0.69233
15:51:19	57079	2018-08-24	1	00EDFD31	1	Orange	Right	6	6	1.80672
15:51:28	57088	2018-08-24	1	1016E327	1	Orange	Right	7	5	1.30566
15:51:35	57095	2018-08-24	1	1016FBFD	1	Orange	Right	6	10	1.60566
15:51:45	57105	2018-08-24	1	10174D50	1	Orange	Right	7	0	1.75396
15:51:45	57105	2018-08-24	1	1016F4AD	1	Yellow	Left	3	3	1.00689
15:51:45	57105	2018-08-24	1	1815B656	3	Yellow	Right	13	8	0.69233
15:51:50	57110	2018-08-24	1	1016B749	1	Orange	Right	11	3	1.28674
15:51:53	57113	2018-08-24	1	10171AA7	1	Orange	Right	8	0	1.74184
15:51:59	57119	2018-08-24	1	194841F7	1	Orange	Right	9	0	1.9195
15:52:10	57130	2018-08-24	1	10174D11	1	Orange	Right	6	8	1.21762
15:52:13	57133	2018-08-24	1	10171AA7	1	Yellow	Left	9	0	1.74184
15:52:25	57145	2018-08-24	1	1016AB4A	1	Yellow	Left	0	5	1.27445
15:52:30	57150	2018-08-24	1	1016FD1F	1	Yellow	Left	9	4	1.40178
15:52:33	57153	2018-08-24	1	10171AA7	1	Orange	Right	9	1	1.7678
15:52:37	57157	2018-08-24	1	10171AA7	1	Orange	Right	10	1	1.7678
15:52:39	57159	2018-08-24	1	10171AA7	1	Orange	Right	11	1	1.7678
15:52:44	57164	2018-08-24	1	1948139B	1	Yellow	Left	3	2	1.52016
15:53:15	57195	2018-08-24	1	1016AB4A	1	Yellow	Left	0	6	1.32245
15:53:30	57210	2018-08-24	1	19481816	1	Yellow	Left	3	4	1.58655
15:53:42	57222	2018-08-24	1	1948139B	1	Orange	Right	3	3	1.59264
15:53:45	57225	2018-08-24	1	103F8F35	1	Orange	Right	14	15	1.97335
15:53:56	57236	2018-08-24	1	19481816	1	Yellow	Left	3	5	1.58655
15:54:49	57289	2018-08-24	1	1016B749	1	Orange	Right	12	3	1.42517
15:55:41	57341	2018-08-24	1	1948579D	1	Orange	Right	6	8	1.62487
15:56:36	57396	2018-08-24	1	194836A0	3	Orange	Left	5	10	0.51061
15:57:51	57471	2018-08-24	1	1815B656	3	Yellow	Right	13	9	0.707739
15:57:57	57477	2018-08-24	1	101702BA	3	Orange	Left	7	4	1.57615
15:58:39	57519	2018-08-24	1	10170F7F	3	Orange	Left	3	0	0.662236
16:03:51	57831	2018-08-24	1	10172636	2	Yellow	Right	3	6	1.83454
16:04:12	57852	2018-08-24	1	10170915	2	Orange	Left	9	5	1.82943
16:05:00	57900	2018-08-24	1	10172636	2	Orange	Left	3	7	1.83454
16:06:11	57971	2018-08-24	1	101719F3	2	Yellow	Right	3	2	1.9326
16:06:23	57983	2018-08-24	1	17D16802	2	Orange	Left	9	2	1.5583
16:06:28	57988	2018-08-24	1	10172636	2	Orange	Left	4	7	1.83454
16:07:15	58035	2018-08-24	1	1017060F	2	Orange	Left	8	3	2.24984
16:10:41	58241	2018-08-24	1	10175062	3	Orange	Left	8	7	1.47561
16:11:09	58269	2018-08-24	1	1016FBD6	3	Yellow	Right	2	2	0.910065
16:12:25	58345	2018-08-24	1	194818C8	2	Orange	Left	11	1	1.52835
16:13:44	58424	2018-08-24	1	101750CD	2	Orange	Left	1	2	2.24335
16:13:55	58435	2018-08-24	1	19483C5E	2	Orange	Left	3	0	1.75014
16:15:56	58556	2018-08-24	1	19483C5E	2	Yellow	Right	4	0	1.75014
16:16:57	58617	2018-08-24	1	1016FD1F	1	Orange	Right	9	5	1.53428
16:16:59	58619	2018-08-24	1	1016D93B	1	Orange	Right	13	8	2.1704
16:17:21	58641	2018-08-24	1	1016F407	1	Orange	Right	9	0	1.42902
16:17:39	58659	2018-08-24	1	1016BE17	1	Orange	Right	4	0	1.72736
16:17:52	58672	2018-08-24	1	10174DFC	1	Orange	Right	8	0	1.62925
16:17:56	58676	2018-08-24	1	1016B7AB	1	Orange	Right	5	0	1.28461
16:17:56	58676	2018-08-24	1	10172A7D	1	Yellow	Left	10	7	1.57848
16:18:02	58682	2018-08-24	1	10172F75	1	Orange	Right	10	2	2.1213
16:18:19	58699	2018-08-24	1	1815A047	1	Orange	Right	4	5	1.51325
16:18:21	58701	2018-08-24	1	1016A405	1	Orange	Right	41	11	2.07537
16:18:28	58708	2018-08-24	1	10172A7D	1	Orange	Right	10	8	1.57848
16:18:33	58713	2018-08-24	1	181597BD	1	Yellow	Left	5	5	1.7429
16:18:43	58723	2018-08-24	1	1016C265	1	Orange	Right	9	2	1.61395
16:18:48	58728	2018-08-24	1	1016C69C	1	Orange	Right	13	14	1.40363
16:18:51	58731	2018-08-24	1	10174C39	1	Yellow	Left	7	2	1.88391
16:19:01	58741	2018-08-24	1	1016E18C	1	Orange	Right	16	5	2.40575
16:19:04	58744	2018-08-24	1	1016DEDB	1	Yellow	Left	15	12	2.08664
16:19:11	58751	2018-08-24	1	181597BD	1	Yellow	Left	5	6	1.7429
16:19:41	58781	2018-08-24	1	10174C39	1	Orange	Right	7	3	1.91677
16:19:45	58785	2018-08-24	1	1016C2DE	1	Yellow	Left	4	3	2.10943
16:19:57	58797	2018-08-24	1	1016C2DE	1	Yellow	Left	4	4	2.10943
16:20:01	58801	2018-08-24	1	1016C2DE	1	Orange	Right	4	5	2.10943
16:20:02	58802	2018-08-24	1	181597BD	1	Orange	Right	5	7	1.7429
16:20:05	58805	2018-08-24	1	1016D93B	1	Orange	Right	14	8	2.27137
16:20:17	58817	2018-08-24	1	1016DEDB	1	Orange	Right	15	13	2.09529
16:21:04	58864	2018-08-24	1	10174DFC	1	Orange	Right	9	0	1.70977
16:21:10	58870	2018-08-24	1	1.0174e+17	1	Orange	Right	4	3	1.44864
16:21:55	58915	2018-08-24	1	1016FBD6	3	Orange	Left	2	3	0.911724
16:22:06	58926	2018-08-24	1	1815A047	1	Orange	Right	5	5	1.54809
16:22:54	58974	2018-08-24	1	10172D49	1	Orange	Right	3	0	2.20102
16:23:03	58983	2018-08-24	1	1016A4E3	1	Orange	Right	7	7	1.96802
16:23:10	58990	2018-08-24	1	101715AA	1	Orange	Right	16	1	2.41778
16:23:28	59008	2018-08-24	1	10174A49	1	Orange	Right	8	6	2.07295
16:23:31	59011	2018-08-24	1	101715AA	1	Orange	Right	17	1	2.41778
16:24:01	59041	2018-08-24	1	1016C50E	1	Yellow	Left	14	17	1.9909
16:24:33	59073	2018-08-24	1	1815B656	2	Orange	Left	13	10	0.71031
16:27:31	59251	2018-08-24	1	19483C5E	2	Orange	Left	4	1	1.76644
16:29:15	59355	2018-08-24	1	101702BA	3	Yellow	Right	8	4	1.58281
16:29:18	59358	2018-08-24	1	194836A0	3	Orange	Left	6	10	0.54706
16:29:27	59367	2018-08-24	1	10175062	3	Orange	Left	9	7	1.48085
16:29:31	59371	2018-08-24	1	1.016e+117	1	Yellow	Left	13	7	1.84797
16:29:34	59374	2018-08-24	1	10174C71	1	Orange	Right	8	3	1.31348
16:29:40	59380	2018-08-24	1	130206F2	2	Orange	Left	2	6	1.43947
16:29:56	59396	2018-08-24	1	1016D257	1	Orange	Right	3	11	1.55825
16:29:59	59399	2018-08-24	1	101702BA	3	Orange	Left	8	5	1.58281
16:30:06	59406	2018-08-24	1	10170F7F	3	Orange	Left	4	0	0.664051
16:32:08	59528	2018-08-24	1	1.016e+117	1	Orange	Right	13	8	1.84797
16:36:24	59784	2018-08-24	1	101702BA	3	Orange	Left	9	5	1.58281
16:37:29	59849	2018-08-24	1	1016B611	2	Yellow	Right	0	4	1.79012
16:38:58	59938	2018-08-24	1	10170915	2	Orange	Left	10	5	1.8718
16:39:45	59985	2018-08-24	1	17D16802	2	Yellow	Right	10	2	1.61098
16:39:47	59987	2018-08-24	1	198E63D6	2	Orange	Left	0	0	2.16489
16:40:34	60034	2018-08-24	1	00EE0B67	2	Yellow	Right	0	5	1.66731
16:40:35	60035	2018-08-24	1	198E63D6	2	Orange	Left	1	0	2.16489
16:40:57	60057	2018-08-24	1	101750CD	2	Orange	Left	2	2	2.36466
16:41:04	60064	2018-08-24	1	17D16802	2	Orange	Left	10	3	1.61098
16:42:19	60139	2018-08-24	1	198E0DBA	3	Yellow	Right	3	4	1.44721
16:42:40	60160	2018-08-24	1	198E0DBA	3	Yellow	Right	3	5	1.44721
16:42:51	60171	2018-08-24	1	10172636	2	Orange	Left	5	7	2.00068
16:43:28	60208	2018-08-24	1	198E0DBA	3	Orange	Left	3	6	1.44721
16:43:39	60219	2018-08-24	1	1016B29B	2	Yellow	Right	5	1	1.91928
16:44:02	60242	2018-08-24	1	17D16802	2	Yellow	Right	11	3	1.70401
16:44:20	60260	2018-08-24	1	1948228D	3	Orange	Left	1	0	2.4173
16:46:23	60383	2018-08-24	1	194818C8	2	Yellow	Right	12	1	1.81593
16:46:52	60412	2018-08-24	1	10172636	2	Yellow	Right	6	7	2.16355
16:47:00	60420	2018-08-24	1	1016F337	3	Yellow	Right	6	4	0.306363
16:47:22	60442	2018-08-24	1	1016F337	3	Orange	Left	6	5	0.306363
16:47:25	60445	2018-08-24	1	198E0DBA	3	Orange	Left	4	6	1.50728
16:47:25	60445	2018-08-24	1	194818C8	2	Orange	Left	12	2	1.81593
16:47:31	60451	2018-08-24	1	101702BA	3	Orange	Left	10	5	1.6951
16:47:42	60462	2018-08-24	1	194836A0	3	Orange	Left	7	10	0.613124
16:48:29	60509	2018-08-24	1	10172A7D	1	Orange	Right	11	8	1.7356
16:48:41	60521	2018-08-24	1	1.016e+117	1	Orange	Right	14	8	1.9077
16:49:33	60573	2018-08-24	1	130206F2	2	Orange	Left	3	6	1.78512
16:49:47	60587	2018-08-24	1	1016B611	2	Yellow	Right	0	5	2.00482
16:49:58	60598	2018-08-24	1	19483C5E	2	Yellow	Right	5	1	1.98711
16:50:31	60631	2018-08-24	1	1016F337	3	Orange	Left	7	5	0.306363
16:50:42	60642	2018-08-24	1	1017060F	2	Orange	Left	9	3	2.68243
16:50:52	60652	2018-08-24	1	198E63D6	2	Orange	Left	2	0	2.57488
16:51:24	60684	2018-08-24	1	19483C5E	2	Yellow	Right	5	2	1.98711
16:51:25	60685	2018-08-24	1	101719F3	2	Orange	Left	3	3	2.37173
16:52:44	60764	2018-08-24	1	1815B656	2	Orange	Left	14	10	0.769151
16:55:18	60918	2018-08-24	1	1016F337	3	Orange	Left	8	5	0.306363
16:55:29	60929	2018-08-24	1	1016CAC8	2	Orange	Left	9	6	2.84738
16:55:57	60957	2018-08-24	1	1016CAC8	2	Orange	Left	10	6	2.84738
16:57:31	61051	2018-08-24	1	10174F74	3	Orange	Left	2	3	1.41222
16:57:34	61054	2018-08-24	1	10174F74	3	Orange	Left	3	3	1.41222
16:59:49	61189	2018-08-24	1	1016CAC8	2	Orange	Left	11	6	2.84738
17:02:20	61340	2018-08-24	1	1016E7E1	1	Orange	Right	15	5	2.20796
17:02:21	61341	2018-08-24	1	1016CEA0	1	Orange	Right	9	1	1.98308
17:02:25	61345	2018-08-24	1	1016CEA0	1	Orange	Right	10	1	1.98308
17:02:31	61351	2018-08-24	1	1016B7AB	1	Orange	Right	6	0	1.38059
17:02:33	61353	2018-08-24	1	1016D93B	1	Orange	Right	15	8	2.35457
17:02:38	61358	2018-08-24	1	1016D93B	1	Yellow	Left	16	8	2.35457
17:02:55	61375	2018-08-24	1	1016D257	1	Yellow	Left	4	11	1.6468
17:02:59	61379	2018-08-24	1	103F3B10	3	Yellow	Right	5	7	1.95977
17:03:01	61381	2018-08-24	1	1016BE8B	1	Orange	Right	17	8	2.57905
17:03:30	61410	2018-08-24	1	103F3B10	3	Orange	Left	5	8	1.95977
17:03:33	61413	2018-08-24	1	101715AF	1	Yellow	Left	6	8	2.10635
17:03:34	61414	2018-08-24	1	103F8F35	1	Orange	Right	15	15	2.1897
17:03:47	61427	2018-08-24	1	10174C71	1	Orange	Right	9	3	1.36817
17:04:02	61442	2018-08-24	1	1016D257	1	Orange	Right	4	12	1.6468
17:05:04	61504	2018-08-24	1	1016E2E0	1	Orange	Right	6	7	2.52424
17:05:17	61517	2018-08-24	1	1016BE10	1	Orange	Right	8	5	1.78281
17:05:25	61525	2018-08-24	1	1016DF6D	1	Orange	Right	8	5	2.92275
17:05:54	61554	2018-08-24	1	1016A405	1	Orange	Right	42	11	2.27496
17:05:57	61557	2018-08-24	1	1016E2E0	1	Orange	Right	7	7	2.52424
17:05:59	61559	2018-08-24	1	1016BE8B	1	Orange	Right	18	8	2.57905
17:05:59	61559	2018-08-24	1	1016C09F	1	Yellow	Left	7	3	2.2945
17:06:01	61561	2018-08-24	1	1016E39A	1	Orange	Right	12	9	2.28784
17:06:11	61571	2018-08-24	1	00EDFD31	1	Orange	Right	7	6	2.15289
17:06:15	61575	2018-08-24	1	1016CEA0	1	Orange	Right	11	1	1.98308
17:06:20	61580	2018-08-24	1	10174C1D	1	Yellow	Left	11	13	2.14517
17:06:23	61583	2018-08-24	1	1016C09F	1	Orange	Right	7	4	2.2945
17:06:29	61589	2018-08-24	1	10173AAF	2	Yellow	Right	2	1	1.72083
17:06:31	61591	2018-08-24	1	1016EF0A	1	Yellow	Left	3	3	1.53858
17:06:33	61593	2018-08-24	1	10174C1D	1	Orange	Right	11	14	2.14517
17:06:37	61597	2018-08-24	1	103F8F35	1	Orange	Right	16	15	2.1897
17:06:39	61599	2018-08-24	1	1016EF0A	1	Yellow	Left	3	4	1.53858
17:06:45	61605	2018-08-24	1	1016B7AB	1	Orange	Right	7	0	1.38059
17:06:46	61606	2018-08-24	1	1016C09F	1	Orange	Right	8	4	2.2945
17:06:47	61607	2018-08-24	1	1016EF0A	1	Yellow	Left	3	5	1.53858
17:06:53	61613	2018-08-24	1	1948579D	1	Orange	Right	7	8	1.88377
17:07:06	61626	2018-08-24	1	1016E18C	1	Orange	Right	17	5	2.77791
17:07:10	61630	2018-08-24	1	1016C09F	1	Orange	Right	9	4	2.2945
17:07:16	61636	2018-08-24	1	1016BE8B	1	Orange	Right	19	8	2.57905
17:07:23	61643	2018-08-24	1	1016DF6D	1	Yellow	Left	9	5	2.92275
17:07:23	61643	2018-08-24	1	1016EF0A	1	Orange	Right	3	6	1.53858
17:07:26	61646	2018-08-24	1	10173AAF	2	Yellow	Right	2	2	1.72083
17:08:06	61686	2018-08-24	1	1016DA9C	1	Orange	Right	7	8	2.30962
17:08:09	61689	2018-08-24	1	1016E2E0	1	Orange	Right	8	7	2.52424
17:08:13	61693	2018-08-24	1	19480985	1	Orange	Right	2	3	2.05207
17:08:16	61696	2018-08-24	1	101706AB	1	Orange	Right	7	5	2.13819
17:08:26	61706	2018-08-24	1	10172F75	1	Orange	Right	11	2	2.28843
17:08:28	61708	2018-08-24	1	10173477	1	Orange	Right	11	0	2.08711
17:08:29	61709	2018-08-24	1	1016F9D8	1	Yellow	Left	9	5	1.18741
17:08:30	61710	2018-08-24	1	10173477	1	Orange	Right	12	0	2.14353
17:08:35	61715	2018-08-24	1	1016BE17	1	Orange	Right	5	0	1.99492
17:08:40	61720	2018-08-24	1	1016DF6D	1	Orange	Right	9	6	2.93433
17:08:44	61724	2018-08-24	1	1016E37C	2	Yellow	Right	2	9	2.47205
17:08:49	61729	2018-08-24	1	10173AAF	2	Yellow	Right	2	3	1.72083
17:09:04	61744	2018-08-24	1	1016FCBD	1	Yellow	Left	5	5	2.06805
17:09:24	61764	2018-08-24	1	1016FF08	1	Orange	Right	4	3	1.87709
17:09:30	61770	2018-08-24	1	1016E18C	1	Orange	Right	18	5	2.80905
17:09:53	61793	2018-08-24	1	10171AA7	1	Orange	Right	12	1	2.16148
17:09:56	61796	2018-08-24	1	10171AA7	1	Orange	Right	13	1	2.16148
17:10:01	61801	2018-08-24	1	1016C69C	1	Orange	Right	14	14	1.48785
17:10:03	61803	2018-08-24	1	00EDFD31	1	Yellow	Left	8	6	2.19606
17:10:09	61809	2018-08-24	1	00EDFD31	1	Orange	Right	8	7	2.19606
17:10:18	61818	2018-08-24	1	1815A047	1	Yellow	Left	6	5	1.70974
17:10:25	61825	2018-08-24	1	10174DFC	1	Orange	Right	10	0	1.84236
17:10:27	61827	2018-08-24	1	1016A4E3	1	Orange	Right	8	7	2.21374
17:10:39	61839	2018-08-24	1	10170A54	1	Yellow	Left	6	4	2.07208
17:10:45	61845	2018-08-24	1	1016F407	1	Orange	Right	10	0	1.61534
17:11:00	61860	2018-08-24	1	1016F4AD	1	Orange	Right	3	4	1.21682
17:11:12	61872	2018-08-24	1	10170A54	1	Orange	Right	6	5	2.07208
17:11:18	61878	2018-08-24	1	1016FCBD	1	Orange	Right	5	6	2.08802
17:11:25	61885	2018-08-24	1	1016FD1F	1	Orange	Right	10	5	1.76584
17:11:39	61899	2018-08-24	1	1016DA9C	1	Orange	Right	8	8	2.38521
17:11:42	61902	2018-08-24	1	10172A7D	1	Orange	Right	12	8	1.79381
17:11:48	61908	2018-08-24	1	10172A7D	1	Orange	Right	13	8	1.79381
17:11:55	61915	2018-08-24	1	10173477	1	Orange	Right	13	0	2.1721
17:12:55	61975	2018-08-24	1	1016A4E3	1	Orange	Right	9	7	2.21374
17:12:57	61977	2018-08-24	1	101715AA	1	Orange	Right	18	1	2.70323
17:13:06	61986	2018-08-24	1	10171351	1	Yellow	Left	7	1	1.87869
17:13:17	61997	2018-08-24	1	1016C265	1	Orange	Right	10	2	1.76825
17:13:21	62001	2018-08-24	1	10171351	1	Orange	Right	7	2	1.87869
17:13:25	62005	2018-08-24	1	103F8F35	1	Orange	Right	17	15	2.27036
17:13:28	62008	2018-08-24	1	1815A047	1	Orange	Right	6	6	1.70974
17:13:36	62016	2018-08-24	1	101706AB	1	Orange	Right	8	5	2.2091
17:13:48	62028	2018-08-24	1	1016FD1F	1	Orange	Right	11	5	1.76584
17:14:04	62044	2018-08-24	1	1016E39A	1	Orange	Right	13	9	2.32654
17:14:11	62051	2018-08-24	1	1016D257	1	Orange	Right	5	12	1.68912
17:15:25	62125	2018-08-24	1	1.0174e+17	3	Yellow	Right	5	3	1.58326
17:15:36	62136	2018-08-24	1	1.0174e+17	3	Orange	Left	5	4	1.58326
17:15:36	62136	2018-08-24	1	1017319D	3	Yellow	Right	10	15	0.390929
17:15:54	62154	2018-08-24	1	194841F7	1	Orange	Right	10	0	2.2803
17:15:57	62157	2018-08-24	1	1017319D	3	Orange	Left	10	16	0.390929
17:16:09	62169	2018-08-24	1	1016ED44	3	Yellow	Right	3	1	1.68717
17:17:45	62265	2018-08-24	1	1016ED44	3	Orange	Left	3	2	1.68717
17:18:58	62338	2018-08-24	1	1016DA9C	1	Orange	Right	9	8	2.38521
17:21:44	62504	2018-08-24	1	1016CAC8	2	Orange	Left	12	6	2.88972
17:22:20	62540	2018-08-24	1	185C6087	2	Orange	Left	3	2	1.6068
17:22:47	62567	2018-08-24	1	10175062	3	Orange	Left	10	7	1.58501
17:22:49	62569	2018-08-24	1	103F690C	2	Orange	Left	0	1	2.24839
17:22:52	62572	2018-08-24	1	10174F18	1	Orange	Right	1	2	2.47809
17:22:56	62576	2018-08-24	1	10173AAF	2	Yellow	Right	2	4	1.72828
17:23:00	62580	2018-08-24	1	10174C39	1	Orange	Right	8	3	2.02341
17:23:41	62621	2018-08-24	1	1016ED44	3	Orange	Left	4	2	1.68717
17:23:44	62624	2018-08-24	1	10170F7F	3	Orange	Left	5	0	0.706995
17:24:34	62674	2018-08-24	1	1017319D	3	Orange	Left	11	16	0.390929
17:24:50	62690	2018-08-24	1	1016BE8B	1	Orange	Right	20	8	2.6718
17:24:56	62696	2018-08-24	1	1016F9D8	1	Orange	Right	9	6	1.20709
17:25:37	62737	2018-08-24	1	10174C39	1	Orange	Right	9	3	2.02341
17:26:24	62784	2018-08-24	1	130206F2	2	Orange	Left	4	6	1.88361
17:27:00	62820	2018-08-24	1	1016BE8B	1	Orange	Right	21	8	2.6718
17:27:04	62824	2018-08-24	1	10170F7F	3	Orange	Left	6	0	0.706995
17:27:16	62836	2018-08-24	1	185C6087	2	Orange	Left	4	2	1.6068
17:27:17	62837	2018-08-24	1	1016A7E2	3	Orange	Left	4	4	1.41877
17:28:02	62882	2018-08-24	1	1016FBD6	3	Orange	Left	3	3	0.977093
17:29:53	62993	2018-08-24	1	1.0174e+17	3	Orange	Left	6	4	1.58326
17:29:58	62998	2018-08-24	1	10174F18	1	Orange	Right	2	2	2.47809
17:30:04	63004	2018-08-24	1	194836A0	3	Orange	Left	8	10	0.615621
17:30:15	63015	2018-08-24	1	10170915	2	Orange	Left	11	5	2.13871
17:30:20	63020	2018-08-24	1	101750CD	2	Yellow	Right	3	2	2.73295
17:31:09	63069	2018-08-24	1	10174D11	3	Yellow	Right	7	8	1.41727
17:31:24	63084	2018-08-24	1	185C6087	2	Orange	Left	5	2	1.6068
17:31:39	63099	2018-08-24	1	194818C8	2	Orange	Left	13	2	1.8849
17:31:39	63099	2018-08-24	1	10174D11	3	Yellow	Right	7	9	1.41727
17:31:44	63104	2018-08-24	1	10174D11	3	Orange	Left	7	10	1.41727
17:32:12	63132	2018-08-24	1	10174D11	3	Orange	Left	8	10	1.41727
17:33:18	63198	2018-08-24	1	101750CD	2	Orange	Left	3	3	2.73295
17:33:26	63206	2018-08-24	1	1815B656	2	Yellow	Right	15	10	0.774779
17:34:10	63250	2018-08-24	1	194818C8	2	Orange	Left	14	2	1.89044
17:34:33	63273	2018-08-24	1	1815B656	2	Orange	Left	15	11	0.774779
17:34:39	63279	2018-08-24	1	194818C8	2	Orange	Left	15	2	1.89044
17:34:50	63290	2018-08-24	1	103F3B10	3	Yellow	Right	6	8	2.02955
17:34:56	63296	2018-08-24	1	1016E37C	2	Orange	Left	2	10	2.50243
17:35:08	63308	2018-08-24	1	103F3B10	3	Orange	Left	6	9	2.02955
17:35:11	63311	2018-08-24	1	10174A49	3	Yellow	Right	9	6	2.32217
17:35:19	63319	2018-08-24	1	1016E37C	2	Orange	Left	3	10	2.50243
17:35:32	63332	2018-08-24	1	1016FF08	1	Orange	Right	5	3	1.89446
17:36:29	63389	2018-08-24	1	103F3B10	3	Orange	Left	7	9	2.02955
17:37:08	63428	2018-08-24	1	10174A49	3	Orange	Left	9	7	2.32217
17:37:43	63463	2018-08-24	1	1948579D	1	Orange	Right	8	8	1.93024
17:38:15	63495	2018-08-24	1	1016CAC8	2	Orange	Left	13	6	2.90356
17:38:19	63499	2018-08-24	1	10172D49	1	Orange	Right	4	0	2.35562
17:38:23	63503	2018-08-24	1	1016C69C	1	Orange	Right	15	14	1.50436
17:38:35	63515	2018-08-24	1	1016BE17	1	Orange	Right	6	0	2.02503
17:38:47	63527	2018-08-24	1	198E63D6	2	Orange	Left	3	0	2.67097
17:38:49	63529	2018-08-24	1	1016C265	1	Orange	Right	11	2	1.76951
17:38:53	63533	2018-08-24	1	1016FF08	1	Orange	Right	6	3	1.89446
17:38:59	63539	2018-08-24	1	101715AA	1	Orange	Right	19	1	2.71296
17:39:56	63596	2018-08-24	1	1.016e+117	1	Orange	Right	15	8	1.98658
17:40:43	63643	2018-08-24	1	1016A4E3	1	Orange	Right	10	7	2.22982
17:41:50	63710	2018-08-24	1	1016D93B	1	Orange	Right	16	9	2.4124
17:41:52	63712	2018-08-24	1	1016D93B	1	Orange	Right	17	9	2.4124
17:41:56	63716	2018-08-24	1	10172636	2	Yellow	Right	6	8	2.29776
17:42:00	63720	2018-08-24	1	10174D50	1	Orange	Right	8	0	2.17239
17:42:03	63723	2018-08-24	1	10172636	2	Yellow	Right	6	9	2.29776
17:42:04	63724	2018-08-24	1	1017060F	2	Orange	Left	10	3	2.77718
17:42:06	63726	2018-08-24	1	1017060F	2	Orange	Left	11	3	2.77718
17:42:07	63727	2018-08-24	1	10172D49	1	Orange	Right	5	0	2.35562
17:42:10	63730	2018-08-24	1	1016B749	1	Yellow	Left	13	3	1.62935
17:42:13	63733	2018-08-24	1	101715AA	1	Orange	Right	20	1	2.71296
17:42:16	63736	2018-08-24	1	10172636	2	Orange	Left	6	10	2.29776
17:42:25	63745	2018-08-24	1	101715AF	1	Orange	Right	6	9	2.16742
17:42:30	63750	2018-08-24	1	1016E2E0	1	Orange	Right	9	7	2.59341
17:42:35	63755	2018-08-24	1	17D16802	2	Orange	Left	11	4	1.90763
17:42:39	63759	2018-08-24	1	1016B749	1	Orange	Right	13	4	1.62935
17:42:42	63762	2018-08-24	1	1948579D	1	Orange	Right	9	8	1.93024
17:43:15	63795	2018-08-24	1	10172F75	1	Orange	Right	12	2	2.34547
17:43:25	63805	2018-08-24	1	10172A7D	1	Orange	Right	14	8	1.83342
17:43:36	63816	2018-08-24	1	1016D257	1	Orange	Right	6	12	1.68912
17:43:40	63820	2018-08-24	1	1016D257	1	Orange	Right	7	12	1.68912
17:44:27	63867	2018-08-24	1	1815B656	2	Orange	Left	16	11	0.774779
17:45:13	63913	2018-08-24	1	1016B749	1	Orange	Right	14	4	1.62935
17:47:16	64036	2018-08-24	1	1016FCBD	1	Orange	Right	6	6	2.08985
17:47:43	64063	2018-08-24	1	1016BE8B	1	Orange	Right	22	8	2.67393
17:47:47	64067	2018-08-24	1	101702BA	3	Orange	Left	11	5	1.784
17:47:57	64077	2018-08-24	1	10172F75	1	Orange	Right	13	2	2.34547
17:48:47	64127	2018-08-24	1	1016B749	1	Orange	Right	15	4	1.62935
17:48:59	64139	2018-08-24	1	10172F75	1	Orange	Right	14	2	2.34547
17:51:59	64319	2018-08-24	1	10170A54	1	Orange	Right	7	5	2.07325
17:52:15	64335	2018-08-24	1	1016CAC8	2	Orange	Left	14	6	2.90356
17:53:44	64424	2018-08-24	1	10174C39	1	Orange	Right	10	3	2.02483
17:53:51	64431	2018-08-24	1	1948139B	1	Orange	Right	4	3	1.80019
17:54:51	64491	2018-08-24	1	1016CAC8	2	Orange	Left	15	6	2.90356
17:57:42	64662	2018-08-24	1	1016F9D8	1	Orange	Right	10	6	1.20709
17:58:17	64697	2018-08-24	1	1016DF6D	2	Yellow	Right	10	6	2.97864
17:58:56	64736	2018-08-24	1	103F690C	2	Yellow	Right	1	1	2.25491
17:59:06	64746	2018-08-24	1	1016B611	2	Yellow	Right	0	6	2.18962
18:02:52	64972	2018-08-24	1	1016DF6D	2	Orange	Left	10	7	2.97864
18:02:59	64979	2018-08-24	1	1016B611	2	Orange	Left	0	7	2.18962
18:05:50	65150	2018-08-24	1	1016CAC8	2	Orange	Left	16	6	2.90356
18:07:30	65250	2018-08-24	1	1016A405	1	Orange	Right	43	11	2.31867
18:09:39	65379	2018-08-24	1	1016DF6D	2	Orange	Left	11	7	2.97864
18:10:36	65436	2018-08-24	1	1948228D	3	Orange	Left	2	0	2.46328
18:11:46	65506	2018-08-24	1	1016E39A	1	Orange	Right	14	9	2.33535
18:12:53	65573	2018-08-24	1	1016CAC8	2	Orange	Left	17	6	2.90356
18:12:54	65574	2018-08-24	1	1016B611	2	Yellow	Right	1	7	2.18962
18:13:08	65588	2018-08-24	1	1016B611	2	Orange	Left	1	8	2.18962
18:13:13	65593	2018-08-24	1	1016B611	2	Orange	Left	2	8	2.18962
18:13:13	65593	2018-08-24	1	1016BE8B	1	Orange	Right	23	8	2.67393
18:13:18	65598	2018-08-24	1	1016E18C	1	Orange	Right	19	5	2.85436
18:13:19	65599	2018-08-24	1	101750CD	2	Orange	Left	4	3	2.74171
18:13:30	65610	2018-08-24	1	1016E18C	1	Orange	Right	20	5	2.85436
18:13:30	65610	2018-08-24	1	101715AE	1	Yellow	Left	8	2	2.15805
18:13:34	65614	2018-08-24	1	1016E39A	1	Orange	Right	15	9	2.33535
18:14:11	65651	2018-08-24	1	10170915	2	Orange	Left	12	5	2.16958
18:14:26	65666	2018-08-24	1	1016E18C	1	Orange	Right	21	5	2.85436
18:16:08	65768	2018-08-24	1	1815B656	2	Yellow	Right	17	11	0.774779
18:16:22	65782	2018-08-24	1	103F690C	2	Orange	Left	1	2	2.26144
18:16:58	65818	2018-08-24	1	1815B656	2	Orange	Left	17	12	0.774779
18:17:07	65827	2018-08-24	1	10174C71	1	Orange	Right	10	3	1.43478
18:17:10	65830	2018-08-24	1	1016CEA0	1	Orange	Right	12	1	2.04822
18:17:13	65833	2018-08-24	1	103F665D	3	Yellow	Right	6	3	2.27952
18:17:14	65834	2018-08-24	1	1016BE8B	1	Orange	Right	24	8	2.67607
18:17:49	65869	2018-08-24	1	1017060F	2	Orange	Left	12	3	2.7849
18:18:00	65880	2018-08-24	1	1016E327	1	Orange	Right	8	5	1.5961
18:18:12	65892	2018-08-24	1	1016E18C	1	Orange	Right	22	5	2.86296
18:18:23	65903	2018-08-24	1	103F665D	3	Orange	Left	6	4	2.27952
18:18:57	65937	2018-08-24	1	101702BA	3	Orange	Left	12	5	1.85712
18:19:20	65960	2018-08-24	1	1016FD1F	2	Orange	Left	12	5	1.7765
18:19:26	65966	2018-08-24	1	1815B656	2	Orange	Left	18	12	0.774779
18:19:46	65986	2018-08-24	1	1815B656	2	Orange	Left	19	12	0.774779
18:20:17	66017	2018-08-24	1	10174F74	3	Orange	Left	4	3	1.5422
18:20:21	66021	2018-08-24	1	10174F74	3	Orange	Left	5	3	1.5422
18:20:28	66028	2018-08-24	1	103F665D	3	Orange	Left	7	4	2.27952
18:21:35	66095	2018-08-24	1	101750CD	2	Orange	Left	5	3	2.75047
18:21:42	66102	2018-08-24	1	103F3B10	3	Yellow	Right	8	9	2.08681
18:21:43	66103	2018-08-24	1	101702BA	3	Orange	Left	13	5	1.85712
18:21:46	66106	2018-08-24	1	1016ED44	3	Orange	Left	5	2	1.76063
18:23:42	66222	2018-08-24	1	103F3B10	3	Orange	Left	8	10	2.08681
18:24:28	66268	2018-08-24	1	10170F7F	3	Orange	Left	7	0	0.737298
18:24:36	66276	2018-08-24	1	10175062	3	Orange	Left	11	7	1.6829
18:25:58	66358	2018-08-24	1	194818C8	2	Orange	Left	16	2	1.89598
18:27:51	66471	2018-08-24	1	103F665D	3	Orange	Left	8	4	2.27952
18:27:55	66475	2018-08-24	1	101701B4	2	Orange	Left	3	0	2.1189
18:27:57	66477	2018-08-24	1	1016DF6D	2	Orange	Left	12	7	2.99268
18:28:50	66530	2018-08-24	1	1016DF6D	2	Orange	Left	13	7	2.99268
18:30:34	66634	2018-08-24	1	00EE3893	1	Orange	Right	1	3	2.02423
18:31:40	66700	2018-08-24	1	1016DF6D	2	Orange	Left	14	7	2.99268
18:32:16	66736	2018-08-24	1	10174C71	1	Orange	Right	11	3	1.43478
18:32:21	66741	2018-08-24	1	1016E39A	1	Orange	Right	16	9	2.34416
18:32:26	66746	2018-08-24	1	10170A54	1	Orange	Right	8	5	2.07442
18:32:32	66752	2018-08-24	1	10172D49	1	Orange	Right	6	0	2.35827
18:32:34	66754	2018-08-24	1	1016CEA0	1	Orange	Right	13	1	2.04822
18:32:39	66759	2018-08-24	1	1016C265	1	Orange	Right	12	2	1.77077
18:36:09	66969	2018-08-24	1	1815B656	2	Orange	Left	20	12	0.774779
18:36:09	66969	2018-08-24	1	1016FCBD	2	Yellow	Right	7	6	2.09168
18:36:34	66994	2018-08-24	1	1016FCBD	2	Yellow	Right	7	7	2.09168
18:38:02	67082	2018-08-24	1	1016BE10	1	Orange	Right	9	5	1.86151
18:38:28	67108	2018-08-24	1	00EDFD31	1	Orange	Right	9	7	2.2119
18:38:43	67123	2018-08-24	1	1016CAC8	2	Orange	Left	18	6	2.9174
18:43:15	67395	2018-08-24	1	10174C1D	2	Orange	Left	12	14	2.18842
18:43:18	67398	2018-08-24	1	10174C1D	2	Orange	Left	13	14	2.18842
18:45:07	67507	2018-08-24	1	10174F74	3	Orange	Left	6	3	1.5422
18:55:57	68157	2018-08-24	1	1016F88B	1	Yellow	Left	8	7	1.29247
05:57:04	21424	2018-08-25	2	103F690C	2	Orange	Left	2	2	2.26144
05:57:37	21457	2018-08-25	2	1016E39A	2	Yellow	Right	17	9	2.34416
05:58:08	21488	2018-08-25	2	194818C8	2	Orange	Left	17	2	1.89598
05:58:15	21495	2018-08-25	2	198E63D6	2	Orange	Left	4	0	2.67336
05:59:02	21542	2018-08-25	2	1016DF6D	2	Orange	Left	15	7	2.99268
05:59:13	21553	2018-08-25	2	103F690C	2	Orange	Left	3	2	2.26144
05:59:14	21554	2018-08-25	2	1016E37C	2	Yellow	Right	4	10	2.5119
05:59:32	21572	2018-08-25	2	1016D93B	1	Yellow	Left	18	9	2.41602
05:59:39	21579	2018-08-25	2	1016FBFD	1	Yellow	Left	7	10	2.01681
06:00:17	21617	2018-08-25	2	10170A54	1	Yellow	Left	9	5	2.07442
06:00:19	21619	2018-08-25	2	103F3B10	3	Yellow	Right	9	10	2.08681
06:00:25	21625	2018-08-25	2	1016FBFD	1	Orange	Right	7	11	2.01681
06:00:46	21646	2018-08-25	2	10170A54	1	Orange	Right	9	6	2.07442
06:00:47	21647	2018-08-25	2	103F3B10	3	Orange	Left	9	11	2.08681
06:00:48	21648	2018-08-25	2	10174A49	3	Yellow	Right	10	7	2.36016
06:00:49	21649	2018-08-25	2	1016E327	1	Yellow	Left	9	5	1.5961
06:01:08	21668	2018-08-25	2	1016CE4D	1	Orange	Right	8	0	1.79879
06:01:27	21687	2018-08-25	2	1016F88B	1	Orange	Right	8	8	1.29247
06:01:32	21692	2018-08-25	2	1016A405	1	Yellow	Left	44	11	2.32
06:01:47	21707	2018-08-25	2	1016A405	1	Orange	Right	44	12	2.32
06:01:51	21711	2018-08-25	2	1016A405	1	Orange	Right	45	12	2.32
06:02:02	21722	2018-08-25	2	10174C39	1	Yellow	Left	11	3	2.02625
06:02:10	21730	2018-08-25	2	101715AA	1	Yellow	Left	21	1	2.72269
06:02:14	21734	2018-08-25	2	101706AB	1	Yellow	Left	9	5	2.21706
06:02:20	21740	2018-08-25	2	101706AB	1	Yellow	Left	9	6	2.21706
06:02:23	21743	2018-08-25	2	101706AB	1	Yellow	Left	9	7	2.21706
06:02:25	21745	2018-08-25	2	10174C39	1	Orange	Right	11	4	2.02625
06:02:26	21746	2018-08-25	2	17D16802	2	Orange	Left	12	4	1.91319
06:02:28	21748	2018-08-25	2	101706AB	1	Yellow	Left	9	8	2.21706
06:02:31	21751	2018-08-25	2	101706AB	1	Yellow	Left	9	9	2.21706
06:02:32	21752	2018-08-25	2	1016CE4D	1	Orange	Right	9	0	1.79879
06:02:35	21755	2018-08-25	2	101706AB	1	Yellow	Left	9	10	2.21706
06:02:41	21761	2018-08-25	2	101706AB	1	Orange	Right	9	11	2.21706
06:02:58	21778	2018-08-25	2	1016FF08	2	Orange	Left	7	3	1.89704
06:03:03	21783	2018-08-25	2	1016FF08	2	Orange	Left	8	3	1.89704
06:03:08	21788	2018-08-25	2	103F690C	2	Orange	Left	4	2	2.26144
06:03:13	21793	2018-08-25	2	1016F88B	1	Orange	Right	9	8	1.29247
06:03:21	21801	2018-08-25	2	10171351	1	Yellow	Left	8	2	1.88152
06:03:38	21818	2018-08-25	2	10171351	1	Orange	Right	8	3	1.88152
06:03:38	21818	2018-08-25	2	101715AA	1	Yellow	Left	21	2	2.72269
06:03:38	21818	2018-08-25	2	103F3B10	3	Orange	Left	10	11	2.08681
06:03:46	21826	2018-08-25	2	103F8DFC	2	Yellow	Right	0	2	1.66289
06:03:48	21828	2018-08-25	2	10174A49	3	Orange	Left	10	8	2.36016
06:04:15	21855	2018-08-25	2	1016B7AB	1	Yellow	Left	8	0	1.40511
06:04:47	21887	2018-08-25	2	101715AA	1	Orange	Right	21	3	2.72269
06:07:47	22067	2018-08-25	2	101750CD	2	Orange	Left	6	3	2.75047
06:07:58	22078	2018-08-25	2	1016C69C	1	Yellow	Left	16	14	1.50765
06:08:00	22080	2018-08-25	2	1016C69C	1	Yellow	Left	16	15	1.50765
06:08:07	22087	2018-08-25	2	1016C69C	1	Yellow	Left	16	16	1.50765
06:08:09	22089	2018-08-25	2	101715AF	1	Orange	Right	7	9	2.16858
06:08:18	22098	2018-08-25	2	1016C69C	1	Orange	Right	16	17	1.50765
06:08:24	22104	2018-08-25	2	101715AA	1	Orange	Right	22	3	2.72269
06:09:01	22141	2018-08-25	2	103F3B10	3	Orange	Left	11	11	2.08681
06:09:11	22151	2018-08-25	2	1016CAC8	2	Orange	Left	19	6	2.9174
06:09:14	22154	2018-08-25	2	198E63D6	2	Orange	Left	5	0	2.67336
06:09:25	22165	2018-08-25	2	103F690C	2	Orange	Left	5	2	2.26144
06:09:26	22166	2018-08-25	2	10174F74	3	Orange	Left	7	3	1.5422
06:09:31	22171	2018-08-25	2	10174F74	3	Orange	Left	8	3	1.5422
06:09:43	22183	2018-08-25	2	10175062	3	Orange	Left	12	7	1.6829
06:10:23	22223	2018-08-25	2	1016F407	1	Yellow	Left	11	0	1.61824
06:10:32	22232	2018-08-25	2	1016C09F	1	Orange	Right	10	4	2.36043
06:10:59	22259	2018-08-25	2	1016F407	1	Orange	Right	11	1	1.61824
06:11:08	22268	2018-08-25	2	103F690C	2	Orange	Left	6	2	2.26144
06:11:44	22304	2018-08-25	2	103F8DFC	2	Yellow	Right	0	3	1.66289
06:12:42	22362	2018-08-25	2	1016E18C	1	Orange	Right	23	5	2.86296
06:12:50	22370	2018-08-25	2	1016E18C	1	Orange	Right	24	5	2.86296
06:13:55	22435	2018-08-25	2	1016DF6D	2	Orange	Left	16	7	2.99268
06:14:34	22474	2018-08-25	2	130206F2	2	Orange	Left	5	6	1.89615
06:14:41	22481	2018-08-25	2	198E63D6	2	Orange	Left	6	0	2.67336
06:14:45	22485	2018-08-25	2	194818C8	2	Orange	Left	18	2	1.89598
06:15:13	22513	2018-08-25	2	17D16802	2	Orange	Left	13	4	1.91319
06:16:03	22563	2018-08-25	2	1016B29B	2	Orange	Left	5	2	2.16613
06:16:05	22565	2018-08-25	2	1016B29B	2	Orange	Left	6	2	2.16613
06:16:13	22573	2018-08-25	2	194836A0	3	Orange	Left	9	10	0.686025
06:16:28	22588	2018-08-25	2	19480985	2	Orange	Left	3	3	2.10731
06:16:39	22599	2018-08-25	2	101702BA	3	Yellow	Right	14	5	1.85712
06:16:57	22617	2018-08-25	2	185C6087	2	Orange	Left	6	2	1.62893
06:16:58	22618	2018-08-25	2	194836A0	3	Orange	Left	10	10	0.686025
06:17:07	22627	2018-08-25	2	101702BA	3	Orange	Left	14	6	1.85712
06:17:12	22632	2018-08-25	2	1016ED44	3	Yellow	Right	6	2	1.76063
06:17:16	22636	2018-08-25	2	10170F7F	3	Orange	Left	8	0	0.737298
06:17:58	22678	2018-08-25	2	10175062	3	Orange	Left	13	7	1.6829
06:18:05	22685	2018-08-25	2	1016EF0A	3	Orange	Left	4	6	1.65942
06:19:17	22757	2018-08-25	2	1016ED44	3	Orange	Left	6	3	1.76063
06:19:26	22766	2018-08-25	2	1016E2E0	3	Orange	Left	10	7	2.60294
06:19:55	22795	2018-08-25	2	101702BA	3	Orange	Left	15	6	1.85712
06:20:24	22824	2018-08-25	2	1016F00C	1	Yellow	Left	1	1	1.55747
06:20:29	22829	2018-08-25	2	185C6087	2	Orange	Left	7	2	1.62893
06:21:28	22888	2018-08-25	2	101715AA	1	Yellow	Left	23	3	2.72269
06:21:34	22894	2018-08-25	2	1016C69C	1	Orange	Right	17	17	1.50765
06:21:45	22905	2018-08-25	2	10174C39	1	Orange	Right	12	4	2.02625
06:22:00	22920	2018-08-25	2	1016FF08	2	Orange	Left	9	3	1.89704
06:22:12	22932	2018-08-25	2	1016C69C	1	Orange	Right	18	17	1.50765
06:22:12	22932	2018-08-25	2	101715AA	1	Yellow	Left	23	4	2.72269
06:22:14	22934	2018-08-25	2	181597BD	1	Orange	Right	6	7	1.81659
06:22:15	22935	2018-08-25	2	1016EF0A	3	Orange	Left	5	6	1.65942
06:22:16	22936	2018-08-25	2	101715AA	1	Yellow	Left	23	5	2.72269
06:22:17	22937	2018-08-25	2	1016BE8B	1	Yellow	Left	25	8	2.67607
06:22:23	22943	2018-08-25	2	101715AA	1	Yellow	Left	23	6	2.72269
06:22:23	22943	2018-08-25	2	185C6087	2	Orange	Left	8	2	1.62893
06:22:40	22960	2018-08-25	2	1016BE8B	1	Orange	Right	25	9	2.67607
06:22:40	22960	2018-08-25	2	1016FA48	1	Yellow	Left	4	1	1.33478
06:22:51	22971	2018-08-25	2	101715AA	1	Orange	Right	23	7	2.74288
06:22:56	22976	2018-08-25	2	1948579D	1	Orange	Right	10	8	1.94807
06:23:19	22999	2018-08-25	2	1016C09F	1	Orange	Right	11	4	2.3842
06:23:35	23015	2018-08-25	2	1016A405	1	Orange	Right	46	12	2.33569
06:23:38	23018	2018-08-25	2	1016A405	1	Orange	Right	47	12	2.33569
06:23:40	23020	2018-08-25	2	1016FA48	1	Orange	Right	4	2	1.33478
06:23:47	23027	2018-08-25	2	1948579D	1	Orange	Right	11	8	1.94807
06:24:04	23044	2018-08-25	2	1016D93B	1	Yellow	Left	18	10	2.46113
06:24:06	23046	2018-08-25	2	181597BD	1	Orange	Right	7	7	1.83603
06:24:14	23054	2018-08-25	2	1016D93B	1	Orange	Right	18	11	2.46113
06:24:32	23072	2018-08-25	2	1948228D	3	Orange	Left	3	0	2.49993
06:24:38	23078	2018-08-25	2	1016A405	1	Orange	Right	48	12	2.33569
06:24:45	23085	2018-08-25	2	1016A405	1	Orange	Right	49	12	2.33569
06:24:51	23091	2018-08-25	2	1016A405	1	Yellow	Left	50	12	2.33569
06:24:52	23092	2018-08-25	2	1017319D	3	Orange	Left	12	16	0.419442
06:24:57	23097	2018-08-25	2	1016A405	1	Orange	Right	50	13	2.33569
06:25:00	23100	2018-08-25	2	1016A405	1	Orange	Right	51	13	2.33569
06:25:02	23102	2018-08-25	2	1016A405	1	Orange	Right	52	13	2.33569
06:25:03	23103	2018-08-25	2	103F8DFC	2	Orange	Left	0	4	1.67413
06:25:06	23106	2018-08-25	2	1016C09F	1	Yellow	Left	12	4	2.3842
06:25:07	23107	2018-08-25	2	101715AA	1	Orange	Right	24	7	2.74288
06:25:10	23110	2018-08-25	2	1016A405	1	Orange	Right	53	13	2.33569
06:25:15	23115	2018-08-25	2	1016A405	1	Orange	Right	54	13	2.33569
06:25:19	23119	2018-08-25	2	194836A0	3	Orange	Left	11	10	0.686025
06:25:20	23120	2018-08-25	2	1016C09F	1	Yellow	Left	12	5	2.3842
06:25:25	23125	2018-08-25	2	10174F74	3	Orange	Left	9	3	1.5422
06:25:35	23135	2018-08-25	2	1016C09F	1	Yellow	Left	12	6	2.3842
06:25:54	23154	2018-08-25	2	1016C09F	1	Orange	Right	12	7	2.3842
06:26:01	23161	2018-08-25	2	1016BE8B	1	Orange	Right	26	9	2.69613
06:26:29	23189	2018-08-25	2	00EDFD31	1	Yellow	Left	10	7	2.23121
06:26:32	23192	2018-08-25	2	1016A405	1	Yellow	Left	55	13	2.33569
06:26:34	23194	2018-08-25	2	00EDFD31	1	Orange	Right	10	8	2.23121
06:26:34	23194	2018-08-25	2	1948579D	1	Yellow	Left	12	8	1.94807
06:26:35	23195	2018-08-25	2	1016F4AD	2	Orange	Left	4	4	1.29683
06:26:39	23199	2018-08-25	2	1016A405	1	Orange	Right	55	14	2.42279
06:27:02	23222	2018-08-25	2	1017319D	3	Orange	Left	13	16	0.419442
06:27:14	23234	2018-08-25	2	10172D49	1	Yellow	Left	7	0	2.43988
06:27:40	23260	2018-08-25	2	1016FA48	1	Orange	Right	5	2	1.35012
06:27:45	23265	2018-08-25	2	00EDFD31	1	Orange	Right	11	8	2.29622
06:27:51	23271	2018-08-25	2	101706AB	1	Yellow	Left	10	11	2.30562
06:28:27	23307	2018-08-25	2	10172D49	1	Yellow	Left	7	1	2.43988
06:28:49	23329	2018-08-25	2	19480985	2	Orange	Left	4	3	2.12514
06:29:21	23361	2018-08-25	2	10174DFC	1	Yellow	Left	11	0	1.89501
06:29:25	23365	2018-08-25	2	181597BD	1	Orange	Right	8	7	1.90903
06:29:28	23368	2018-08-25	2	10172D49	1	Yellow	Left	7	2	2.43988
06:29:39	23379	2018-08-25	2	00EDFD31	1	Orange	Right	12	8	2.29622
06:29:48	23388	2018-08-25	2	10174DFC	1	Yellow	Left	11	1	1.89501
06:29:52	23392	2018-08-25	2	103F8F85	2	Orange	Left	6	11	2.05757
06:29:54	23394	2018-08-25	2	10174DFC	1	Yellow	Left	11	2	1.89501
06:30:09	23409	2018-08-25	2	103F690C	2	Orange	Left	7	2	2.26673
06:30:13	23413	2018-08-25	2	103F690C	2	Yellow	Right	8	2	2.26673
06:30:17	23417	2018-08-25	2	1016DA9B	2	Orange	Left	1	1	2.44122
06:30:23	23423	2018-08-25	2	103F690C	2	Orange	Left	8	3	2.26673
06:30:28	23428	2018-08-25	2	10172D49	1	Orange	Right	7	3	2.43988
06:30:37	23437	2018-08-25	2	10171AA7	1	Yellow	Left	14	1	2.26892
06:30:46	23446	2018-08-25	2	101715AF	1	Orange	Right	8	9	2.2566
06:30:51	23451	2018-08-25	2	10174DFC	1	Yellow	Left	11	3	1.89501
06:31:06	23466	2018-08-25	2	10174DFC	1	Orange	Right	11	4	1.89501
06:31:20	23480	2018-08-25	2	185C6087	2	Orange	Left	9	2	1.6337
06:31:21	23481	2018-08-25	2	1016CE4D	1	Orange	Right	10	0	1.87753
06:31:23	23483	2018-08-25	2	1017060F	2	Orange	Left	13	3	2.79878
06:31:36	23496	2018-08-25	2	10171AA7	1	Yellow	Left	14	2	2.26892
06:31:43	23503	2018-08-25	2	1016DA9C	1	Orange	Right	10	8	2.45023
06:31:50	23510	2018-08-25	2	1.0174e+17	3	Orange	Left	7	4	1.68225
06:31:55	23515	2018-08-25	2	10171AA7	1	Orange	Right	14	3	2.26892
06:32:06	23526	2018-08-25	2	103F8F85	2	Orange	Left	7	11	2.05757
06:33:16	23596	2018-08-25	2	13021385	1	Yellow	Left	7	3	1.11371
06:33:17	23597	2018-08-25	2	101715AF	1	Orange	Right	9	9	2.28116
06:33:26	23606	2018-08-25	2	10174DFC	1	Yellow	Left	12	4	1.92181
06:33:35	23615	2018-08-25	2	1016E327	1	Orange	Right	9	6	1.69724
06:33:57	23637	2018-08-25	2	13021385	1	Orange	Right	7	4	1.11371
06:34:12	23652	2018-08-25	2	1016BA67	2	Orange	Left	0	1	2.58523
06:34:25	23665	2018-08-25	2	1016E327	1	Orange	Right	10	6	1.69724
06:34:35	23675	2018-08-25	2	17D16802	2	Yellow	Right	14	4	1.92568
06:35:13	23713	2018-08-25	2	1016FD8B	1	Orange	Right	6	1	2.26348
06:35:23	23723	2018-08-25	2	1016ED44	3	Orange	Left	7	3	1.77723
06:35:39	23739	2018-08-25	2	10175062	3	Orange	Left	14	7	1.68542
06:35:52	23752	2018-08-25	2	1016EF0A	3	Orange	Left	6	6	1.67773
06:36:02	23762	2018-08-25	2	1016E327	1	Orange	Right	11	6	1.69781
06:36:12	23772	2018-08-25	2	1016BE10	1	Yellow	Left	10	5	1.94894
06:36:27	23787	2018-08-25	2	1016BE10	1	Yellow	Left	10	6	1.94894
06:36:38	23798	2018-08-25	2	1016BE10	1	Yellow	Left	10	7	1.94894
06:37:27	23847	2018-08-25	2	1016BE10	1	Orange	Right	10	8	1.94894
06:38:21	23901	2018-08-25	2	103F690C	2	Orange	Left	9	3	2.34481
06:38:34	23914	2018-08-25	2	17D16802	2	Orange	Left	14	5	1.92568
06:38:39	23919	2018-08-25	2	1016B5AB	2	Orange	Left	0	0	1.96934
06:38:46	23926	2018-08-25	2	1016DA9B	2	Yellow	Right	2	1	2.48221
06:39:12	23952	2018-08-25	2	103F690C	2	Orange	Left	10	3	2.34481
06:39:27	23967	2018-08-25	2	1016DF6D	2	Yellow	Right	17	7	3.06542
06:39:32	23972	2018-08-25	2	1016DF6D	2	Yellow	Right	17	8	3.06542
06:39:34	23974	2018-08-25	2	194818C8	2	Orange	Left	19	2	1.98792
06:39:37	23977	2018-08-25	2	1016DF6D	2	Orange	Left	17	9	3.06542
06:40:09	24009	2018-08-25	2	17D16802	2	Orange	Left	15	5	1.92568
06:40:22	24022	2018-08-25	2	1016B5AB	2	Orange	Left	1	0	1.96934
06:40:59	24059	2018-08-25	2	1016E7E1	1	Yellow	Left	16	5	2.40298
06:41:05	24065	2018-08-25	2	17D16802	2	Orange	Left	16	5	1.92568
06:41:13	24073	2018-08-25	2	1016B5AB	2	Orange	Left	2	0	1.96934
06:41:26	24086	2018-08-25	2	1016BA67	2	Yellow	Right	1	1	2.61428
06:41:32	24092	2018-08-25	2	1016E7E1	1	Yellow	Left	16	6	2.42203
06:41:35	24095	2018-08-25	2	1016E7E1	1	Yellow	Left	16	7	2.42203
06:41:38	24098	2018-08-25	2	10174A49	3	Yellow	Right	11	8	2.41142
06:41:42	24102	2018-08-25	2	1016E7E1	1	Orange	Right	16	8	2.42203
06:41:42	24102	2018-08-25	2	10173AAF	3	Orange	Left	2	5	1.86737
06:41:47	24107	2018-08-25	2	1016A405	1	Orange	Right	56	14	2.44469
06:41:49	24109	2018-08-25	2	10174A49	3	Orange	Left	11	9	2.41142
06:42:04	24124	2018-08-25	2	1016E2E0	3	Orange	Left	11	7	2.72698
06:42:08	24128	2018-08-25	2	1016B5AB	2	Orange	Left	3	0	2.05404
06:42:11	24131	2018-08-25	2	194836A0	3	Orange	Left	12	10	0.68916
06:42:12	24132	2018-08-25	2	1016B5AB	2	Orange	Left	4	0	2.05404
06:42:26	24146	2018-08-25	2	1016E7E1	1	Orange	Right	17	8	2.42203
06:42:31	24151	2018-08-25	2	1948579D	1	Orange	Right	12	9	1.98245
06:43:01	24181	2018-08-25	2	1016A405	1	Orange	Right	57	14	2.44469
06:44:44	24284	2018-08-25	2	1016E7E1	1	Orange	Right	18	8	2.42203
06:44:45	24285	2018-08-25	2	1016C2DE	1	Yellow	Left	5	5	2.35148
06:44:53	24293	2018-08-25	2	1016C2DE	1	Orange	Right	5	6	2.35148
06:46:35	24395	2018-08-25	2	1016CF3E	2	Orange	Left	3	1	2.33413
06:46:38	24398	2018-08-25	2	1016CF3E	2	Orange	Left	4	1	2.33413
06:46:58	24418	2018-08-25	2	1016C2DE	1	Orange	Right	6	6	2.35148
06:47:13	24433	2018-08-25	2	1016FA48	1	Orange	Right	6	2	1.39023
06:47:20	24440	2018-08-25	2	10172F75	1	Orange	Right	15	2	2.48881
06:47:31	24451	2018-08-25	2	10171351	1	Orange	Right	9	3	1.97337
06:48:00	24480	2018-08-25	2	1016BE17	1	Orange	Right	7	0	2.13571
06:48:08	24488	2018-08-25	2	10171351	1	Orange	Right	10	3	1.97337
06:48:29	24509	2018-08-25	2	10174C39	1	Orange	Right	13	4	2.15685
06:48:31	24511	2018-08-25	2	1016BE8B	1	Orange	Right	27	9	2.80044
06:48:35	24515	2018-08-25	2	10170A54	1	Orange	Right	10	6	2.18671
06:48:42	24522	2018-08-25	2	1016F88B	1	Orange	Right	10	8	1.35321
06:49:05	24545	2018-08-25	2	1016C2DE	1	Orange	Right	7	6	2.35148
06:49:13	24553	2018-08-25	2	1016A405	1	Orange	Right	58	14	2.44469
06:49:26	24566	2018-08-25	2	1016C265	1	Yellow	Left	13	2	1.87366
06:49:33	24573	2018-08-25	2	1016C265	1	Orange	Right	13	3	1.87366
06:49:42	24582	2018-08-25	2	1016CF3E	2	Orange	Left	5	1	2.33413
06:49:43	24583	2018-08-25	2	1017300000	1	Orange	Right	0	0	1.72839
06:49:51	24591	2018-08-25	2	10174C1D	1	Orange	Right	14	14	2.31448
06:49:53	24593	2018-08-25	2	1016FCBD	1	Yellow	Left	7	8	2.2044
06:49:59	24599	2018-08-25	2	1016A405	1	Orange	Right	59	14	2.44469
06:50:04	24604	2018-08-25	2	1016A405	1	Yellow	Left	60	14	2.44469
06:50:07	24607	2018-08-25	2	10171351	1	Orange	Right	11	3	1.97337
06:50:12	24612	2018-08-25	2	1016A405	1	Orange	Right	60	15	2.44469
06:50:17	24617	2018-08-25	2	1016C265	1	Orange	Right	14	3	1.87366
06:50:33	24633	2018-08-25	2	103F665D	3	Orange	Left	9	4	2.38186
06:50:43	24643	2018-08-25	2	10174F74	3	Orange	Left	10	3	1.54668
06:50:50	24650	2018-08-25	2	1016CAC8	2	Orange	Left	20	6	3.09334
06:50:57	24657	2018-08-25	2	1016FCBD	1	Orange	Right	7	9	2.2044
06:51:05	24665	2018-08-25	2	00EE3893	2	Orange	Left	2	3	2.14577
06:51:25	24685	2018-08-25	2	1016B5AB	2	Orange	Left	5	0	2.05404
06:51:29	24689	2018-08-25	2	1948579D	1	Orange	Right	13	9	1.98245
06:51:48	24708	2018-08-25	2	101715AF	1	Orange	Right	10	9	2.28465
06:51:58	24718	2018-08-25	2	1017300000	1	Orange	Right	1	0	1.72839
06:52:02	24722	2018-08-25	2	1016C69C	1	Orange	Right	19	17	1.61695
06:52:16	24736	2018-08-25	2	1016C69C	1	Orange	Right	20	17	1.61695
06:52:18	24738	2018-08-25	2	198E63D6	2	Orange	Left	7	0	2.88781
06:53:24	24804	2018-08-25	2	1016FF08	2	Orange	Left	10	3	1.9814
06:53:30	24810	2018-08-25	2	198E63D6	2	Orange	Left	8	0	2.88781
06:54:05	24845	2018-08-25	2	10171AA7	1	Orange	Right	15	3	2.30637
06:54:13	24853	2018-08-25	2	103F3AC3	3	Orange	Left	6	2	1.16269
06:54:20	24860	2018-08-25	2	1016CAC8	2	Orange	Left	21	6	3.09334
06:54:25	24865	2018-08-25	2	103F665D	3	Orange	Left	10	4	2.38186
06:54:29	24869	2018-08-25	2	198E0DBA	3	Orange	Left	5	6	1.6733
06:54:30	24870	2018-08-25	2	101706AB	1	Orange	Right	10	12	2.34613
06:55:05	24905	2018-08-25	2	10174DFC	1	Orange	Right	12	5	1.93091
06:55:15	24915	2018-08-25	2	1016FBFD	1	Orange	Right	8	11	2.10569
06:55:20	24920	2018-08-25	2	10170F7F	3	Orange	Left	9	0	0.737931
06:55:31	24931	2018-08-25	2	1.0174e+17	3	Orange	Left	8	4	1.69986
06:55:46	24946	2018-08-25	2	103F3AC3	3	Orange	Left	7	2	1.16269
06:56:15	24975	2018-08-25	2	1016CAC8	2	Orange	Left	22	6	3.09334
06:56:34	24994	2018-08-25	2	1016D93B	1	Orange	Right	19	11	2.56797
06:56:41	25001	2018-08-25	2	194836A0	3	Orange	Left	13	10	0.68916
06:56:47	25007	2018-08-25	2	101750CD	2	Orange	Left	7	3	2.89288
06:56:52	25012	2018-08-25	2	1016D078	2	Orange	Left	1	0	1.6223
06:57:02	25022	2018-08-25	2	103F4AD7	2	Yellow	Right	0	0	1.48079
06:57:07	25027	2018-08-25	2	1016B611	2	Orange	Left	3	8	2.31715
06:57:13	25033	2018-08-25	2	1016DF6D	2	Orange	Left	18	9	3.1658
06:57:17	25037	2018-08-25	2	1016DA9B	2	Yellow	Right	2	2	2.57832
06:57:20	25040	2018-08-25	2	1948228D	3	Orange	Left	4	0	2.50284
06:57:26	25046	2018-08-25	2	10172636	2	Orange	Left	7	10	2.42878
06:57:37	25057	2018-08-25	2	103F3AC3	3	Orange	Left	8	2	1.16269
06:57:39	25059	2018-08-25	2	1016DA9B	2	Orange	Left	2	3	2.57832
06:57:41	25061	2018-08-25	2	103F8DFC	2	Orange	Left	1	4	1.76
06:57:41	25061	2018-08-25	2	103F4AD7	2	Yellow	Right	0	1	1.48079
06:57:48	25068	2018-08-25	2	103F690C	2	Orange	Left	11	3	2.39774
06:57:49	25069	2018-08-25	2	1016D93B	1	Orange	Right	20	11	2.56797
06:57:52	25072	2018-08-25	2	103F8F85	2	Yellow	Right	8	11	2.18165
06:58:03	25083	2018-08-25	2	103F8F85	2	Yellow	Right	8	12	2.18165
06:58:10	25090	2018-08-25	2	103F8F85	2	Orange	Left	8	13	2.18165
06:58:15	25095	2018-08-25	2	1016B5AB	2	Orange	Left	6	0	2.05404
06:58:18	25098	2018-08-25	2	1016D93B	1	Orange	Right	21	11	2.56797
06:58:22	25102	2018-08-25	2	198E0DBA	3	Orange	Left	6	6	1.6733
06:58:27	25107	2018-08-25	2	103F4AD7	2	Yellow	Right	0	2	1.48079
06:58:34	25114	2018-08-25	2	101750CD	2	Yellow	Right	8	3	2.89288
06:58:35	25115	2018-08-25	2	1016F407	1	Yellow	Left	12	1	1.7004
06:59:16	25156	2018-08-25	2	1016F407	1	Orange	Right	12	2	1.7004
06:59:41	25181	2018-08-25	2	1016B29B	2	Orange	Left	7	2	2.3024
06:59:58	25198	2018-08-25	2	1016FF08	2	Orange	Left	11	3	1.9814
07:00:13	25213	2018-08-25	2	103F3AC3	3	Orange	Left	9	2	1.16269
07:00:14	25214	2018-08-25	2	130206F2	2	Orange	Left	6	6	2.03968
07:00:29	25229	2018-08-25	2	1016FF08	2	Orange	Left	12	3	1.9814
07:01:13	25273	2018-08-25	2	103F8F35	1	Yellow	Left	18	15	2.40935
07:01:24	25284	2018-08-25	2	103F8F35	1	Orange	Right	18	16	2.40935
07:01:30	25290	2018-08-25	2	1016B29B	2	Orange	Left	8	2	2.3024
07:01:41	25301	2018-08-25	2	1016FBD6	3	Orange	Left	4	3	1.07249
07:02:17	25337	2018-08-25	2	10173477	1	Yellow	Left	14	0	2.29023
07:03:25	25405	2018-08-25	2	1016E18C	1	Orange	Right	25	5	2.99465
07:03:46	25426	2018-08-25	2	10172A7D	3	Orange	Left	15	8	1.91434
07:04:31	25471	2018-08-25	2	194836A0	3	Orange	Left	14	10	0.68916
07:05:46	25546	2018-08-25	2	1016A405	1	Orange	Right	61	15	2.44469
07:05:57	25557	2018-08-25	2	1016F00C	1	Yellow	Left	1	2	1.63458
07:05:59	25559	2018-08-25	2	181597BD	1	Orange	Right	9	7	1.94126
07:06:08	25568	2018-08-25	2	1016F00C	1	Orange	Right	1	3	1.63458
07:06:10	25570	2018-08-25	2	1016A405	1	Orange	Right	62	15	2.44469
07:06:47	25607	2018-08-25	2	10172A7D	3	Orange	Left	16	8	1.91434
07:07:00	25620	2018-08-25	2	101715AE	1	Yellow	Left	8	3	2.26843
07:07:00	25620	2018-08-25	2	10172A7D	3	Orange	Left	17	8	1.91434
07:08:24	25704	2018-08-25	2	101715AF	1	Yellow	Left	11	9	2.28465
07:08:43	25723	2018-08-25	2	1016FD1F	1	Yellow	Left	13	5	1.86213
07:08:46	25726	2018-08-25	2	1016A405	1	Orange	Right	63	15	2.44469
07:09:02	25742	2018-08-25	2	1016BE8B	1	Orange	Right	28	9	2.80044
07:09:24	25764	2018-08-25	2	101715AF	1	Orange	Right	11	10	2.28465
07:09:24	25764	2018-08-25	2	1016D8CF	1	Yellow	Left	3	0	1.22741
07:10:10	25810	2018-08-25	2	1016D8CF	1	Yellow	Left	3	1	1.22741
07:12:53	25973	2018-08-25	2	103F8F35	1	Orange	Right	19	16	2.40935
07:12:55	25975	2018-08-25	2	1016D8CF	1	Orange	Right	3	2	1.22741
07:13:17	25997	2018-08-25	2	101715AE	1	Orange	Right	8	4	2.26843
[truncated: 13,242 more rows]

## Sheet: Figure S1
Time	TimeInS	Date	Day	PIT	Location	Feeder	Side	actorGreenManips	actorRedManips	actorRedExpectedObsA
10:19:34	37174	2018-07-05	1	1016F337	1	Green	Right	0	0	0
10:19:56	37196	2018-07-05	1	10171B3A	1	Green	Right	0	0	0
10:20:34	37234	2018-07-05	1	1016F337	1	Green	Right	1	0	0
10:22:27	37347	2018-07-05	1	1016F337	1	Green	Right	2	0	0
10:24:32	37472	2018-07-05	1	103F3A54	1	Green	Right	0	0	0
10:24:39	37479	2018-07-05	1	1016CFE4	1	Red	Left	0	0	0
10:24:44	37484	2018-07-05	1	1016CFE4	1	Red	Left	0	1	0
10:24:57	37497	2018-07-05	1	103F3A54	1	Green	Right	1	0	0
10:26:08	37568	2018-07-05	1	103F3A54	1	Red	Left	2	0	0
10:26:22	37582	2018-07-05	1	1016CFE4	1	Green	Right	0	2	0
10:26:43	37603	2018-07-05	1	1016F337	1	Red	Left	3	0	0
10:27:25	37645	2018-07-05	1	1016CFE4	1	Green	Right	1	2	0
10:27:44	37664	2018-07-05	1	1016F337	1	Red	Left	3	1	0
10:27:46	37666	2018-07-05	1	1016F337	1	Red	Left	3	2	0
10:27:49	37669	2018-07-05	1	1016F337	1	Red	Left	3	3	0
10:28:00	37680	2018-07-05	1	1016F337	1	Green	Right	3	4	0
10:28:15	37695	2018-07-05	1	1016CFE4	1	Green	Right	2	2	0
10:28:18	37698	2018-07-05	1	1948139B	1	Green	Right	0	0	0
10:28:20	37700	2018-07-05	1	1016CFE4	1	Red	Left	3	2	0
10:28:43	37723	2018-07-05	1	1016CFE4	1	Red	Left	3	3	0
10:28:50	37730	2018-07-05	1	1016CFE4	1	Green	Right	3	4	0
10:30:48	37848	2018-07-05	1	1016A405	1	Green	Right	0	0	0
10:31:11	37871	2018-07-05	1	1016A405	1	Green	Right	1	0	0
10:31:18	37878	2018-07-05	1	1016CFE4	1	Green	Right	4	4	0
10:31:24	37884	2018-07-05	1	1016A405	1	Red	Left	2	0	0
10:31:40	37900	2018-07-05	1	103F3A54	1	Green	Right	2	1	0
10:32:12	37932	2018-07-05	1	1016A405	1	Green	Right	2	1	0
10:32:29	37949	2018-07-05	1	1016A405	1	Red	Left	3	1	0
10:32:44	37964	2018-07-05	1	1016A405	1	Red	Left	3	2	0
10:34:20	38060	2018-07-05	1	103F3A54	1	Red	Left	3	1	0
10:34:59	38099	2018-07-05	1	103F3A54	1	Red	Left	3	2	0
10:36:27	38187	2018-07-05	1	1016B749	1	Green	Right	0	0	0
10:36:37	38197	2018-07-05	1	103F3A54	1	Green	Right	3	3	0
10:36:50	38210	2018-07-05	1	1016B749	1	Green	Right	1	0	0
10:37:05	38225	2018-07-05	1	1016B749	1	Red	Left	2	0	0
10:37:14	38234	2018-07-05	1	1016B749	1	Red	Left	2	1	0
10:37:18	38238	2018-07-05	1	1016B749	1	Green	Right	2	2	0
10:37:46	38266	2018-07-05	1	1016B749	1	Green	Right	3	2	0
10:38:29	38309	2018-07-05	1	10171B3A	1	Red	Left	1	0	0
10:38:52	38332	2018-07-05	1	1016CEA0	1	Green	Right	0	0	0
10:39:01	38341	2018-07-05	1	10171B3A	1	Red	Left	1	1	0
10:39:34	38374	2018-07-05	1	1016B749	1	Red	Left	4	2	0
10:39:40	38380	2018-07-05	1	1016B749	1	Green	Right	4	3	0
10:39:54	38394	2018-07-05	1	1016CEA0	1	Red	Left	1	0	0
10:40:07	38407	2018-07-05	1	1016CEA0	1	Green	Right	1	1	0
10:40:12	38412	2018-07-05	1	1016CEA0	1	Green	Right	2	1	0
10:40:17	38417	2018-07-05	1	1016CEA0	1	Red	Left	3	1	0
10:40:27	38427	2018-07-05	1	1016CEA0	1	Green	Right	3	2	0
10:40:46	38446	2018-07-05	1	1016CEA0	1	Red	Left	4	2	0
10:41:07	38467	2018-07-05	1	1016B749	1	Green	Right	5	3	0
10:46:58	38818	2018-07-05	1	1016F5E7	1	Red	Left	0	0	0
10:47:00	38820	2018-07-05	1	1016F5E7	1	Red	Left	0	1	0
10:47:02	38822	2018-07-05	1	1016F5E7	1	Red	Left	0	2	0
10:47:08	38828	2018-07-05	1	1016F5E7	1	Red	Left	0	3	0
10:47:30	38850	2018-07-05	1	1016ED44	1	Red	Left	0	0	0
10:47:53	38873	2018-07-05	1	1016D528	1	Green	Right	0	0	0
10:48:17	38897	2018-07-05	1	1016F5E7	1	Green	Right	0	4	0
10:48:42	38922	2018-07-05	1	1016F5E7	1	Green	Right	1	4	0
10:48:50	38930	2018-07-05	1	1016ED44	1	Green	Right	0	1	0
10:49:08	38948	2018-07-05	1	1016F337	1	Green	Right	4	4	0
10:49:38	38978	2018-07-05	1	1016D528	1	Green	Right	1	0	0
10:49:44	38984	2018-07-05	1	1016F5E7	1	Red	Left	2	4	0
10:50:03	39003	2018-07-05	1	1016CEA0	1	Green	Right	4	3	0
10:50:20	39020	2018-07-05	1	1016F5E7	1	Red	Left	2	5	0
10:50:28	39028	2018-07-05	1	1016F337	1	Green	Right	5	4	0
10:51:40	39100	2018-07-05	1	1016F5E7	1	Green	Right	2	6	0
10:51:51	39111	2018-07-05	1	1016F5E7	1	Red	Left	3	6	0
10:52:04	39124	2018-07-05	1	1016F5E7	1	Green	Right	3	7	0
10:52:35	39155	2018-07-05	1	1016CE4D	1	Green	Right	0	0	0
10:52:50	39170	2018-07-05	1	1016CEA0	1	Red	Left	5	3	0
10:52:54	39174	2018-07-05	1	1016A405	1	Red	Left	3	3	0
10:55:25	39325	2018-07-05	1	1016CEA0	1	Red	Left	5	4	0
10:56:29	39389	2018-07-05	1	1016CE4D	1	Green	Right	1	0	0
11:02:30	39750	2018-07-05	1	1016D4DB	2	Green	Right	0	0	0
11:03:27	39807	2018-07-05	1	1016F5E7	1	Green	Right	4	7	0
11:03:37	39817	2018-07-05	1	1016CEA0	1	Red	Left	5	5	0
11:03:43	39823	2018-07-05	1	1016F5E7	1	Green	Right	5	7	0
11:03:51	39831	2018-07-05	1	1016D4DB	2	Red	Left	1	0	0
11:03:58	39838	2018-07-05	1	1016CEA0	1	Red	Left	5	6	0
11:04:13	39853	2018-07-05	1	1016CEA0	1	Green	Right	5	7	0
11:04:27	39867	2018-07-05	1	1016BC03	1	Green	Right	0	0	0
11:04:32	39872	2018-07-05	1	1016BC03	1	Green	Right	1	0	0
11:05:30	39930	2018-07-05	1	1.016e+117	2	Red	Left	0	0	0
11:05:34	39934	2018-07-05	1	1016F337	1	Green	Right	6	4	0
11:05:52	39952	2018-07-05	1	1016D4DB	2	Red	Left	1	1	0
11:06:31	39991	2018-07-05	1	1016D4DB	2	Red	Left	1	2	0
11:06:58	40018	2018-07-05	1	103F3A54	1	Green	Right	4	3	0
11:07:01	40021	2018-07-05	1	1016D4DB	2	Red	Left	1	3	0
11:07:04	40024	2018-07-05	1	1016D4DB	2	Green	Right	1	4	0
11:07:09	40029	2018-07-05	1	1016D4DB	2	Green	Right	2	4	0
11:07:41	40061	2018-07-05	1	1016CEA0	1	Red	Left	6	7	0
11:07:44	40064	2018-07-05	1	1016CEA0	1	Red	Left	6	8	0
11:07:52	40072	2018-07-05	1	1016CEA0	1	Red	Left	6	9	0
11:07:58	40078	2018-07-05	1	1.016e+117	2	Green	Right	0	1	0
11:08:13	40093	2018-07-05	1	1948579D	1	Green	Right	0	0	0
11:08:16	40096	2018-07-05	1	1016CFE4	2	Red	Left	5	4	0
11:08:25	40105	2018-07-05	1	1016CEA0	1	Green	Right	6	10	0
11:08:35	40115	2018-07-05	1	1016F337	1	Green	Right	7	4	0
11:08:38	40118	2018-07-05	1	1948579D	1	Red	Left	1	0	0
11:08:40	40120	2018-07-05	1	1948579D	1	Red	Left	1	1	0
11:08:54	40134	2018-07-05	1	103F3A54	1	Green	Right	5	3	0.0245965
11:09:00	40140	2018-07-05	1	1016BC03	1	Green	Right	2	0	0.014
11:09:45	40185	2018-07-05	1	1016CEA0	1	Green	Right	7	10	0.0894309
11:10:31	40231	2018-07-05	1	1016CEA0	1	Red	Left	8	10	0.0894309
11:10:42	40242	2018-07-05	1	1016B749	2	Red	Left	6	3	0.0665779
11:10:52	40252	2018-07-05	1	1016CEA0	1	Red	Left	8	11	0.0894309
11:11:12	40272	2018-07-05	1	1016CEA0	1	Green	Right	8	12	0.0894309
11:11:16	40276	2018-07-05	1	1016F88B	1	Green	Right	0	0	0.0497362
11:11:39	40299	2018-07-05	1	1948579D	1	Green	Right	1	2	0
11:11:39	40299	2018-07-05	1	1016F88B	1	Red	Left	1	0	0.0497362
11:11:45	40305	2018-07-05	1	1016F88B	1	Red	Left	1	1	0.0497362
11:11:49	40309	2018-07-05	1	1016F88B	1	Red	Left	1	2	0.0497362
11:11:51	40311	2018-07-05	1	1016D257	1	Green	Right	0	0	0.0637037
11:12:19	40339	2018-07-05	1	1016C265	1	Red	Left	0	0	0.0756303
11:12:22	40342	2018-07-05	1	1016B749	2	Green	Right	6	4	0.0665779
11:12:23	40343	2018-07-05	1	1016C265	1	Red	Left	0	1	0.0756303
11:12:40	40360	2018-07-05	1	1016F88B	1	Red	Left	1	3	0.0497362
11:12:42	40362	2018-07-05	1	1016F88B	1	Red	Left	1	4	0.0497362
11:12:47	40367	2018-07-05	1	1016B2BC	1	Green	Right	0	0	0
11:12:52	40372	2018-07-05	1	1016B749	2	Green	Right	7	4	0.0665779
11:12:54	40374	2018-07-05	1	1016CFE4	2	Green	Right	5	5	0.0376294
11:13:00	40380	2018-07-05	1	1016D257	1	Green	Right	1	0	0.0637037
11:13:12	40392	2018-07-05	1	1016D528	1	Green	Right	2	0	0.00372787
11:13:45	40425	2018-07-05	1	1016A405	1	Green	Right	3	4	0.174204
11:13:45	40425	2018-07-05	1	1016C265	1	Red	Left	0	2	0.0756303
11:13:57	40437	2018-07-05	1	1016F88B	1	Green	Right	1	5	0.0497362
11:14:25	40465	2018-07-05	1	1016ED44	1	Green	Right	1	1	0.00127551
11:14:33	40473	2018-07-05	1	1016D528	1	Red	Left	3	0	0.00372787
11:14:49	40489	2018-07-05	1	1016E327	1	Green	Right	0	0	0.0854545
11:14:52	40492	2018-07-05	1	1016E327	1	Green	Right	1	0	0.0854545
11:15:37	40537	2018-07-05	1	1016D4DB	2	Red	Left	3	4	0.0443575
11:16:27	40587	2018-07-05	1	1016D4DB	2	Red	Left	3	5	0.0443575
11:16:58	40618	2018-07-05	1	1016D4DB	2	Green	Right	3	6	0.0443575
11:17:12	40632	2018-07-05	1	1016CFE4	2	Green	Right	6	5	0.0376294
11:17:16	40636	2018-07-05	1	1016A4E3	1	Green	Right	0	0	0.0364912
11:17:41	40661	2018-07-05	1	1016B749	2	Red	Left	8	4	0.0665779
11:17:56	40676	2018-07-05	1	1016F88B	1	Red	Left	2	5	0.0497362
11:18:09	40689	2018-07-05	1	1016CFE4	2	Red	Left	7	5	0.0376294
11:18:11	40691	2018-07-05	1	1948139B	1	Green	Right	1	0	0.12
11:18:24	40704	2018-07-05	1	1016F5E7	1	Red	Left	6	7	0.0143443
11:18:42	40722	2018-07-05	1	1016CFE4	2	Green	Right	7	6	0.0376294
11:18:47	40727	2018-07-05	1	1016CFE4	2	Green	Right	8	6	0.0376294
11:18:51	40731	2018-07-05	1	1016CFE4	2	Green	Right	9	6	0.0376294
11:18:56	40736	2018-07-05	1	1016F88B	1	Red	Left	2	6	0.0497362
11:18:57	40737	2018-07-05	1	1016CFE4	2	Green	Right	10	6	0.0376294
11:19:00	40740	2018-07-05	1	1016CFE4	2	Green	Right	11	6	0.0376294
11:19:02	40742	2018-07-05	1	1016F88B	1	Red	Left	2	7	0.0497362
11:19:33	40773	2018-07-05	1	1016D528	1	Red	Left	3	1	0.00372787
11:19:36	40776	2018-07-05	1	1016D528	1	Red	Left	3	2	0.00372787
11:19:38	40778	2018-07-05	1	1016E327	1	Red	Left	2	0	0.0854545
11:19:40	40780	2018-07-05	1	1016E327	1	Red	Left	2	1	0.0854545
11:19:43	40783	2018-07-05	1	1016A4E3	1	Green	Right	1	0	0.0364912
11:19:49	40789	2018-07-05	1	1016CE4D	1	Green	Right	2	0	0.113178
11:20:16	40816	2018-07-05	1	1016C265	1	Green	Right	0	3	0.0756303
11:20:51	40851	2018-07-05	1	1016CEA0	1	Green	Right	9	12	0.0894309
11:21:06	40866	2018-07-05	1	1016F337	1	Green	Right	8	4	0.00403226
11:21:09	40869	2018-07-05	1	1016F88B	1	Red	Left	2	8	0.0497362
11:21:22	40882	2018-07-05	1	1016F337	1	Green	Right	9	4	0.00403226
11:21:24	40884	2018-07-05	1	1016F88B	1	Red	Left	2	9	0.0497362
11:21:30	40890	2018-07-05	1	1016F88B	1	Red	Left	2	10	0.0497362
11:21:38	40898	2018-07-05	1	1016E3D0	1	Green	Right	0	0	0.0287179
11:21:41	40901	2018-07-05	1	1016E3D0	1	Green	Right	1	0	0.0287179
11:21:48	40908	2018-07-05	1	1016F88B	1	Red	Left	2	11	0.0497362
11:21:56	40916	2018-07-05	1	1016F88B	1	Red	Left	2	12	0.0497362
11:22:01	40921	2018-07-05	1	1016F88B	1	Red	Left	2	13	0.0497362
11:22:04	40924	2018-07-05	1	1016F88B	1	Red	Left	2	14	0.0497362
11:22:06	40926	2018-07-05	1	1016F88B	1	Red	Left	2	15	0.0497362
11:22:08	40928	2018-07-05	1	1016F88B	1	Red	Left	2	16	0.0497362
11:22:15	40935	2018-07-05	1	1016F88B	1	Red	Left	2	17	0.0497362
11:22:22	40942	2018-07-05	1	1016F88B	1	Green	Right	2	18	0.0497362
11:22:35	40955	2018-07-05	1	1016F407	1	Green	Right	0	0	0.0544959
11:22:54	40974	2018-07-05	1	1016E3D0	1	Green	Right	2	0	0.0287179
11:23:41	41021	2018-07-05	1	19481972	1	Green	Right	0	0	0.0266667
11:23:45	41025	2018-07-05	1	19481972	1	Green	Right	1	0	0.0266667
11:24:18	41058	2018-07-05	1	1016E327	1	Green	Right	2	2	0.0854545
11:26:07	41167	2018-07-05	1	1016F5E7	1	Green	Right	6	8	0.0143443
11:26:27	41187	2018-07-05	1	1016F88B	1	Green	Right	3	18	0.0497362
11:27:58	41278	2018-07-05	1	103F3A54	1	Green	Right	6	3	0.0245965
11:28:04	41284	2018-07-05	1	1016BC03	1	Green	Right	3	0	0.014
11:28:07	41287	2018-07-05	1	1016BC03	1	Green	Right	4	0	0.014
11:28:08	41288	2018-07-05	1	1016F521	2	Red	Left	0	0	0.00943396
11:28:12	41292	2018-07-05	1	1016BC03	1	Green	Right	5	0	0.014
11:28:18	41298	2018-07-05	1	1016BC03	1	Green	Right	6	0	0.014
11:28:20	41300	2018-07-05	1	1016BC03	1	Green	Right	7	0	0.014
11:28:23	41303	2018-07-05	1	1016BC03	1	Green	Right	8	0	0.014
11:28:30	41310	2018-07-05	1	1016BC03	1	Green	Right	9	0	0.014
11:28:37	41317	2018-07-05	1	1016BC03	1	Green	Right	10	0	0.014
11:28:39	41319	2018-07-05	1	1016BC03	1	Green	Right	11	0	0.014
11:28:41	41321	2018-07-05	1	1016BC03	1	Green	Right	12	0	0.014
11:28:44	41324	2018-07-05	1	1016BC03	1	Green	Right	13	0	0.014
11:28:47	41327	2018-07-05	1	1016BC03	1	Green	Right	14	0	0.014
11:28:51	41331	2018-07-05	1	1016BC03	1	Green	Right	15	0	0.014
11:29:00	41340	2018-07-05	1	1016BC03	1	Green	Right	16	0	0.014
11:29:03	41343	2018-07-05	1	1016BC03	1	Green	Right	17	0	0.014
11:29:06	41346	2018-07-05	1	1016BC03	1	Green	Right	18	0	0.014
11:29:14	41354	2018-07-05	1	1016F521	2	Red	Left	0	1	0.00943396
11:29:15	41355	2018-07-05	1	1016BC03	1	Green	Right	19	0	0.014
11:29:17	41357	2018-07-05	1	1016BC03	1	Green	Right	20	0	0.014
11:29:19	41359	2018-07-05	1	1016BC03	1	Green	Right	21	0	0.014
11:29:26	41366	2018-07-05	1	1016BC03	1	Green	Right	22	0	0.014
11:29:29	41369	2018-07-05	1	1016BC03	1	Green	Right	23	0	0.014
11:29:35	41375	2018-07-05	1	1016BC03	1	Green	Right	24	0	0.014
11:29:37	41377	2018-07-05	1	1016BC03	1	Green	Right	25	0	0.014
11:29:46	41386	2018-07-05	1	1016BC03	1	Green	Right	26	0	0.014
11:30:07	41407	2018-07-05	1	130206F2	2	Green	Right	0	0	0.0367568
11:31:17	41477	2018-07-05	1	1016B2BC	1	Green	Right	1	0	0
11:33:02	41582	2018-07-05	1	1016ED44	1	Green	Right	2	1	0.00127551
11:33:15	41595	2018-07-05	1	1016E3D0	1	Green	Right	3	0	0.0287179
11:34:00	41640	2018-07-05	1	1016E327	1	Red	Left	3	2	0.0854545
11:34:04	41644	2018-07-05	1	1016E327	1	Red	Left	3	3	0.0854545
11:34:06	41646	2018-07-05	1	1016CEA0	1	Green	Right	10	12	0.0894309
11:34:37	41677	2018-07-05	1	1016D257	1	Red	Left	2	0	0.0637037
11:35:44	41744	2018-07-05	1	1016D257	1	Red	Left	2	1	0.0637037
11:35:50	41750	2018-07-05	1	1016BC03	1	Green	Right	27	0	0.014
11:35:54	41754	2018-07-05	1	1016BC03	1	Green	Right	28	0	0.014
11:35:58	41758	2018-07-05	1	1016BC03	1	Green	Right	29	0	0.014
11:36:11	41771	2018-07-05	1	1016E327	1	Green	Right	3	4	0.0854545
11:36:17	41777	2018-07-05	1	1016E327	1	Green	Right	4	4	0.0854545
11:37:09	41829	2018-07-05	1	1016D257	1	Green	Right	2	2	0.0637037
11:37:44	41864	2018-07-05	1	1016F5E7	1	Green	Right	7	8	0.0143443
11:38:23	41903	2018-07-05	1	1016F88B	1	Green	Right	4	18	0.0497362
11:38:25	41905	2018-07-05	1	1016A405	1	Red	Left	4	4	0.174204
11:38:56	41936	2018-07-05	1	1016B2BC	1	Green	Right	2	0	0
11:40:41	42041	2018-07-05	1	19480985	2	Red	Left	0	0	0.0162866
11:40:46	42046	2018-07-05	1	1016E3D0	1	Green	Right	4	0	0.0287179
11:41:14	42074	2018-07-05	1	1016A405	1	Red	Left	4	5	0.180736
11:41:17	42077	2018-07-05	1	1016A405	1	Red	Left	4	6	0.180736
11:41:56	42116	2018-07-05	1	19480985	2	Green	Right	0	1	0.0162866
11:45:33	42333	2018-07-05	1	1016F337	1	Green	Right	10	4	0.00573584
11:45:40	42340	2018-07-05	1	1016C2DE	1	Green	Right	0	0	0.0985443
11:45:51	42351	2018-07-05	1	1948579D	1	Green	Right	2	2	0.00814332
11:46:18	42378	2018-07-05	1	198E63D6	2	Green	Right	0	0	0.0714137
11:47:55	42475	2018-07-05	1	1016F337	1	Red	Left	11	4	0.00573584
11:48:11	42491	2018-07-05	1	1016F337	1	Red	Left	11	5	0.00573584
11:48:22	42502	2018-07-05	1	1016F337	1	Red	Left	11	6	0.00573584
11:48:35	42515	2018-07-05	1	1016F337	1	Green	Right	11	7	0.00573584
11:49:25	42565	2018-07-05	1	198E63D6	2	Red	Left	1	0	0.0714137
11:51:37	42697	2018-07-05	1	1016C2DE	1	Red	Left	1	0	0.104479
11:51:39	42699	2018-07-05	1	1016C2DE	1	Red	Left	1	1	0.104479
11:51:55	42715	2018-07-05	1	1016C2DE	1	Green	Right	1	2	0.104479
11:56:04	42964	2018-07-05	1	10171B3A	1	Green	Right	1	2	0.00166113
11:56:48	43008	2018-07-05	1	1016C2DE	1	Green	Right	2	2	0.104479
11:57:22	43042	2018-07-05	1	1016BC03	1	Green	Right	30	0	0.0655787
11:57:23	43043	2018-07-05	1	1016CEA0	1	Red	Left	11	12	0.124602
11:57:25	43045	2018-07-05	1	1016BC03	1	Green	Right	31	0	0.0655787
11:57:29	43049	2018-07-05	1	1016BC03	1	Green	Right	32	0	0.0655787
11:57:33	43053	2018-07-05	1	1016BC03	1	Green	Right	33	0	0.0655787
11:57:37	43057	2018-07-05	1	1016BC03	1	Green	Right	34	0	0.0655787
11:57:57	43077	2018-07-05	1	1016B2BC	1	Red	Left	3	0	0
11:58:00	43080	2018-07-05	1	1016B2BC	1	Red	Left	3	1	0
11:58:04	43084	2018-07-05	1	1016B2BC	1	Red	Left	3	2	0
11:58:07	43087	2018-07-05	1	1016A4E3	1	Green	Right	2	0	0.0820221
11:58:42	43122	2018-07-05	1	1016D257	1	Green	Right	3	2	0.0899271
11:59:00	43140	2018-07-05	1	1016C265	1	Red	Left	1	3	0.0834165
11:59:02	43142	2018-07-05	1	1016C265	1	Red	Left	1	4	0.0834165
11:59:04	43144	2018-07-05	1	1016C265	1	Red	Left	1	5	0.0834165
11:59:11	43151	2018-07-05	1	1016F5E7	1	Red	Left	8	8	0.015032
11:59:26	43166	2018-07-05	1	1016CEA0	1	Green	Right	11	13	0.124602
11:59:55	43195	2018-07-05	1	1016F337	1	Red	Left	12	7	0.00641843
12:00:25	43225	2018-07-05	1	1016C265	1	Red	Left	1	6	0.0834165
12:00:28	43228	2018-07-05	1	1016C265	1	Red	Left	1	7	0.0834165
12:00:32	43232	2018-07-05	1	1016C265	1	Red	Left	1	8	0.0834165
12:00:35	43235	2018-07-05	1	1016C265	1	Red	Left	1	9	0.0834165
12:00:38	43238	2018-07-05	1	1016C265	1	Red	Left	1	10	0.0834165
12:00:39	43239	2018-07-05	1	1016F337	1	Green	Right	12	8	0.00641843
12:00:44	43244	2018-07-05	1	1016C265	1	Red	Left	1	11	0.0834165
12:00:56	43256	2018-07-05	1	1016C265	1	Red	Left	1	12	0.0834165
12:00:59	43259	2018-07-05	1	1016C265	1	Red	Left	1	13	0.0834165
12:01:02	43262	2018-07-05	1	1016D257	1	Green	Right	4	2	0.0899271
12:01:05	43265	2018-07-05	1	1016C265	1	Red	Left	1	14	0.0834165
12:01:08	43268	2018-07-05	1	1016C265	1	Red	Left	1	15	0.0834165
12:01:12	43272	2018-07-05	1	1016C265	1	Red	Left	1	16	0.0834165
12:01:55	43315	2018-07-05	1	1016D528	1	Green	Right	3	3	0.0183224
12:02:18	43338	2018-07-05	1	1016C265	1	Red	Left	1	17	0.0834165
12:02:21	43341	2018-07-05	1	1016C265	1	Red	Left	1	18	0.0834165
12:03:23	43403	2018-07-05	1	1016B2BC	1	Green	Right	3	3	0
12:03:28	43408	2018-07-05	1	1016C2DE	1	Green	Right	3	2	0.104479
12:04:00	43440	2018-07-05	1	1016C2DE	1	Green	Right	4	2	0.104479
12:04:44	43484	2018-07-05	1	103F3A54	1	Green	Right	7	3	0.0880469
12:05:18	43518	2018-07-05	1	103F3A54	1	Red	Left	8	3	0.0880469
12:05:37	43537	2018-07-05	1	103F3A54	1	Green	Right	8	4	0.0880469
12:06:04	43564	2018-07-05	1	194836A0	3	Red	Right	0	0	0.00400954
12:06:25	43585	2018-07-05	1	1016F5E7	1	Green	Right	8	9	0.0336609
12:06:42	43602	2018-07-05	1	1016F88B	1	Red	Left	5	18	0.0779478
12:06:45	43605	2018-07-05	1	1016F88B	1	Red	Left	5	19	0.0779478
12:06:52	43612	2018-07-05	1	103F3A54	1	Green	Right	9	4	0.0892241
12:06:57	43617	2018-07-05	1	1016F88B	1	Green	Right	5	20	0.0779478
12:07:01	43621	2018-07-05	1	1948228D	3	Red	Right	0	0	0.184801
12:07:19	43639	2018-07-05	1	194836A0	3	Red	Right	0	1	0.186669
12:07:51	43671	2018-07-05	1	194836A0	3	Red	Right	0	2	0.186669
12:09:32	43772	2018-07-05	1	194836A0	3	Green	Left	0	3	0.186669
12:11:00	43860	2018-07-05	1	1948228D	3	Red	Right	0	1	0.550119
12:13:04	43984	2018-07-05	1	194836A0	3	Red	Right	1	3	0.369327
12:15:01	44101	2018-07-05	1	1948228D	3	Green	Left	0	2	0.732778
12:18:21	44301	2018-07-05	1	194836A0	3	Red	Right	1	4	0.369327
12:24:35	44675	2018-07-05	1	1016A405	1	Green	Right	4	7	0.18447
12:25:47	44747	2018-07-05	1	1016A405	1	Red	Left	5	7	0.18447
12:36:52	45412	2018-07-05	1	1016D4DB	1	Red	Left	4	6	0.153767
12:36:55	45415	2018-07-05	1	1016D4DB	1	Red	Left	4	7	0.153767
12:47:47	46067	2018-07-05	1	17D16802	2	Red	Left	0	0	0.245957
13:02:33	46953	2018-07-05	1	1016E3D0	1	Green	Right	5	0	0.0306024
13:02:49	46969	2018-07-05	1	1.016e+117	1	Green	Right	1	1	0.133272
13:02:55	46975	2018-07-05	1	1016D257	1	Green	Right	5	2	0.114284
13:03:09	46989	2018-07-05	1	1016D528	1	Red	Left	4	3	0.0350128
13:03:19	46999	2018-07-05	1	1016D528	1	Red	Left	4	4	0.0350128
13:03:34	47014	2018-07-05	1	1016ED44	1	Green	Right	3	1	0.497193
13:03:42	47022	2018-07-05	1	1016D528	1	Red	Left	4	5	0.0350128
13:03:55	47035	2018-07-05	1	1016D528	1	Red	Left	4	6	0.0350128
13:04:08	47048	2018-07-05	1	1016D528	1	Red	Left	4	7	0.0350128
13:04:12	47052	2018-07-05	1	1016D528	1	Red	Left	4	8	0.0350128
13:04:15	47055	2018-07-05	1	1016D528	1	Red	Left	4	9	0.0350128
13:04:17	47057	2018-07-05	1	1016D528	1	Red	Left	4	10	0.0350128
13:04:20	47060	2018-07-05	1	1016D528	1	Red	Left	4	11	0.0350128
13:04:26	47066	2018-07-05	1	1016D528	1	Red	Left	4	12	0.0350128
13:04:28	47068	2018-07-05	1	1016D528	1	Red	Left	4	13	0.0350128
13:04:34	47074	2018-07-05	1	1016D528	1	Red	Left	4	14	0.0350128
13:04:38	47078	2018-07-05	1	1016D528	1	Red	Left	4	15	0.0350128
13:04:41	47081	2018-07-05	1	1016D528	1	Red	Left	4	16	0.0350128
13:04:44	47084	2018-07-05	1	1016D528	1	Red	Left	4	17	0.0350128
13:04:48	47088	2018-07-05	1	1016D528	1	Red	Left	4	18	0.0350128
13:04:58	47098	2018-07-05	1	1016D528	1	Red	Left	4	19	0.0350128
13:05:00	47100	2018-07-05	1	1016D528	1	Red	Left	4	20	0.0350128
13:05:08	47108	2018-07-05	1	1016D528	1	Red	Left	4	21	0.0350128
13:05:20	47120	2018-07-05	1	1016D528	1	Green	Right	4	22	0.0350128
13:07:43	47263	2018-07-05	1	1016F88B	1	Green	Right	6	20	0.0943718
13:07:54	47274	2018-07-05	1	1016F5E7	1	Green	Right	9	9	0.126813
13:07:57	47277	2018-07-05	1	1016E3D0	1	Green	Right	6	0	0.0306024
13:08:15	47295	2018-07-05	1	1016CEA0	1	Green	Right	12	13	0.13636
13:08:25	47305	2018-07-05	1	1016F521	1	Red	Left	0	2	0.021983
13:09:06	47346	2018-07-05	1	1016BC03	1	Green	Right	35	0	0.0851742
13:09:08	47348	2018-07-05	1	1016F337	1	Green	Right	13	8	0.090492
13:09:11	47351	2018-07-05	1	1016CEA0	1	Green	Right	13	13	0.13636
13:09:26	47366	2018-07-05	1	1016D257	1	Green	Right	6	2	0.114284
13:09:43	47383	2018-07-05	1	1016F521	1	Red	Left	0	3	0.021983
13:09:47	47387	2018-07-05	1	1016F521	1	Red	Left	0	4	0.021983
13:09:53	47393	2018-07-05	1	1016B749	1	Green	Right	8	5	0.124016
13:10:08	47408	2018-07-05	1	1016B749	1	Green	Right	9	5	0.124016
13:10:13	47413	2018-07-05	1	1016F521	1	Red	Left	0	5	0.021983
13:10:17	47417	2018-07-05	1	1016F521	1	Red	Left	0	6	0.021983
13:10:25	47425	2018-07-05	1	1016F521	1	Green	Right	0	7	0.021983
13:10:25	47425	2018-07-05	1	1016F88B	1	Red	Left	7	20	0.0943718
13:10:27	47427	2018-07-05	1	1016F88B	1	Red	Left	7	21	0.0943718
13:10:33	47433	2018-07-05	1	1016F88B	1	Red	Left	7	22	0.0943718
13:10:42	47442	2018-07-05	1	1016F88B	1	Red	Left	7	23	0.0943718
13:10:43	47443	2018-07-05	1	1016CEA0	1	Green	Right	14	13	0.13636
13:10:50	47450	2018-07-05	1	1016F88B	1	Green	Right	7	24	0.0943718
13:11:38	47498	2018-07-05	1	1016CFE4	1	Green	Right	12	6	0.0459392
13:11:38	47498	2018-07-05	1	1016B2BC	1	Red	Left	4	3	0
13:11:45	47505	2018-07-05	1	1016B2BC	1	Red	Left	4	4	0
13:11:48	47508	2018-07-05	1	1016B2BC	1	Red	Left	4	5	0
13:11:53	47513	2018-07-05	1	1016B2BC	1	Red	Left	4	6	0
13:11:56	47516	2018-07-05	1	1016B2BC	1	Red	Left	4	7	0
13:11:59	47519	2018-07-05	1	1016B2BC	1	Red	Left	4	8	0
13:12:03	47523	2018-07-05	1	1016B2BC	1	Red	Left	4	9	0
13:12:06	47526	2018-07-05	1	1016B2BC	1	Red	Left	4	10	0
13:12:19	47539	2018-07-05	1	1016B2BC	1	Red	Left	4	11	0
13:12:22	47542	2018-07-05	1	1016B2BC	1	Red	Left	4	12	0
13:12:34	47554	2018-07-05	1	1016B2BC	1	Red	Left	4	13	0
13:12:41	47561	2018-07-05	1	1016CEA0	1	Red	Left	15	13	0.13636
13:13:03	47583	2018-07-05	1	1016B2BC	1	Red	Left	4	14	0
13:13:13	47593	2018-07-05	1	1016B2BC	1	Red	Left	4	15	0
13:13:15	47595	2018-07-05	1	1016B2BC	1	Red	Left	4	16	0
13:13:22	47602	2018-07-05	1	1016B2BC	1	Red	Left	4	17	0
13:13:26	47606	2018-07-05	1	1016B2BC	1	Red	Left	4	18	0
13:13:31	47611	2018-07-05	1	1016B2BC	1	Red	Left	4	19	0
13:13:41	47621	2018-07-05	1	1016CEA0	1	Green	Right	15	14	0.13636
13:13:50	47630	2018-07-05	1	103F3A54	1	Red	Left	10	4	0.138645
13:14:11	47651	2018-07-05	1	103F3A54	1	Red	Left	10	5	0.138645
13:14:21	47661	2018-07-05	1	103F3A54	1	Red	Left	10	6	0.138645
13:14:24	47664	2018-07-05	1	103F3A54	1	Red	Left	10	7	0.138645
13:14:31	47671	2018-07-05	1	103F3A54	1	Red	Left	10	8	0.138645
13:14:36	47676	2018-07-05	1	103F3A54	1	Red	Left	10	9	0.138645
13:14:43	47683	2018-07-05	1	103F3A54	1	Red	Left	10	10	0.138645
13:14:57	47697	2018-07-05	1	1016F337	1	Green	Right	14	8	0.090492
13:20:43	48043	2018-07-05	1	1016F5E7	1	Green	Right	10	9	0.126813
13:20:48	48048	2018-07-05	1	103F3A54	1	Green	Right	10	11	0.138645
13:21:58	48118	2018-07-05	1	1016F5E7	1	Green	Right	11	9	0.126813
13:22:05	48125	2018-07-05	1	1016B2BC	1	Green	Right	4	20	0
13:22:25	48145	2018-07-05	1	103F3A54	1	Green	Right	11	11	0.138645
13:23:02	48182	2018-07-05	1	103F3A54	1	Green	Right	12	11	0.138645
13:23:35	48215	2018-07-05	1	1016CEA0	1	Green	Right	16	14	0.13636
13:23:52	48232	2018-07-05	1	19481972	1	Green	Right	2	0	0.0354519
13:23:56	48236	2018-07-05	1	1016F5E7	1	Green	Right	12	9	0.126813
13:24:11	48251	2018-07-05	1	1016CEA0	1	Green	Right	17	14	0.13636
13:24:16	48256	2018-07-05	1	1948579D	1	Green	Right	3	2	0.0389292
13:24:50	48290	2018-07-05	1	1016CFE4	1	Green	Right	13	6	0.0459392
13:25:08	48308	2018-07-05	1	1016B749	1	Green	Right	10	5	0.124016
13:25:21	48321	2018-07-05	1	1016ED44	1	Red	Left	4	1	0.497193
13:25:24	48324	2018-07-05	1	1016E3D0	1	Green	Right	7	0	0.0306024
13:25:25	48325	2018-07-05	1	1016ED44	1	Red	Left	4	2	0.497193
13:32:26	48746	2018-07-05	1	1016F337	1	Red	Left	15	8	0.090492
13:33:03	48783	2018-07-05	1	1016F337	1	Red	Left	15	9	0.090492
13:33:13	48793	2018-07-05	1	1016F337	1	Green	Right	15	10	0.090492
13:33:45	48825	2018-07-05	1	1016F521	1	Green	Right	1	7	0.021983
13:35:04	48904	2018-07-05	1	103F3A54	1	Green	Right	13	11	0.138645
13:36:17	48977	2018-07-05	1	1016D257	1	Green	Right	7	2	0.114284
13:36:22	48982	2018-07-05	1	1016D257	1	Green	Right	8	2	0.114284
13:36:30	48990	2018-07-05	1	1016F5E7	1	Green	Right	13	9	0.126813
13:36:41	49001	2018-07-05	1	1016F521	1	Red	Left	2	7	0.021983
13:36:44	49004	2018-07-05	1	1016F521	1	Red	Left	2	8	0.021983
13:36:46	49006	2018-07-05	1	1016F521	1	Red	Left	2	9	0.021983
13:36:49	49009	2018-07-05	1	1016F521	1	Red	Left	2	10	0.021983
13:36:57	49017	2018-07-05	1	1016F521	1	Red	Left	2	11	0.021983
13:37:06	49026	2018-07-05	1	1016F521	1	Red	Left	2	12	0.021983
13:37:42	49062	2018-07-05	1	1016F521	1	Green	Right	2	13	0.021983
13:38:41	49121	2018-07-05	1	1016F407	1	Green	Right	1	0	0.0709835
13:38:43	49123	2018-07-05	1	194818C8	2	Red	Left	0	0	0.230917
13:40:13	49213	2018-07-05	1	130206F2	2	Green	Right	1	0	0.350492
13:58:38	50318	2018-07-05	1	130206F2	2	Green	Right	2	0	0.350492
14:00:02	50402	2018-07-05	1	194818C8	2	Red	Left	0	1	0.230917
14:13:46	51226	2018-07-05	1	194818C8	2	Green	Right	0	2	0.230917
14:14:37	51277	2018-07-05	1	194818C8	2	Green	Right	1	2	0.230917
14:14:55	51295	2018-07-05	1	1016D528	2	Red	Left	5	22	0.0710679
14:14:56	51296	2018-07-05	1	1016E3D0	2	Green	Right	8	0	0.037491
14:15:54	51354	2018-07-05	1	1016A4E3	2	Red	Left	3	0	0.326157
14:16:02	51362	2018-07-05	1	1016D528	2	Green	Right	5	23	0.0710679
14:17:02	51422	2018-07-05	1	1016A4E3	2	Red	Left	3	1	0.326157
14:19:40	51580	2018-07-05	1	1016C2DE	1	Red	Left	5	2	0.121216
14:21:20	51680	2018-07-05	1	1016EF0A	2	Red	Left	0	0	0.303779
14:21:24	51684	2018-07-05	1	1016C2DE	1	Green	Right	5	3	0.121216
14:22:12	51732	2018-07-05	1	1016EF0A	2	Red	Left	0	1	0.303779
14:22:40	51760	2018-07-05	1	1016EF0A	2	Red	Left	0	2	0.303779
14:24:46	51886	2018-07-05	1	1016E3D0	2	Green	Right	9	0	0.037491
14:27:36	52056	2018-07-05	1	194836A0	3	Red	Right	1	5	0.371133
14:29:23	52163	2018-07-05	1	1016A7E2	3	Red	Right	0	0	0.545752
14:29:25	52165	2018-07-05	1	1016A7E2	3	Red	Right	0	1	0.545752
14:33:59	52439	2018-07-05	1	1016D4DB	2	Red	Left	4	8	0.30116
14:34:24	52464	2018-07-05	1	1016F521	1	Green	Right	3	13	0.0304397
14:34:48	52488	2018-07-05	1	1016EF0A	2	Red	Left	0	3	0.3341
14:34:59	52499	2018-07-05	1	194818C8	2	Green	Right	2	2	0.23144
14:36:15	52575	2018-07-05	1	1016F5E7	1	Green	Right	14	9	0.145442
14:37:51	52671	2018-07-05	1	1016F5E7	1	Green	Right	15	9	0.145442
14:39:24	52764	2018-07-05	1	1016F5E7	1	Green	Right	16	9	0.145442
14:41:04	52864	2018-07-05	1	1016D528	2	Red	Left	6	23	0.0717538
14:41:07	52867	2018-07-05	1	1016EF0A	2	Red	Left	0	4	0.3341
14:43:40	53020	2018-07-05	1	1016CEA0	1	Green	Right	18	14	0.158646
14:43:57	53037	2018-07-05	1	1016D257	1	Green	Right	9	2	0.146157
14:44:33	53073	2018-07-05	1	1016CEA0	1	Green	Right	19	14	0.158646
14:44:35	53075	2018-07-05	1	10171B3A	1	Red	Left	2	2	0.405508
14:44:44	53084	2018-07-05	1	1016F88B	1	Red	Left	8	24	0.152223
14:44:49	53089	2018-07-05	1	1016F88B	1	Red	Left	8	25	0.152223
14:44:58	53098	2018-07-05	1	1016F337	1	Green	Right	16	10	0.103034
14:44:59	53099	2018-07-05	1	1016F88B	1	Red	Left	8	26	0.152223
14:45:02	53102	2018-07-05	1	1016F88B	1	Red	Left	8	27	0.152223
14:45:07	53107	2018-07-05	1	1016F88B	1	Red	Left	8	28	0.152223
14:45:15	53115	2018-07-05	1	1016F88B	1	Red	Left	8	29	0.152223
14:45:24	53124	2018-07-05	1	1016F88B	1	Green	Right	8	30	0.152223
14:45:31	53131	2018-07-05	1	1016B2BC	1	Green	Right	5	20	0
14:45:31	53131	2018-07-05	1	1016D528	2	Green	Right	6	24	0.0717538
14:45:43	53143	2018-07-05	1	1016B749	1	Red	Left	11	5	0.171541
14:46:02	53162	2018-07-05	1	1016F337	1	Red	Left	17	10	0.103034
14:46:15	53175	2018-07-05	1	1016B749	1	Green	Right	11	6	0.171541
14:46:23	53183	2018-07-05	1	1016F337	1	Green	Right	17	11	0.103034
14:46:50	53210	2018-07-05	1	1016CEA0	1	Green	Right	20	14	0.158646
14:47:18	53238	2018-07-05	1	1016B749	1	Green	Right	12	6	0.171541
14:47:28	53248	2018-07-05	1	1016B2BC	1	Red	Left	6	20	0
14:47:44	53264	2018-07-05	1	1016B2BC	1	Red	Left	6	21	0
14:47:46	53266	2018-07-05	1	1016B2BC	1	Red	Left	6	22	0
14:47:48	53268	2018-07-05	1	1016B2BC	1	Red	Left	6	23	0
14:47:51	53271	2018-07-05	1	1016F337	1	Green	Right	18	11	0.103034
14:48:18	53298	2018-07-05	1	1016BC03	1	Green	Right	36	0	0.142844
14:48:25	53305	2018-07-05	1	1016BC03	1	Green	Right	37	0	0.142844
14:48:32	53312	2018-07-05	1	1016D257	1	Green	Right	10	2	0.146157
14:49:15	53355	2018-07-05	1	194836A0	3	Red	Right	1	6	0.371133
14:51:02	53462	2018-07-05	1	1016F337	1	Green	Right	19	11	0.113298
14:51:49	53509	2018-07-05	1	103F3A54	1	Green	Right	14	11	0.178288
14:52:51	53571	2018-07-05	1	194836A0	3	Green	Left	1	7	0.371133
14:52:56	53576	2018-07-05	1	103F3A54	1	Green	Right	15	11	0.178288
14:53:29	53609	2018-07-05	1	1016F337	1	Green	Right	20	11	0.113298
14:53:51	53631	2018-07-05	1	103F3A54	1	Green	Right	16	11	0.178288
14:54:08	53648	2018-07-05	1	1016F88B	1	Green	Right	9	30	0.152223
14:54:27	53667	2018-07-05	1	1016F407	1	Green	Right	2	0	0.0868565
14:54:55	53695	2018-07-05	1	1.016e+117	1	Green	Right	2	1	0.152126
14:55:00	53700	2018-07-05	1	1016CFE4	1	Green	Right	14	6	0.0480075
14:55:11	53711	2018-07-05	1	1016F337	1	Red	Left	21	11	0.113298
14:55:17	53717	2018-07-05	1	1016F337	1	Red	Left	21	12	0.113298
14:55:25	53725	2018-07-05	1	1016F337	1	Red	Left	21	13	0.113298
14:55:26	53726	2018-07-05	1	1016F88B	1	Green	Right	10	30	0.152223
14:55:30	53730	2018-07-05	1	1016F521	1	Red	Left	4	13	0.0304397
14:55:37	53737	2018-07-05	1	194836A0	3	Green	Left	2	7	0.371133
14:55:41	53741	2018-07-05	1	1016F521	1	Red	Left	4	14	0.0304397
14:55:42	53742	2018-07-05	1	1.016e+117	1	Green	Right	3	1	0.152126
14:55:56	53756	2018-07-05	1	1016F521	1	Red	Left	4	15	0.0304397
14:56:13	53773	2018-07-05	1	1016F521	1	Red	Left	4	16	0.0304397
14:56:14	53774	2018-07-05	1	1016CFE4	1	Green	Right	15	6	0.0480075
14:56:31	53791	2018-07-05	1	1016F521	1	Red	Left	4	17	0.0304397
14:56:50	53810	2018-07-05	1	1016F88B	1	Red	Left	11	30	0.152223
14:56:52	53812	2018-07-05	1	1016F88B	1	Red	Left	11	31	0.152223
14:56:56	53816	2018-07-05	1	1016F521	1	Green	Right	4	18	0.0304397
14:56:56	53816	2018-07-05	1	1016F88B	1	Red	Left	11	32	0.152223
14:57:00	53820	2018-07-05	1	1016CFE4	1	Green	Right	16	6	0.0480075
14:57:02	53822	2018-07-05	1	1016F88B	1	Red	Left	11	33	0.152223
14:57:07	53827	2018-07-05	1	1016F88B	1	Red	Left	11	34	0.152223
14:57:10	53830	2018-07-05	1	1016F88B	1	Red	Left	11	35	0.152223
14:57:17	53837	2018-07-05	1	1016F88B	1	Red	Left	11	36	0.152223
14:57:22	53842	2018-07-05	1	1016F88B	1	Red	Left	11	37	0.152223
14:57:31	53851	2018-07-05	1	1016F88B	1	Green	Right	11	38	0.152223
14:58:36	53916	2018-07-05	1	1016CFE4	1	Green	Right	17	6	0.0480075
14:58:51	53931	2018-07-05	1	1016ED44	1	Green	Right	4	3	0.6762
14:59:07	53947	2018-07-05	1	1016B2BC	1	Green	Right	6	24	0
14:59:12	53952	2018-07-05	1	1016EF0A	1	Red	Left	0	5	0.364421
14:59:16	53956	2018-07-05	1	1016EF0A	1	Red	Left	0	6	0.364421
14:59:18	53958	2018-07-05	1	1016EF0A	1	Red	Left	0	7	0.364421
14:59:20	53960	2018-07-05	1	1016EF0A	1	Red	Left	0	8	0.364421
14:59:44	53984	2018-07-05	1	1016ED44	1	Green	Right	5	3	0.6762
14:59:55	53995	2018-07-05	1	1016E3D0	1	Red	Left	10	0	0.037491
14:59:56	53996	2018-07-05	1	1016EF0A	1	Green	Right	0	9	0.364421
15:00:44	54044	2018-07-05	1	1016D4DB	1	Red	Left	4	9	0.307348
15:00:49	54049	2018-07-05	1	1016E3D0	1	Green	Right	10	1	0.037491
15:01:27	54087	2018-07-05	1	1016ED44	1	Red	Left	6	3	0.6762
15:02:15	54135	2018-07-05	1	1016D528	1	Red	Left	7	24	0.0724397
15:02:51	54171	2018-07-05	1	1016A4E3	1	Green	Right	3	2	0.387955
15:03:32	54212	2018-07-05	1	1016E3D0	1	Green	Right	11	1	0.037491
15:03:43	54223	2018-07-05	1	1016D528	1	Green	Right	7	25	0.0724397
15:03:45	54225	2018-07-05	1	1016D528	1	Green	Right	8	25	0.0724397
15:05:25	54325	2018-07-05	1	1016DA9C	1	Green	Right	0	0	0.134681
15:06:01	54361	2018-07-05	1	1016F5E7	1	Red	Left	17	9	0.164071
15:06:32	54392	2018-07-05	1	1016F5E7	1	Red	Left	17	10	0.164071
15:07:10	54430	2018-07-05	1	103F3A54	1	Green	Right	17	11	0.178288
15:07:14	54434	2018-07-05	1	1016F5E7	1	Green	Right	17	11	0.164071
15:07:18	54438	2018-07-05	1	1948579D	1	Green	Right	4	2	0.0474652
15:07:26	54446	2018-07-05	1	1016A405	1	Green	Right	5	8	0.195914
15:07:33	54453	2018-07-05	1	1016BC03	1	Green	Right	38	0	0.142844
15:07:46	54466	2018-07-05	1	1016B749	1	Green	Right	13	6	0.172058
15:08:02	54482	2018-07-05	1	1016D257	1	Green	Right	11	2	0.147848
15:08:12	54492	2018-07-05	1	10171B3A	1	Green	Right	2	3	0.462412
15:08:22	54502	2018-07-05	1	19481972	1	Green	Right	3	0	0.0455402
15:08:26	54506	2018-07-05	1	1016A405	1	Green	Right	6	8	0.195914
15:08:36	54516	2018-07-05	1	1016A405	1	Red	Left	7	8	0.195914
15:08:38	54518	2018-07-05	1	103F3A54	1	Green	Right	18	11	0.178288
15:08:54	54534	2018-07-05	1	1016A405	1	Red	Left	7	9	0.195914
15:09:02	54542	2018-07-05	1	1016A405	1	Green	Right	7	10	0.195914
15:09:07	54547	2018-07-05	1	1016E327	1	Green	Right	5	4	0.17142
15:09:20	54560	2018-07-05	1	1016D257	1	Green	Right	12	2	0.147848
15:10:45	54645	2018-07-05	1	1016A405	1	Green	Right	8	10	0.195914
15:10:59	54659	2018-07-05	1	103F665D	2	Green	Right	0	0	0.239068
15:11:19	54679	2018-07-05	1	1016CEA0	1	Green	Right	21	14	0.159685
15:20:04	55204	2018-07-05	1	103F665D	2	Green	Right	1	0	0.239068
15:20:12	55212	2018-07-05	1	103F665D	2	Green	Right	2	0	0.239068
15:22:18	55338	2018-07-05	1	130206F2	2	Green	Right	3	0	0.432912
15:22:40	55360	2018-07-05	1	194818C8	2	Green	Right	3	2	0.231963
15:22:51	55371	2018-07-05	1	103F665D	2	Green	Right	3	0	0.239068
15:36:25	56185	2018-07-05	1	1016F88B	1	Green	Right	12	38	0.152223
15:36:47	56207	2018-07-05	1	1016E3D0	1	Red	Left	12	1	0.037491
15:36:53	56213	2018-07-05	1	103F665D	2	Green	Right	4	0	0.239068
15:37:34	56254	2018-07-05	1	1016E3D0	1	Green	Right	12	2	0.037491
15:37:41	56261	2018-07-05	1	1016F88B	1	Green	Right	13	38	0.152223
15:37:50	56270	2018-07-05	1	1016B749	1	Green	Right	14	6	0.172058
15:38:55	56335	2018-07-05	1	1016F5E7	1	Green	Right	18	11	0.164071
15:39:10	56350	2018-07-05	1	1016B749	1	Green	Right	15	6	0.172058
15:40:55	56455	2018-07-05	1	1016F5E7	1	Green	Right	19	11	0.164071
15:41:27	56487	2018-07-05	1	1016D528	1	Red	Left	9	25	0.0724397
15:42:08	56528	2018-07-05	1	130206F2	2	Green	Right	4	0	0.432912
15:43:31	56611	2018-07-05	1	1016F521	1	Green	Right	5	18	0.0304397
15:43:36	56616	2018-07-05	1	1016F337	1	Green	Right	21	14	0.113298
15:43:54	56634	2018-07-05	1	103F3A54	1	Green	Right	19	11	0.178288
15:44:52	56692	2018-07-05	1	1016F337	1	Green	Right	22	14	0.113298
15:45:36	56736	2018-07-05	1	1016F337	1	Green	Right	23	14	0.113298
15:45:38	56738	2018-07-05	1	1016F337	1	Green	Right	24	14	0.113298
15:46:29	56789	2018-07-05	1	1016F337	1	Green	Right	25	14	0.113298
15:46:42	56802	2018-07-05	1	1016F521	1	Green	Right	6	18	0.0304397
16:01:24	57684	2018-07-05	1	194836A0	3	Green	Left	3	7	0.371133
16:07:17	58037	2018-07-05	1	1016C265	1	Red	Left	1	19	0.106831
16:12:44	58364	2018-07-05	1	194836A0	3	Green	Left	4	7	0.371133
16:15:11	58511	2018-07-05	1	1016EF0A	1	Green	Right	1	9	0.364421
16:15:18	58518	2018-07-05	1	1016A4E3	1	Green	Right	4	2	0.387955
16:16:32	58592	2018-07-05	1	1016EF0A	1	Green	Right	2	9	0.364421
16:16:55	58615	2018-07-05	1	1016ED44	1	Red	Left	6	4	0.6762
16:19:19	58759	2018-07-05	1	1016ED44	1	Red	Left	6	5	0.6762
16:19:50	58790	2018-07-05	1	1016ED44	1	Green	Right	6	6	0.6762
16:21:16	58876	2018-07-05	1	194836A0	3	Green	Left	5	7	0.371133
16:27:09	59229	2018-07-05	1	194836A0	3	Green	Left	6	7	0.371133
16:44:55	60295	2018-07-05	1	1948228D	3	Red	Right	1	2	1.28249
16:49:54	60594	2018-07-05	1	1016F5E7	1	Green	Right	20	11	0.172127
16:50:03	60603	2018-07-05	1	1016B749	1	Green	Right	16	6	0.172058
16:50:08	60608	2018-07-05	1	1016ED44	1	Green	Right	7	6	0.722343
16:50:25	60625	2018-07-05	1	1016F521	1	Green	Right	7	18	0.0313639
16:50:29	60629	2018-07-05	1	1016BC03	1	Red	Left	39	0	0.142844
16:50:35	60635	2018-07-05	1	1016F88B	1	Green	Right	14	38	0.152949
16:50:41	60641	2018-07-05	1	1016F337	1	Green	Right	26	14	0.129362
16:50:50	60650	2018-07-05	1	10171B3A	1	Green	Right	3	3	0.492502
16:50:53	60653	2018-07-05	1	1016D528	1	Green	Right	9	26	0.0724397
16:51:20	60680	2018-07-05	1	1016B749	1	Green	Right	17	6	0.172058
16:51:39	60699	2018-07-05	1	1016ED44	1	Green	Right	8	6	0.722343
16:52:06	60726	2018-07-05	1	1016D528	1	Green	Right	10	26	0.0724397
16:52:40	60760	2018-07-05	1	1016B749	1	Green	Right	18	6	0.172058
16:53:18	60798	2018-07-05	1	1016D528	1	Green	Right	11	26	0.0724397
16:53:28	60808	2018-07-05	1	1016BC03	1	Green	Right	39	1	0.142844
16:53:31	60811	2018-07-05	1	1016F337	1	Green	Right	27	14	0.129362
16:53:39	60819	2018-07-05	1	1016F5E7	1	Red	Left	21	11	0.172127
16:53:57	60837	2018-07-05	1	1016F5E7	1	Red	Left	21	12	0.172127
16:53:58	60838	2018-07-05	1	1016B749	1	Green	Right	19	6	0.172058
16:54:12	60852	2018-07-05	1	1016F5E7	1	Green	Right	21	13	0.172127
16:54:16	60856	2018-07-05	1	103F665D	1	Green	Right	5	0	0.247829
16:54:30	60870	2018-07-05	1	1016EF0A	1	Green	Right	3	9	0.412734
16:56:03	60963	2018-07-05	1	1016F337	1	Red	Left	28	14	0.129362
16:56:24	60984	2018-07-05	1	1016F337	1	Green	Right	28	15	0.129362
16:56:27	60987	2018-07-05	1	103F665D	1	Red	Left	6	0	0.247829
16:56:32	60992	2018-07-05	1	1016B749	1	Green	Right	20	6	0.172058
16:57:35	61055	2018-07-05	1	103F665D	1	Green	Right	6	1	0.247829
16:57:39	61059	2018-07-05	1	1016E3D0	1	Green	Right	13	2	0.037491
17:00:03	61203	2018-07-05	1	1016F521	1	Green	Right	8	18	0.0313639
17:05:44	61544	2018-07-05	1	1016F88B	1	Red	Left	15	38	0.152949
17:05:48	61548	2018-07-05	1	1016F88B	1	Red	Left	15	39	0.152949
17:05:52	61552	2018-07-05	1	1016F88B	1	Red	Left	15	40	0.152949
17:05:57	61557	2018-07-05	1	1016F88B	1	Red	Left	15	41	0.152949
17:06:00	61560	2018-07-05	1	103F3A54	1	Green	Right	20	11	0.179788
17:06:02	61562	2018-07-05	1	1016F88B	1	Red	Left	15	42	0.152949
17:06:06	61566	2018-07-05	1	1016BC03	1	Green	Right	40	1	0.142844
17:06:09	61569	2018-07-05	1	1016F88B	1	Green	Right	15	43	0.152949
17:06:31	61591	2018-07-05	1	103F3A54	1	Red	Left	21	11	0.179788
17:06:40	61600	2018-07-05	1	103F3A54	1	Green	Right	21	12	0.179788
17:06:45	61605	2018-07-05	1	1016F5E7	1	Green	Right	22	13	0.172127
17:06:57	61617	2018-07-05	1	1016EF0A	1	Green	Right	4	9	0.412734
17:07:42	61662	2018-07-05	1	1016D528	1	Green	Right	12	26	0.0724397
17:08:02	61682	2018-07-05	1	1016F88B	1	Green	Right	16	43	0.152949
17:09:24	61764	2018-07-05	1	1016ED44	1	Green	Right	9	6	0.722343
17:09:33	61773	2018-07-05	1	1016A4E3	1	Red	Left	5	2	0.411648
17:09:36	61776	2018-07-05	1	1016A4E3	1	Red	Left	5	3	0.411648
17:09:43	61783	2018-07-05	1	1016A4E3	1	Green	Right	5	4	0.411648
17:10:24	61824	2018-07-05	1	1016F337	1	Green	Right	29	15	0.129362
17:10:49	61849	2018-07-05	1	1016F88B	1	Red	Left	17	43	0.152949
17:10:57	61857	2018-07-05	1	1016F88B	1	Red	Left	17	44	0.152949
17:11:09	61869	2018-07-05	1	1016F88B	1	Green	Right	17	45	0.152949
17:11:19	61879	2018-07-05	1	1016F337	1	Green	Right	30	15	0.129362
17:15:53	62153	2018-07-05	1	1016F337	1	Green	Right	31	15	0.129362
17:19:27	62367	2018-07-05	1	194836A0	3	Green	Left	7	7	0.553792
17:20:11	62411	2018-07-05	1	1948228D	3	Green	Left	1	3	1.28249
17:21:33	62493	2018-07-05	1	194836A0	3	Green	Left	8	7	0.553792
17:28:50	62930	2018-07-05	1	103F665D	1	Green	Right	7	1	0.247829
17:29:47	62987	2018-07-05	1	103F665D	1	Green	Right	8	1	0.247829
17:31:03	63063	2018-07-05	1	103F665D	1	Green	Right	9	1	0.247829
17:36:07	63367	2018-07-05	1	1016F5E7	1	Green	Right	23	13	0.172127
17:36:17	63377	2018-07-05	1	1016A4E3	1	Green	Right	6	4	0.411648
17:39:28	63568	2018-07-05	1	1016F337	1	Green	Right	32	15	0.129362
17:42:45	63765	2018-07-05	1	1016F521	2	Red	Left	9	18	0.0313639
17:44:39	63879	2018-07-05	1	1016F521	2	Red	Left	9	19	0.0313639
17:45:33	63933	2018-07-05	1	1016F521	2	Red	Left	9	20	0.0313639
17:46:44	64004	2018-07-05	1	1016F521	2	Green	Right	9	21	0.0313639
17:56:06	64566	2018-07-05	1	1016E3D0	2	Red	Left	14	2	0.037491
18:10:25	65425	2018-07-05	1	1016BC03	2	Red	Left	41	1	0.142844
18:10:29	65429	2018-07-05	1	194836A0	3	Green	Left	9	7	0.553792
18:11:12	65472	2018-07-05	1	1016ED44	2	Green	Right	10	6	0.722343
18:11:57	65517	2018-07-05	1	1016D528	2	Red	Left	13	26	0.0724397
18:16:08	65768	2018-07-05	1	1016D528	2	Red	Left	13	27	0.0724397
18:17:00	65820	2018-07-05	1	1016D528	2	Green	Right	13	28	0.0724397
18:17:25	65845	2018-07-05	1	1016D528	2	Green	Right	14	28	0.0724397
18:17:48	65868	2018-07-05	1	1016F5E7	2	Red	Left	24	13	0.172127
18:45:40	67540	2018-07-05	1	1948228D	3	Red	Right	2	3	1.28249
18:52:12	67932	2018-07-05	1	1016F5E7	2	Green	Right	24	14	0.180184
18:53:49	68029	2018-07-05	1	1016F5E7	2	Green	Right	25	14	0.180184
19:10:08	69008	2018-07-05	1	1016ED44	2	Red	Left	11	6	0.768487
19:10:42	69042	2018-07-05	1	1016D528	2	Red	Left	15	28	0.0724397
05:03:49	18229	2018-07-06	2	1016ED44	2	Red	Left	11	7	0.768487
05:04:22	18262	2018-07-06	2	1016BC03	2	Green	Right	41	2	0.142844
05:12:36	18756	2018-07-06	2	1016F88B	1	Green	Right	18	45	0.153676
05:15:52	18952	2018-07-06	2	1016BC03	2	Green	Right	42	2	0.142844
05:15:55	18955	2018-07-06	2	1016BC03	2	Green	Right	43	2	0.142844
05:16:38	18998	2018-07-06	2	130206F2	2	Green	Right	5	0	0.435017
05:16:44	19004	2018-07-06	2	194818C8	2	Green	Right	4	2	0.233256
05:18:22	19102	2018-07-06	2	1016F521	1	Red	Left	10	21	0.0322881
05:22:03	19323	2018-07-06	2	194836A0	3	Green	Left	10	7	0.736451
05:22:13	19333	2018-07-06	2	1016F521	1	Green	Right	10	22	0.0322881
05:28:57	19737	2018-07-06	2	194818C8	2	Green	Right	5	2	0.233256
05:29:15	19755	2018-07-06	2	1016ED44	2	Red	Left	11	8	0.768487
05:30:41	19841	2018-07-06	2	1016ED44	2	Green	Right	11	9	0.768487
05:36:20	20180	2018-07-06	2	1016E327	1	Green	Right	6	4	0.178311
05:36:41	20201	2018-07-06	2	130206F2	2	Green	Right	6	0	0.435017
06:00:56	21656	2018-07-06	2	17D16802	2	Green	Right	0	1	0.421387
06:05:06	21906	2018-07-06	2	194818C8	2	Green	Right	6	2	0.233256
06:11:37	22297	2018-07-06	2	194818C8	2	Green	Right	7	2	0.233256
06:14:17	22457	2018-07-06	2	130206F2	2	Green	Right	7	0	0.435017
06:14:56	22496	2018-07-06	2	17D16802	2	Green	Right	1	1	0.421387
06:25:50	23150	2018-07-06	2	194818C8	2	Green	Right	8	2	0.233256
06:26:10	23170	2018-07-06	2	198E63D6	2	Red	Left	1	1	0.400032
06:29:15	23355	2018-07-06	2	1016A405	1	Green	Right	9	10	0.199648
06:45:41	24341	2018-07-06	2	1016A405	1	Green	Right	10	10	0.199648
06:47:19	24439	2018-07-06	2	1016E327	1	Green	Right	7	4	0.180167
06:48:04	24484	2018-07-06	2	17D16802	2	Green	Right	2	1	0.593652
06:51:56	24716	2018-07-06	2	1948228D	3	Green	Left	2	4	1.28343
06:52:38	24758	2018-07-06	2	1016A405	1	Red	Left	11	10	0.199648
06:52:49	24769	2018-07-06	2	1016A405	1	Green	Right	11	11	0.199648
06:53:06	24786	2018-07-06	2	1016CEA0	1	Green	Right	22	14	0.173274
06:53:13	24793	2018-07-06	2	1302064A	1	Red	Left	0	0	0.0530099
06:54:18	24858	2018-07-06	2	1948228D	3	Green	Left	3	4	1.28343
06:54:37	24877	2018-07-06	2	1016CEA0	1	Green	Right	23	14	0.176691
06:55:48	24948	2018-07-06	2	1016CEA0	1	Green	Right	24	14	0.176691
06:57:21	25041	2018-07-06	2	1016EF0A	3	Green	Left	5	9	0.475532
06:57:28	25048	2018-07-06	2	1016EF0A	3	Green	Left	6	9	0.475532
06:57:39	25059	2018-07-06	2	1948228D	3	Green	Left	4	4	1.28343
07:00:51	25251	2018-07-06	2	1016CEA0	1	Green	Right	25	14	0.176691
07:02:13	25333	2018-07-06	2	1016EF0A	3	Red	Right	7	9	0.475532
07:02:22	25342	2018-07-06	2	1016EF0A	3	Green	Left	7	10	0.475532
07:02:45	25365	2018-07-06	2	194818C8	2	Green	Right	9	2	0.309064
07:04:07	25447	2018-07-06	2	194818C8	2	Green	Right	10	2	0.309064
07:04:55	25495	2018-07-06	2	1302064A	1	Green	Right	0	1	0.0530099
07:05:25	25525	2018-07-06	2	194836A0	3	Green	Left	11	7	0.737252
07:06:34	25594	2018-07-06	2	1016CEA0	1	Green	Right	26	14	0.176691
07:12:13	25933	2018-07-06	2	1016EF0A	3	Green	Left	8	10	0.475532
07:14:09	26049	2018-07-06	2	194836A0	3	Green	Left	12	7	0.737252
07:21:56	26516	2018-07-06	2	1016A4E3	3	Green	Left	7	4	0.457152
07:28:22	26902	2018-07-06	2	1948579D	1	Green	Right	5	2	0.0765271
07:30:14	27014	2018-07-06	2	103F4AD7	3	Green	Left	0	0	0.203579
07:30:20	27020	2018-07-06	2	1016D4DB	3	Green	Left	4	10	0.368887
07:30:25	27025	2018-07-06	2	17D16802	2	Green	Right	3	1	0.596176
07:31:20	27080	2018-07-06	2	1016D4DB	3	Green	Left	5	10	0.368887
07:32:46	27166	2018-07-06	2	1948579D	1	Green	Right	6	2	0.0765271
07:34:44	27284	2018-07-06	2	1016CEA0	1	Green	Right	27	14	0.176691
07:34:54	27294	2018-07-06	2	1016F521	1	Red	Left	11	22	0.0507095
07:35:03	27303	2018-07-06	2	1016F521	1	Green	Right	11	23	0.0507095
07:36:35	27395	2018-07-06	2	1016CEA0	1	Red	Left	28	14	0.176691
07:36:40	27400	2018-07-06	2	1016CEA0	1	Green	Right	28	15	0.176691
07:36:51	27411	2018-07-06	2	1016A405	1	Green	Right	12	11	0.212246
07:38:25	27505	2018-07-06	2	1016CEA0	1	Green	Right	29	15	0.176691
07:39:48	27588	2018-07-06	2	1016CEA0	1	Green	Right	30	15	0.176691
08:05:44	29144	2018-07-06	2	1.016e+117	1	Red	Left	4	1	0.17723
08:05:54	29154	2018-07-06	2	1.016e+117	1	Green	Right	4	2	0.17723
08:08:12	29292	2018-07-06	2	1.016e+117	1	Green	Right	5	2	0.17723
08:19:25	29965	2018-07-06	2	17D16802	2	Green	Right	4	1	0.596176
08:30:34	30634	2018-07-06	2	194836A0	3	Green	Left	13	7	0.737252
08:31:06	30666	2018-07-06	2	1948228D	3	Green	Left	5	4	1.28343
08:31:07	30667	2018-07-06	2	1016CEA0	1	Green	Left	31	15	0.176691
08:32:41	30761	2018-07-06	2	1.016e+117	1	Red	Right	6	2	0.17723
08:32:45	30765	2018-07-06	2	1.016e+117	1	Red	Right	6	3	0.17723
08:32:48	30768	2018-07-06	2	1.016e+117	1	Red	Right	6	4	0.17723
08:32:52	30772	2018-07-06	2	1.016e+117	1	Red	Right	6	5	0.17723
08:32:54	30774	2018-07-06	2	1.016e+117	1	Red	Right	6	6	0.17723
08:33:24	30804	2018-07-06	2	1.016e+117	1	Red	Right	6	7	0.17723
08:33:34	30814	2018-07-06	2	1.016e+117	1	Green	Left	6	8	0.17723
08:34:07	30847	2018-07-06	2	1016CEA0	1	Green	Left	32	15	0.176691
08:34:31	30871	2018-07-06	2	1016CEA0	1	Red	Right	33	15	0.176691
08:34:43	30883	2018-07-06	2	1016CEA0	1	Green	Left	33	16	0.176691
08:36:18	30978	2018-07-06	2	1016A405	1	Green	Left	13	11	0.212246
08:36:39	30999	2018-07-06	2	1016CEA0	1	Green	Left	34	16	0.176691
08:37:30	31050	2018-07-06	2	1.016e+117	1	Green	Left	7	8	0.17723
08:37:34	31054	2018-07-06	2	1016A405	1	Green	Left	14	11	0.212246
08:37:40	31060	2018-07-06	2	1016CE4D	1	Green	Left	3	0	0.155667
08:38:18	31098	2018-07-06	2	1016CEA0	1	Green	Left	35	16	0.176691
08:38:43	31123	2018-07-06	2	1016E327	1	Green	Left	8	4	0.180167
08:44:03	31443	2018-07-06	2	1016CE4D	1	Red	Right	4	0	0.155667
08:44:13	31453	2018-07-06	2	1.016e+117	1	Green	Left	8	8	0.17723
08:44:37	31477	2018-07-06	2	1.016e+117	1	Green	Left	9	8	0.17723
08:45:27	31527	2018-07-06	2	1.016e+117	1	Green	Left	10	8	0.17723
08:48:31	31711	2018-07-06	2	1016F88B	1	Green	Left	19	45	0.18406
08:48:33	31713	2018-07-06	2	103F3A54	1	Red	Right	22	12	0.255986
08:48:38	31718	2018-07-06	2	103F3A54	1	Red	Right	22	13	0.255986
08:48:46	31726	2018-07-06	2	103F3A54	1	Green	Left	22	14	0.255986
08:50:55	31855	2018-07-06	2	1016F88B	1	Green	Left	20	45	0.18406
08:51:57	31917	2018-07-06	2	1016C2DE	1	Green	Left	6	3	0.134319
08:52:05	31925	2018-07-06	2	1016C2DE	1	Green	Left	7	3	0.134319
08:54:29	32069	2018-07-06	2	17D16802	2	Green	Left	5	1	0.596176
08:55:29	32129	2018-07-06	2	1948579D	1	Red	Right	7	2	0.0765271
08:55:44	32144	2018-07-06	2	1948139B	1	Green	Left	2	0	0.221196
08:55:58	32158	2018-07-06	2	1948579D	1	Green	Left	7	3	0.0765271
08:56:07	32167	2018-07-06	2	1016C2DE	1	Green	Left	8	3	0.180513
08:56:37	32197	2018-07-06	2	1948579D	1	Green	Left	8	3	0.0765271
08:57:22	32242	2018-07-06	2	130206F2	2	Green	Left	8	0	0.548747
09:02:50	32570	2018-07-06	2	1016F407	1	Green	Left	3	0	0.12303
09:05:21	32721	2018-07-06	2	130206F2	2	Green	Left	9	0	0.548747
09:06:45	32805	2018-07-06	2	1016F407	1	Green	Left	4	0	0.12303
09:11:14	33074	2018-07-06	2	1016CE4D	1	Red	Right	4	1	0.212256
09:11:22	33082	2018-07-06	2	1016CE4D	1	Red	Right	4	2	0.212256
09:11:31	33091	2018-07-06	2	1016CE4D	1	Red	Right	4	3	0.212256
09:11:34	33094	2018-07-06	2	1016CE4D	1	Red	Right	4	4	0.212256
09:12:51	33171	2018-07-06	2	1016F88B	1	Red	Right	21	45	0.208928
09:14:32	33272	2018-07-06	2	1016CE4D	1	Green	Left	4	5	0.212256
09:14:47	33287	2018-07-06	2	1016F88B	1	Green	Left	21	46	0.208928
09:16:57	33417	2018-07-06	2	1016F88B	1	Green	Left	22	46	0.208928
09:20:58	33658	2018-07-06	2	1016E3D0	1	Green	Left	14	3	0.0610807
09:22:28	33748	2018-07-06	2	1016E3D0	1	Red	Right	15	3	0.0610807
09:22:32	33752	2018-07-06	2	1016E3D0	1	Red	Right	15	4	0.0610807
09:22:37	33757	2018-07-06	2	1016E3D0	1	Red	Right	15	5	0.0610807
09:25:00	33900	2018-07-06	2	1016C265	1	Green	Left	1	20	0.15108
09:29:35	34175	2018-07-06	2	10171B3A	3	Green	Right	4	3	0.522593
09:29:52	34192	2018-07-06	2	1948228D	3	Green	Right	6	4	1.28403
09:30:01	34201	2018-07-06	2	194836A0	3	Green	Right	14	7	0.738239
09:31:50	34310	2018-07-06	2	1016A4E3	3	Red	Left	8	4	0.475398
09:31:56	34316	2018-07-06	2	1948228D	3	Green	Right	7	4	1.28403
09:32:03	34323	2018-07-06	2	1016C265	1	Red	Right	2	20	0.15108
09:32:04	34324	2018-07-06	2	194836A0	3	Red	Left	15	7	0.738239
09:32:26	34346	2018-07-06	2	10171B3A	3	Green	Right	5	3	0.579497
09:33:14	34394	2018-07-06	2	194836A0	3	Green	Right	15	8	0.738239
09:34:55	34495	2018-07-06	2	1016A4E3	3	Green	Right	8	5	0.506297
09:37:01	34621	2018-07-06	2	1016C265	1	Green	Left	2	21	0.152317
09:57:30	35850	2018-07-06	2	194818C8	2	Green	Left	11	2	0.312867
09:59:32	35972	2018-07-06	2	194818C8	2	Green	Left	12	2	0.312867
10:02:39	36159	2018-07-06	2	194818C8	2	Green	Left	13	2	0.312867
10:05:22	36322	2018-07-06	2	1.016e+117	2	Green	Left	11	8	0.225213
10:05:35	36335	2018-07-06	2	1016B749	2	Green	Left	21	6	0.231154
10:05:44	36344	2018-07-06	2	1016F521	2	Green	Left	12	23	0.0554265
10:05:59	36359	2018-07-06	2	1016F88B	2	Green	Left	23	46	0.208928
10:06:42	36402	2018-07-06	2	1016F88B	2	Green	Left	24	46	0.208928
10:06:55	36415	2018-07-06	2	1016F88B	2	Green	Left	25	46	0.208928
10:07:03	36423	2018-07-06	2	1016F88B	2	Green	Left	26	46	0.208928
10:07:08	36428	2018-07-06	2	1016F521	2	Green	Left	13	23	0.0554265
10:07:15	36435	2018-07-06	2	1016F521	2	Green	Left	14	23	0.0554265
10:07:29	36449	2018-07-06	2	1016B749	2	Red	Right	22	6	0.231154
10:07:37	36457	2018-07-06	2	1016F521	2	Green	Left	15	23	0.0554265
10:07:42	36462	2018-07-06	2	1016B749	2	Red	Right	22	7	0.231154
10:07:44	36464	2018-07-06	2	1016B749	2	Red	Right	22	8	0.231154
10:07:55	36475	2018-07-06	2	1.016e+117	2	Green	Left	12	8	0.225213
10:08:00	36480	2018-07-06	2	1016B749	2	Green	Left	22	9	0.231154
10:10:49	36649	2018-07-06	2	1016A4E3	3	Green	Right	9	5	0.506297
10:10:54	36654	2018-07-06	2	1016B749	2	Green	Left	23	9	0.231154
10:11:13	36673	2018-07-06	2	103F665D	2	Red	Right	10	1	0.326933
10:11:18	36678	2018-07-06	2	103F665D	2	Green	Left	10	2	0.326933
10:12:38	36758	2018-07-06	2	103F665D	2	Red	Right	11	2	0.326933
10:13:25	36805	2018-07-06	2	103F665D	2	Green	Left	11	3	0.326933
10:16:21	36981	2018-07-06	2	1948228D	3	Green	Right	8	4	1.46669
10:16:54	37014	2018-07-06	2	194836A0	3	Green	Right	16	8	0.738239
10:17:25	37045	2018-07-06	2	1948228D	3	Green	Right	9	4	1.46669
10:20:27	37227	2018-07-06	2	1016A405	1	Green	Left	15	11	0.299349
10:21:38	37298	2018-07-06	2	1016A405	1	Green	Left	16	11	0.299349
10:23:15	37395	2018-07-06	2	103F4AD7	2	Red	Right	1	0	0.212672
10:23:44	37424	2018-07-06	2	103F4AD7	2	Green	Left	1	1	0.212672
10:25:37	37537	2018-07-06	2	194818C8	2	Green	Left	14	2	0.312867
10:26:04	37564	2018-07-06	2	103F4AD7	2	Red	Right	2	1	0.212672
10:26:21	37581	2018-07-06	2	103F4AD7	2	Green	Left	2	2	0.212672
10:26:22	37582	2018-07-06	2	1016CEA0	1	Green	Left	36	16	0.222445
10:26:47	37607	2018-07-06	2	194836A0	3	Green	Right	17	8	0.738239
10:26:59	37619	2018-07-06	2	1016C265	1	Green	Left	3	21	0.152317
10:27:05	37625	2018-07-06	2	1016D4DB	2	Green	Left	6	10	0.397255
10:27:13	37633	2018-07-06	2	1016D4DB	2	Green	Left	7	10	0.397255
10:28:01	37681	2018-07-06	2	1016D4DB	2	Green	Left	8	10	0.397255
10:28:19	37699	2018-07-06	2	1016CEA0	1	Green	Left	37	16	0.222445
10:28:37	37717	2018-07-06	2	130206F2	2	Green	Left	10	0	0.550956
10:29:21	37761	2018-07-06	2	1016D4DB	2	Green	Left	9	10	0.397255
10:31:26	37886	2018-07-06	2	1016CEA0	1	Green	Left	38	16	0.222445
10:32:37	37957	2018-07-06	2	1016C265	1	Green	Left	4	21	0.152317
10:32:49	37969	2018-07-06	2	1016CEA0	1	Green	Left	39	16	0.222445
10:33:39	38019	2018-07-06	2	1016CE4D	1	Green	Left	5	5	0.212256
10:33:47	38027	2018-07-06	2	1016CE4D	1	Green	Left	6	5	0.212256
10:34:07	38047	2018-07-06	2	1016C2DE	1	Green	Left	9	3	0.180513
10:34:09	38049	2018-07-06	2	1016CEA0	1	Green	Left	40	16	0.222445
10:36:39	38199	2018-07-06	2	1016CEA0	1	Green	Left	41	16	0.222445
10:38:34	38314	2018-07-06	2	1016CEA0	1	Green	Left	42	16	0.222445
10:41:22	38482	2018-07-06	2	1948579D	1	Green	Left	9	3	0.0775143
10:41:51	38511	2018-07-06	2	1016C2DE	1	Red	Right	10	3	0.180513
10:45:08	38708	2018-07-06	2	1948579D	1	Green	Left	10	3	0.0775143
10:48:13	38893	2018-07-06	2	1948579D	1	Green	Left	11	3	0.0775143
10:53:21	39201	2018-07-06	2	103F665D	1	Green	Left	12	3	0.326933
10:53:59	39239	2018-07-06	2	1016AB4A	1	Green	Left	0	0	0.170463
10:55:20	39320	2018-07-06	2	1016A4E3	1	Red	Right	10	5	0.506297
10:55:37	39337	2018-07-06	2	1016A4E3	1	Green	Left	10	6	0.506297
10:55:50	39350	2018-07-06	2	19480985	2	Green	Left	1	1	0.292637
10:56:44	39404	2018-07-06	2	1016F521	1	Green	Left	16	23	0.0554265
10:56:59	39419	2018-07-06	2	19480985	2	Green	Left	2	1	0.292637
10:57:43	39463	2018-07-06	2	1016E3D0	1	Green	Left	15	6	0.0610807
10:58:08	39488	2018-07-06	2	1016B749	1	Green	Left	24	9	0.231154
10:58:55	39535	2018-07-06	2	1016F88B	1	Red	Right	27	46	0.208928
10:58:59	39539	2018-07-06	2	1016F88B	1	Red	Right	27	47	0.208928
10:59:02	39542	2018-07-06	2	1016F88B	1	Red	Right	27	48	0.208928
10:59:04	39544	2018-07-06	2	1016B749	1	Green	Left	25	9	0.231154
10:59:15	39555	2018-07-06	2	1016F521	1	Green	Left	17	23	0.0554265
10:59:31	39571	2018-07-06	2	1016F88B	1	Red	Right	27	49	0.208928
10:59:36	39576	2018-07-06	2	1016F88B	1	Red	Right	27	50	0.208928
10:59:38	39578	2018-07-06	2	1016F88B	1	Red	Right	27	51	0.208928
10:59:40	39580	2018-07-06	2	1016F88B	1	Red	Right	27	52	0.208928
10:59:42	39582	2018-07-06	2	1016F88B	1	Red	Right	27	53	0.208928
11:00:01	39601	2018-07-06	2	1016F88B	1	Green	Left	27	54	0.208928
11:00:07	39607	2018-07-06	2	1016B749	1	Green	Left	26	9	0.231154
11:00:27	39627	2018-07-06	2	1016A405	1	Green	Left	17	11	0.299349
11:00:29	39629	2018-07-06	2	1016F521	1	Red	Right	18	23	0.0554265
11:00:38	39638	2018-07-06	2	1016F521	1	Red	Right	18	24	0.0554265
11:01:04	39664	2018-07-06	2	1016F521	1	Red	Right	18	25	0.0554265
11:01:07	39667	2018-07-06	2	103F3A54	1	Green	Left	23	14	0.269461
11:01:58	39718	2018-07-06	2	1016B749	1	Red	Right	27	9	0.231154
11:02:30	39750	2018-07-06	2	1016B749	1	Green	Left	27	10	0.231154
11:06:52	40012	2018-07-06	2	1016D257	1	Green	Left	13	2	0.203663
11:08:00	40080	2018-07-06	2	1302064A	1	Green	Left	1	1	0.0674578
11:08:43	40123	2018-07-06	2	1016D257	1	Green	Left	14	2	0.203663
11:11:19	40279	2018-07-06	2	1.016e+117	1	Green	Left	13	8	0.225213
11:12:06	40326	2018-07-06	2	194836A0	3	Green	Right	18	8	0.738239
11:15:46	40546	2018-07-06	2	10171B3A	3	Green	Right	6	3	0.579497
11:17:55	40675	2018-07-06	2	10171B3A	3	Green	Right	7	3	0.579497
11:18:10	40690	2018-07-06	2	194836A0	3	Green	Right	19	8	0.738239
11:20:56	40856	2018-07-06	2	10171B3A	3	Green	Right	8	3	0.579497
11:21:59	40919	2018-07-06	2	10171B3A	3	Green	Right	9	3	0.579497
11:40:17	42017	2018-07-06	2	1016E327	1	Green	Left	9	4	0.232123
11:41:16	42076	2018-07-06	2	1016F407	1	Green	Left	5	0	0.12303
11:52:34	42754	2018-07-06	2	1016CEA0	1	Green	Left	43	16	0.222445
11:53:11	42791	2018-07-06	2	1016CEA0	1	Green	Left	44	16	0.222445
11:54:17	42857	2018-07-06	2	1016CEA0	1	Green	Left	45	16	0.222445
11:54:25	42865	2018-07-06	2	1948139B	1	Green	Left	3	0	0.22169
11:54:54	42894	2018-07-06	2	1016CEA0	1	Green	Left	46	16	0.222445
11:55:06	42906	2018-07-06	2	1948228D	3	Green	Right	10	4	1.46669
11:55:14	42914	2018-07-06	2	1016F88B	1	Green	Left	28	54	0.208928
11:55:37	42937	2018-07-06	2	1016CEA0	1	Green	Left	47	16	0.222445
11:56:50	43010	2018-07-06	2	1016CEA0	1	Green	Left	48	16	0.222445
11:57:38	43058	2018-07-06	2	1016F88B	1	Green	Left	29	54	0.208928
11:57:45	43065	2018-07-06	2	1948228D	3	Green	Right	11	4	1.46669
11:58:41	43121	2018-07-06	2	10171B3A	3	Green	Right	10	3	0.579497
11:59:00	43140	2018-07-06	2	1016CEA0	1	Red	Right	49	16	0.222445
11:59:48	43188	2018-07-06	2	1016CEA0	1	Green	Left	49	17	0.222445
12:00:10	43210	2018-07-06	2	1016F88B	1	Green	Left	30	54	0.208928
12:01:06	43266	2018-07-06	2	1016CEA0	1	Green	Left	50	17	0.222445
12:02:12	43332	2018-07-06	2	1016CEA0	1	Green	Left	51	17	0.222445
12:03:06	43386	2018-07-06	2	1016F407	1	Green	Left	6	0	0.12303
12:10:11	43811	2018-07-06	2	1016F521	2	Green	Left	18	26	0.0554265
12:10:43	43843	2018-07-06	2	1948579D	1	Red	Right	12	3	0.0775143
12:11:46	43906	2018-07-06	2	1948579D	1	Green	Left	12	4	0.0775143
12:20:08	44408	2018-07-06	2	130206F2	2	Green	Left	11	0	0.569335
12:21:59	44519	2018-07-06	2	1016C2DE	2	Green	Left	10	4	0.226706
12:24:40	44680	2018-07-06	2	1.016e+117	2	Green	Left	14	8	0.273197
12:25:19	44719	2018-07-06	2	1016A4E3	2	Green	Left	11	6	0.524542
12:25:53	44753	2018-07-06	2	19480985	2	Green	Left	3	1	0.30078
12:25:57	44757	2018-07-06	2	1016C2DE	2	Green	Left	11	4	0.226706
12:26:30	44790	2018-07-06	2	1016D257	2	Green	Left	15	2	0.235515
12:26:48	44808	2018-07-06	2	1016C2DE	2	Green	Left	12	4	0.226706
12:28:11	44891	2018-07-06	2	1016D257	2	Green	Left	16	2	0.235515
12:28:18	44898	2018-07-06	2	194818C8	2	Green	Left	15	2	0.316148
12:28:22	44902	2018-07-06	2	1016A4E3	2	Green	Left	12	6	0.524542
12:28:31	44911	2018-07-06	2	1016D4DB	2	Red	Right	10	10	0.419434
12:28:56	44936	2018-07-06	2	1016D4DB	2	Green	Left	10	11	0.419434
12:29:21	44961	2018-07-06	2	1016C265	1	Red	Right	5	21	0.190132
12:29:34	44974	2018-07-06	2	1016D4DB	2	Green	Left	11	11	0.419434
12:29:44	44984	2018-07-06	2	1016C265	1	Green	Left	5	22	0.190132
12:33:28	45208	2018-07-06	2	1016A4E3	2	Green	Left	13	6	0.524542
12:35:34	45334	2018-07-06	2	19480985	2	Green	Left	4	1	0.30078
12:49:28	46168	2018-07-06	2	1016C2DE	1	Green	Left	13	4	0.226706
12:52:13	46333	2018-07-06	2	1016F88B	1	Green	Left	31	54	0.233797
12:52:42	46362	2018-07-06	2	1016CEA0	1	Green	Left	52	17	0.267161
12:53:13	46393	2018-07-06	2	1016E327	1	Green	Left	10	4	0.274851
12:55:32	46532	2018-07-06	2	1016C2DE	1	Green	Left	14	4	0.226706
12:57:48	46668	2018-07-06	2	1016F88B	1	Green	Left	32	54	0.233797
12:59:04	46744	2018-07-06	2	1016CEA0	1	Green	Left	53	17	0.267161
12:59:22	46762	2018-07-06	2	1016F88B	1	Green	Left	33	54	0.233797
13:01:05	46865	2018-07-06	2	1016CEA0	1	Green	Left	54	17	0.267161
13:01:37	46897	2018-07-06	2	1016F521	2	Green	Left	19	26	0.0601435
13:02:11	46931	2018-07-06	2	1016F521	2	Green	Left	20	26	0.0601435
13:02:25	46945	2018-07-06	2	1016CEA0	1	Red	Right	55	17	0.267161
13:02:45	46965	2018-07-06	2	1016CEA0	1	Green	Left	55	18	0.267161
13:05:20	47120	2018-07-06	2	1016CEA0	1	Red	Right	56	18	0.267161
13:05:54	47154	2018-07-06	2	1016CEA0	1	Green	Left	56	19	0.267161
13:11:08	47468	2018-07-06	2	194818C8	2	Green	Left	16	2	0.316148
13:11:38	47498	2018-07-06	2	1016CEA0	1	Green	Left	57	19	0.267161
13:11:42	47502	2018-07-06	2	1016C265	1	Green	Left	6	22	0.190132
13:14:22	47662	2018-07-06	2	1016CEA0	1	Green	Left	58	19	0.267161
13:15:30	47730	2018-07-06	2	1016C265	1	Green	Left	7	22	0.190132
13:16:34	47794	2018-07-06	2	1016C265	1	Red	Right	8	22	0.190132
13:16:38	47798	2018-07-06	2	194836A0	3	Green	Right	20	8	0.739226
13:17:01	47821	2018-07-06	2	1016C265	1	Green	Left	8	23	0.190132
13:19:54	47994	2018-07-06	2	194836A0	3	Green	Right	21	8	0.739226
13:30:05	48605	2018-07-06	2	1016A4E3	1	Red	Right	14	6	0.524542
13:37:06	49026	2018-07-06	2	1016E3D0	1	Green	Left	16	6	0.0754397
13:38:16	49096	2018-07-06	2	1016CE4D	1	Green	Left	7	5	0.268845
13:41:44	49304	2018-07-06	2	1016A4E3	1	Green	Left	14	7	0.524542
13:44:32	49472	2018-07-06	2	1016CEA0	1	Green	Left	59	19	0.267161
13:53:59	50039	2018-07-06	2	1016E327	1	Green	Left	11	4	0.274851
13:54:04	50044	2018-07-06	2	1016CEA0	1	Green	Left	60	19	0.267161
13:55:19	50119	2018-07-06	2	1016CEA0	1	Green	Left	61	19	0.267161
13:55:59	50159	2018-07-06	2	1016CEA0	1	Green	Left	62	19	0.267161
13:56:12	50172	2018-07-06	2	1016E327	1	Green	Left	12	4	0.274851
13:57:43	50263	2018-07-06	2	1016D257	1	Red	Right	17	2	0.235515
13:57:47	50267	2018-07-06	2	1016D257	1	Red	Right	17	3	0.235515
13:58:10	50290	2018-07-06	2	1016F88B	1	Green	Left	34	54	0.233797
14:00:20	50420	2018-07-06	2	1.016e+117	2	Green	Left	15	8	0.273197
14:01:02	50462	2018-07-06	2	1016F521	1	Green	Left	21	26	0.0601435
14:01:27	50487	2018-07-06	2	1016A405	1	Red	Right	18	11	0.386451
14:01:33	50493	2018-07-06	2	1016A405	1	Green	Left	18	12	0.386451
14:02:00	50520	2018-07-06	2	1016A405	1	Green	Left	19	12	0.386451
14:02:34	50554	2018-07-06	2	1016C2DE	1	Green	Left	15	4	0.226706
14:02:53	50573	2018-07-06	2	1016A405	1	Red	Right	20	12	0.386451
14:02:57	50577	2018-07-06	2	1016A405	1	Green	Left	20	13	0.386451
14:04:21	50661	2018-07-06	2	1016C2DE	1	Red	Right	16	4	0.226706
14:04:23	50663	2018-07-06	2	1016C2DE	1	Red	Right	16	5	0.226706
14:04:38	50678	2018-07-06	2	1016C2DE	1	Green	Left	16	6	0.226706
14:05:11	50711	2018-07-06	2	1016F88B	1	Green	Left	35	54	0.233797
14:05:20	50720	2018-07-06	2	1016F88B	1	Green	Left	36	54	0.233797
14:07:54	50874	2018-07-06	2	1016D528	2	Green	Left	15	29	0.0972503
14:21:09	51669	2018-07-06	2	1016F5E7	2	Green	Left	26	14	0.213845
14:38:22	52702	2018-07-06	2	194836A0	3	Green	Right	22	8	0.739226
14:57:06	53826	2018-07-06	2	1016F5E7	2	Green	Left	27	14	0.213845
14:58:16	53896	2018-07-06	2	1016F337	1	Red	Right	33	15	0.166447
14:58:23	53903	2018-07-06	2	1016F337	1	Green	Left	33	16	0.166447
15:03:18	54198	2018-07-06	2	1016F337	1	Green	Left	34	16	0.166447
15:06:25	54385	2018-07-06	2	1016CEA0	1	Green	Left	63	19	0.267161
15:07:14	54434	2018-07-06	2	1016F337	1	Red	Right	35	16	0.166447
15:07:50	54470	2018-07-06	2	1016CEA0	1	Green	Left	64	19	0.267161
15:09:28	54568	2018-07-06	2	1016CEA0	1	Green	Left	65	19	0.267161
15:09:59	54599	2018-07-06	2	1016F337	1	Green	Left	35	17	0.166447
15:18:53	55133	2018-07-06	2	1016CEA0	1	Green	Left	66	19	0.267161
15:21:06	55266	2018-07-06	2	1016CEA0	1	Green	Left	67	19	0.267161
15:22:15	55335	2018-07-06	2	1016CEA0	1	Green	Left	68	19	0.267161
15:23:23	55403	2018-07-06	2	1016F88B	1	Green	Left	37	54	0.233797
15:23:57	55437	2018-07-06	2	1016E3D0	2	Red	Right	17	6	0.0754397
15:24:00	55440	2018-07-06	2	1.016e+117	1	Green	Left	16	8	0.273197
15:24:11	55451	2018-07-06	2	1016CEA0	1	Green	Left	69	19	0.267161
15:24:29	55469	2018-07-06	2	1016F88B	1	Green	Left	38	54	0.233797
15:24:32	55472	2018-07-06	2	1016CE4D	1	Red	Right	8	5	0.268845
15:24:48	55488	2018-07-06	2	1016F88B	1	Green	Left	39	54	0.233797
15:28:02	55682	2018-07-06	2	1016F337	1	Green	Left	36	17	0.166447
15:28:09	55689	2018-07-06	2	1.016e+117	1	Green	Left	17	8	0.273197
15:28:24	55704	2018-07-06	2	1016F88B	1	Green	Left	40	54	0.233797
15:32:20	55940	2018-07-06	2	1016E3D0	2	Green	Left	17	7	0.0754397
15:32:29	55949	2018-07-06	2	1016F5E7	2	Green	Left	28	14	0.213845
15:36:23	56183	2018-07-06	2	1.016e+117	1	Green	Left	18	8	0.273197
15:36:33	56193	2018-07-06	2	1016A405	1	Red	Right	21	13	0.386451
15:36:59	56219	2018-07-06	2	1016A405	1	Green	Left	21	14	0.386451
15:37:39	56259	2018-07-06	2	1948228D	3	Green	Right	12	4	1.46729
15:38:16	56296	2018-07-06	2	194836A0	3	Green	Right	23	8	0.739226
15:38:40	56320	2018-07-06	2	1.016e+117	1	Green	Left	19	8	0.273197
15:38:54	56334	2018-07-06	2	1948228D	3	Green	Right	13	4	1.46729
15:45:40	56740	2018-07-06	2	1016C265	1	Green	Left	9	23	0.190132
15:47:45	56865	2018-07-06	2	1016B749	1	Green	Left	28	10	0.264443
15:47:56	56876	2018-07-06	2	1016CE4D	1	Green	Left	8	6	0.268845
15:48:53	56933	2018-07-06	2	1016F88B	1	Green	Left	41	54	0.233797
15:49:11	56951	2018-07-06	2	1016BC03	2	Green	Left	44	2	0.186295
15:49:21	56961	2018-07-06	2	1016B749	1	Green	Left	29	10	0.264443
15:49:37	56977	2018-07-06	2	103F665D	1	Green	Left	13	3	0.357981
15:49:39	56979	2018-07-06	2	1016C265	1	Green	Left	10	23	0.190132
15:50:05	57005	2018-07-06	2	1016F5E7	2	Green	Left	29	14	0.213845
15:50:15	57015	2018-07-06	2	103F665D	1	Green	Left	14	3	0.357981
15:50:17	57017	2018-07-06	2	194836A0	3	Green	Right	24	8	0.739226
15:50:26	57026	2018-07-06	2	1016F88B	1	Green	Left	42	54	0.233797
15:50:46	57046	2018-07-06	2	1016CEA0	1	Green	Left	70	19	0.267161
15:50:51	57051	2018-07-06	2	1016C2DE	1	Green	Left	17	6	0.226706
15:51:04	57064	2018-07-06	2	1016B749	1	Green	Left	30	10	0.264443
15:54:05	57245	2018-07-06	2	1016C2DE	1	Green	Left	18	6	0.226706
15:54:33	57273	2018-07-06	2	194836A0	3	Green	Right	25	8	0.739226
16:02:59	57779	2018-07-06	2	1016F337	1	Green	Left	37	17	0.166447
16:04:56	57896	2018-07-06	2	1016F337	1	Green	Left	38	17	0.166447
16:09:20	58160	2018-07-06	2	1016CEA0	1	Green	Left	71	19	0.267161
16:10:43	58243	2018-07-06	2	1016A4E3	2	Green	Left	15	7	0.524542
16:14:11	58451	2018-07-06	2	1016F407	1	Green	Left	7	0	0.150278
16:14:55	58495	2018-07-06	2	1016A405	1	Green	Left	22	14	0.386451
16:22:36	58956	2018-07-06	2	1016F337	1	Green	Left	39	17	0.166447
16:22:46	58966	2018-07-06	2	103F665D	1	Green	Left	15	3	0.357981
16:24:09	59049	2018-07-06	2	1016CEA0	1	Green	Left	72	19	0.267161
16:24:16	59056	2018-07-06	2	103F665D	1	Green	Left	16	3	0.357981
16:24:24	59064	2018-07-06	2	1016F337	1	Green	Left	40	17	0.166447
16:25:47	59147	2018-07-06	2	103F665D	1	Green	Left	17	3	0.357981
16:27:03	59223	2018-07-06	2	1016F337	1	Green	Left	41	17	0.166447
16:28:11	59291	2018-07-06	2	1016F521	2	Red	Right	22	26	0.0601435
16:28:12	59292	2018-07-06	2	1016D257	2	Green	Left	17	4	0.235515
16:29:37	59377	2018-07-06	2	1016D257	2	Green	Left	18	4	0.235515
16:32:08	59528	2018-07-06	2	1.016e+117	1	Green	Left	20	8	0.273197
16:32:34	59554	2018-07-06	2	1016F337	1	Green	Left	42	17	0.166447
16:35:19	59719	2018-07-06	2	1016F337	1	Green	Left	43	17	0.166447
16:35:34	59734	2018-07-06	2	1016F521	2	Green	Left	22	27	0.0601435
16:38:13	59893	2018-07-06	2	1016D257	2	Green	Left	19	4	0.235515
16:38:22	59902	2018-07-06	2	1016CEA0	1	Green	Left	73	19	0.267161
16:40:41	60041	2018-07-06	2	1016F88B	1	Green	Left	43	54	0.233797
16:43:06	60186	2018-07-06	2	1016CEA0	1	Green	Left	74	19	0.267161
09:14:25	33265	2018-07-11	7	1.016e+117	1	Red	Left	21	8	0.273197
09:14:45	33285	2018-07-11	7	1016C50E	1	Red	Left	0	0	0.276289
09:14:51	33291	2018-07-11	7	1016CE4D	1	Green	Right	9	6	0.268845
09:14:53	33293	2018-07-11	7	1016E3D0	1	Green	Right	18	7	0.0754397
09:15:01	33301	2018-07-11	7	1.016e+117	1	Green	Right	21	9	0.273197
09:15:14	33314	2018-07-11	7	1016FDEC	1	Green	Right	0	0	0
09:15:34	33334	2018-07-11	7	1016FF33	1	Green	Right	0	0	0
09:15:34	33334	2018-07-11	7	1016C50E	1	Red	Left	0	1	0.276289
09:16:04	33364	2018-07-11	7	1.016e+117	1	Green	Right	22	9	0.273197
09:16:12	33372	2018-07-11	7	1016E3D0	1	Green	Right	19	7	0.0754397
09:16:44	33404	2018-07-11	7	1016C50E	1	Green	Right	0	2	0.276289
09:16:58	33418	2018-07-11	7	1.016e+117	1	Green	Right	23	9	0.273197
09:17:38	33458	2018-07-11	7	1016FDEC	1	Green	Right	1	0	0
09:17:56	33476	2018-07-11	7	103F665D	1	Green	Right	18	3	0.357981
09:18:02	33482	2018-07-11	7	1016DA9C	1	Green	Right	1	0	0.237575
09:18:11	33491	2018-07-11	7	1016C09F	1	Green	Right	0	0	0.326865
09:18:38	33518	2018-07-11	7	1016CE4D	1	Green	Right	10	6	0.268845
09:19:04	33544	2018-07-11	7	103F665D	1	Green	Right	19	3	0.357981
09:19:04	33544	2018-07-11	7	1016C09F	1	Red	Left	1	0	0.326865
09:19:30	33570	2018-07-11	7	1.016e+117	1	Green	Right	24	9	0.273197
09:19:41	33581	2018-07-11	7	1016FF33	1	Green	Right	1	0	0
09:19:46	33586	2018-07-11	7	1016C09F	1	Red	Left	1	1	0.326865
09:19:55	33595	2018-07-11	7	1016C50E	1	Red	Left	1	2	0.276289
09:20:07	33607	2018-07-11	7	1016C09F	1	Green	Right	1	2	0.326865
09:22:23	33743	2018-07-11	7	1016C50E	1	Red	Left	1	3	0.276289
09:23:47	33827	2018-07-11	7	1016FBFD	1	Green	Right	0	0	0.259631
09:26:19	33979	2018-07-11	7	1016C09F	1	Red	Left	2	2	0.326865
09:26:27	33987	2018-07-11	7	10173C08	1	Green	Right	0	0	0.0141509
09:26:44	34004	2018-07-11	7	1016AB4A	1	Red	Left	1	0	0.21843
09:26:51	34011	2018-07-11	7	1016C09F	1	Green	Right	2	3	0.356488
09:27:27	34047	2018-07-11	7	1016FDEC	1	Green	Right	2	0	0
09:27:56	34076	2018-07-11	7	1.016e+117	1	Green	Right	25	9	0.29538
09:28:15	34095	2018-07-11	7	1016CE4D	1	Green	Right	11	6	0.292196
09:29:21	34161	2018-07-11	7	1016CE4D	1	Green	Right	12	6	0.292196
09:29:26	34166	2018-07-11	7	10173C08	1	Green	Right	1	0	0.0161711
09:29:52	34192	2018-07-11	7	1016E3D0	1	Green	Right	20	7	0.0786043
09:30:00	34200	2018-07-11	7	1016FDEC	1	Green	Right	3	0	0
09:30:35	34235	2018-07-11	7	1016FF33	1	Green	Right	2	0	0
09:30:39	34239	2018-07-11	7	1948139B	1	Green	Right	4	0	0.329696
09:30:49	34249	2018-07-11	7	1016AB4A	1	Green	Right	1	1	0.21843
09:30:55	34255	2018-07-11	7	1.016e+117	1	Green	Right	26	9	0.29538
09:31:51	34311	2018-07-11	7	1016FBFD	1	Green	Right	1	0	0.283659
09:32:22	34342	2018-07-11	7	10174C71	1	Green	Right	0	0	0.114389
09:52:26	35546	2018-07-11	7	1016FF33	1	Green	Right	3	0	0
09:52:30	35550	2018-07-11	7	1016E3D0	1	Green	Right	21	7	0.0786043
09:53:48	35628	2018-07-11	7	1016FBFD	1	Green	Right	2	0	0.283659
09:54:16	35656	2018-07-11	7	1016E3D0	1	Green	Right	22	7	0.0786043
09:54:25	35665	2018-07-11	7	1016FF33	1	Green	Right	4	0	0
09:55:14	35714	2018-07-11	7	1948579D	1	Green	Right	13	4	0.125482
09:55:19	35719	2018-07-11	7	10173C08	1	Green	Right	2	0	0.0161711
09:55:24	35724	2018-07-11	7	19481972	1	Green	Right	4	0	0.098308
09:57:06	35826	2018-07-11	7	10173C08	1	Green	Right	3	0	0.0161711
09:57:13	35833	2018-07-11	7	1016FBFD	1	Green	Right	3	0	0.283659
09:57:17	35837	2018-07-11	7	10174C71	1	Green	Right	1	0	0.114389
09:57:28	35848	2018-07-11	7	1.016e+117	1	Green	Right	27	9	0.29538
09:57:30	35850	2018-07-11	7	1.016e+117	1	Green	Right	28	9	0.29538
09:57:50	35870	2018-07-11	7	19481972	1	Green	Right	5	0	0.098308
09:57:53	35873	2018-07-11	7	1948579D	1	Green	Right	14	4	0.125482
09:58:41	35921	2018-07-11	7	1016AB4A	1	Red	Left	2	1	0.21843
10:10:47	36647	2018-07-11	7	103F665D	1	Green	Right	20	3	0.394135
10:17:13	37033	2018-07-11	7	10172A7D	2	Red	Left	0	0	0.546939
10:20:17	37217	2018-07-11	7	101745FE	2	Green	Right	0	0	0.0585862
10:20:24	37224	2018-07-11	7	1016CEA0	2	Green	Right	75	19	0.303182
10:21:00	37260	2018-07-11	7	1016D257	2	Green	Right	20	4	0.297084
10:21:09	37269	2018-07-11	7	10172A7D	2	Red	Left	0	1	0.546939
10:22:43	37363	2018-07-11	7	10172A7D	2	Red	Left	0	2	0.546939
10:23:42	37422	2018-07-11	7	101745FE	2	Green	Right	1	0	0.0585862
10:23:56	37436	2018-07-11	7	101719F3	2	Red	Left	0	0	0.370297
10:24:09	37449	2018-07-11	7	10172A7D	2	Red	Left	0	3	0.546939
10:24:26	37466	2018-07-11	7	1016D257	2	Green	Right	21	4	0.297084
10:24:33	37473	2018-07-11	7	1016D15F	2	Green	Right	0	0	0.0173975
10:24:42	37482	2018-07-11	7	1.016e+117	1	Green	Right	29	9	0.317562
10:24:44	37484	2018-07-11	7	1016FF33	1	Green	Right	5	0	0
10:24:50	37490	2018-07-11	7	10173C08	1	Green	Right	4	0	0.0181913
10:25:03	37503	2018-07-11	7	1016E3D0	1	Green	Right	23	7	0.0817688
10:25:14	37514	2018-07-11	7	1016ED44	2	Green	Right	12	9	0.859626
10:25:21	37521	2018-07-11	7	1016ED44	2	Green	Right	13	9	0.859626
10:25:31	37531	2018-07-11	7	1016D15F	2	Red	Left	1	0	0.0173975
10:25:34	37534	2018-07-11	7	1016FBFD	1	Green	Right	4	0	0.307686
10:25:36	37536	2018-07-11	7	1016CE4D	1	Green	Right	13	6	0.315546
10:25:50	37550	2018-07-11	7	101719F3	2	Red	Left	0	1	0.370297
10:26:16	37576	2018-07-11	7	130206F2	2	Green	Right	12	0	0.575896
10:26:45	37605	2018-07-11	7	1016D257	2	Green	Right	22	4	0.297084
10:26:56	37616	2018-07-11	7	1016D15F	2	Green	Right	1	1	0.0173975
10:28:00	37680	2018-07-11	7	1016FDEC	1	Green	Right	4	0	0
10:28:06	37686	2018-07-11	7	1016D15F	2	Green	Right	2	1	0.0173975
10:28:12	37692	2018-07-11	7	1016D15F	2	Green	Right	3	1	0.0173975
10:28:16	37696	2018-07-11	7	1016D15F	2	Green	Right	4	1	0.0173975
10:28:33	37713	2018-07-11	7	1016CE4D	1	Green	Right	14	6	0.315546
10:30:16	37816	2018-07-11	7	1016F88B	2	Red	Left	44	54	0.249845
10:30:37	37837	2018-07-11	7	1016FF33	1	Green	Right	6	0	0
10:30:43	37843	2018-07-11	7	1016E3D0	1	Green	Right	24	7	0.0817688
10:31:16	37876	2018-07-11	7	101745FE	2	Green	Right	2	0	0.0585862
10:31:44	37904	2018-07-11	7	10174C1D	2	Green	Right	0	0	0.426529
10:32:59	37979	2018-07-11	7	1016D15F	2	Green	Right	5	1	0.0173975
10:33:18	37998	2018-07-11	7	1016BE10	2	Green	Right	0	0	0.253954
10:34:01	38041	2018-07-11	7	1016D15F	2	Red	Left	6	1	0.0173975
10:34:04	38044	2018-07-11	7	10174C1D	2	Green	Right	1	0	0.426529
10:34:21	38061	2018-07-11	7	1016D15F	2	Green	Right	6	2	0.0173975
10:36:27	38187	2018-07-11	7	1016A405	2	Green	Right	23	14	0.443298
10:36:39	38199	2018-07-11	7	1016FD1F	2	Green	Right	0	0	0.371897
10:38:06	38286	2018-07-11	7	1016A405	2	Green	Right	24	14	0.443298
10:38:56	38336	2018-07-11	7	1016CEA0	2	Green	Right	76	19	0.303182
10:39:06	38346	2018-07-11	7	130206F2	2	Green	Right	13	0	0.575896
11:07:16	40036	2018-07-11	7	1948228D	3	Green	Left	14	4	1.46729
11:09:27	40167	2018-07-11	7	1948228D	3	Green	Left	15	4	1.46729
11:09:48	40188	2018-07-11	7	194836A0	3	Green	Left	26	8	0.739226
11:10:16	40216	2018-07-11	7	1016FDEC	1	Green	Right	5	0	0
11:12:07	40327	2018-07-11	7	1016FBFD	1	Green	Right	5	0	0.307686
11:12:14	40334	2018-07-11	7	1.016e+117	1	Green	Right	30	9	0.317562
11:15:08	40508	2018-07-11	7	194836A0	3	Green	Left	27	8	0.739226
11:15:23	40523	2018-07-11	7	1.016e+117	1	Green	Right	31	9	0.317562
11:17:02	40622	2018-07-11	7	1016CEA0	2	Green	Right	77	19	0.303182
11:17:22	40642	2018-07-11	7	1016FD1F	2	Green	Right	1	0	0.371897
11:17:36	40656	2018-07-11	7	1016D257	2	Green	Right	23	4	0.297084
11:17:43	40663	2018-07-11	7	1016B749	2	Green	Right	31	10	0.322913
11:18:01	40681	2018-07-11	7	1016D15F	2	Green	Right	7	2	0.0173975
11:18:09	40689	2018-07-11	7	10172A7D	2	Red	Left	0	4	0.546939
11:18:10	40690	2018-07-11	7	101719F3	2	Green	Right	0	2	0.370297
11:18:43	40723	2018-07-11	7	10174C1D	2	Green	Right	2	0	0.426529
11:18:54	40734	2018-07-11	7	1016D15F	2	Red	Left	8	2	0.0173975
11:19:07	40747	2018-07-11	7	1016D257	2	Green	Right	24	4	0.297084
11:19:11	40751	2018-07-11	7	1016D15F	2	Red	Left	8	3	0.0173975
11:19:17	40757	2018-07-11	7	1016D15F	2	Green	Right	8	4	0.0173975
11:19:32	40772	2018-07-11	7	1016D15F	2	Green	Right	9	4	0.0173975
11:19:40	40780	2018-07-11	7	1016CEA0	2	Green	Right	78	19	0.303182
11:19:48	40788	2018-07-11	7	1016A405	2	Red	Left	25	14	0.443298
11:19:56	40796	2018-07-11	7	1016A405	2	Red	Left	25	15	0.443298
11:20:17	40817	2018-07-11	7	1016ED44	2	Green	Right	14	9	0.859626
11:24:31	41071	2018-07-11	7	1016ED44	2	Green	Right	15	9	0.859626
11:25:13	41113	2018-07-11	7	10172A7D	2	Green	Right	0	5	0.546939
11:25:22	41122	2018-07-11	7	194818C8	2	Green	Right	17	2	0.321272
11:25:45	41145	2018-07-11	7	1016D15F	2	Green	Right	10	4	0.0173975
11:25:50	41150	2018-07-11	7	1016D15F	2	Green	Right	11	4	0.0173975
11:26:04	41164	2018-07-11	7	1016A405	2	Green	Right	25	16	0.443298
11:26:11	41171	2018-07-11	7	1016D15F	2	Green	Right	12	4	0.0173975
11:26:30	41190	2018-07-11	7	1016D15F	2	Green	Right	13	4	0.0173975
11:27:34	41254	2018-07-11	7	1016D4DB	2	Green	Right	12	11	0.426056
11:27:36	41256	2018-07-11	7	1016D4DB	2	Green	Right	13	11	0.426056
11:27:55	41275	2018-07-11	7	10174C1D	2	Green	Right	3	0	0.426529
11:28:03	41283	2018-07-11	7	1016C2DE	2	Red	Left	19	6	0.283578
11:28:10	41290	2018-07-11	7	1016FCD3	2	Green	Right	0	0	0.0224204
11:30:18	41418	2018-07-11	7	1.016e+117	1	Green	Right	32	9	0.317562
11:30:30	41430	2018-07-11	7	1016E3D0	1	Green	Right	25	7	0.0817688
11:30:34	41434	2018-07-11	7	1016FF33	1	Green	Right	7	0	0
11:30:40	41440	2018-07-11	7	10173C08	1	Green	Right	5	0	0.0181913
11:34:59	41699	2018-07-11	7	10173C08	1	Green	Right	6	0	0.0181913
11:35:09	41709	2018-07-11	7	1016CE4D	1	Green	Right	15	6	0.315546
11:35:16	41716	2018-07-11	7	1016FF33	1	Green	Right	8	0	0
11:35:58	41758	2018-07-11	7	1016FD1F	2	Green	Right	2	0	0.371897
11:36:02	41762	2018-07-11	7	1016CEA0	2	Green	Right	79	19	0.303182
11:37:17	41837	2018-07-11	7	1.016e+117	1	Green	Right	33	9	0.317562
11:37:28	41848	2018-07-11	7	1016FF33	1	Green	Right	9	0	0
11:38:38	41918	2018-07-11	7	1016CEA0	2	Green	Right	80	19	0.303182
11:38:58	41938	2018-07-11	7	1016D257	2	Green	Right	25	4	0.297084
11:39:13	41953	2018-07-11	7	10174C1D	2	Green	Right	4	0	0.426529
11:39:41	41981	2018-07-11	7	1016FF33	1	Green	Right	10	0	0
11:40:00	42000	2018-07-11	7	1016CE4D	1	Green	Right	16	6	0.315546
11:41:14	42074	2018-07-11	7	1016CEA0	2	Green	Right	81	19	0.303182
11:44:46	42286	2018-07-11	7	10173C08	1	Green	Right	7	0	0.0181913
11:45:06	42306	2018-07-11	7	1016A4E3	1	Green	Right	16	7	0.541102
11:51:22	42682	2018-07-11	7	1016FDEC	1	Green	Right	6	0	0
11:51:25	42685	2018-07-11	7	1016FBFD	1	Green	Right	6	0	0.307686
11:51:33	42693	2018-07-11	7	1302064A	2	Red	Left	2	1	0.10445
11:51:47	42707	2018-07-11	7	1016DA9C	1	Green	Right	2	0	0.297813
11:52:02	42722	2018-07-11	7	1948579D	1	Green	Right	15	4	0.187897
11:52:32	42752	2018-07-11	7	1302064A	2	Red	Left	2	2	0.10445
11:53:18	42798	2018-07-11	7	10172A7D	2	Green	Right	1	5	0.55316
11:53:51	42831	2018-07-11	7	1302064A	2	Green	Right	2	3	0.10445
11:53:59	42839	2018-07-11	7	1016D257	2	Red	Left	26	4	0.313613
11:54:52	42892	2018-07-11	7	1016D257	2	Green	Right	26	5	0.313613
11:55:17	42917	2018-07-11	7	1016D257	2	Green	Right	27	5	0.313613
11:55:28	42928	2018-07-11	7	1016F88B	2	Green	Right	44	55	0.281821
11:55:45	42945	2018-07-11	7	1948579D	1	Green	Right	16	4	0.202345
11:58:31	43111	2018-07-11	7	1016D257	2	Green	Right	28	5	0.313613
12:00:44	43244	2018-07-11	7	1016F88B	2	Green	Right	45	55	0.281821
12:00:50	43250	2018-07-11	7	1016D15F	2	Red	Left	14	4	0.0284472
12:00:55	43255	2018-07-11	7	10172A7D	2	Green	Right	2	5	0.55316
12:00:58	43258	2018-07-11	7	1016D15F	2	Green	Right	14	5	0.0284472
12:01:23	43283	2018-07-11	7	1016D15F	2	Green	Right	15	5	0.0284472
12:04:10	43450	2018-07-11	7	1016FBFD	1	Green	Right	7	0	0.335225
12:04:14	43454	2018-07-11	7	1016E3D0	1	Green	Right	26	7	0.10023
12:04:23	43463	2018-07-11	7	1016FF33	1	Green	Right	11	0	0
12:06:54	43614	2018-07-11	7	1302064A	2	Green	Right	3	3	0.10445
12:07:02	43622	2018-07-11	7	10174C1D	2	Green	Right	5	0	0.431618
12:07:39	43659	2018-07-11	7	1016FBFD	1	Green	Right	8	0	0.335225
12:08:24	43704	2018-07-11	7	1016CEA0	2	Green	Right	82	19	0.310015
12:08:52	43732	2018-07-11	7	1016FF33	1	Green	Right	12	0	0
12:10:19	43819	2018-07-11	7	1302064A	2	Green	Right	4	3	0.10445
12:10:26	43826	2018-07-11	7	1016B749	2	Red	Left	32	10	0.3342
12:13:22	44002	2018-07-11	7	101745FE	2	Red	Left	3	0	0.114924
12:13:30	44010	2018-07-11	7	101745FE	2	Green	Right	3	1	0.114924
12:13:39	44019	2018-07-11	7	1016ED44	2	Green	Right	16	9	0.866255
12:14:32	44072	2018-07-11	7	101719F3	2	Green	Right	1	2	0.387714
12:14:44	44084	2018-07-11	7	101719F3	2	Green	Right	2	2	0.387714
12:15:26	44126	2018-07-11	7	1016D15F	2	Green	Right	16	5	0.0284472
12:23:03	44583	2018-07-11	7	1016FBFD	1	Green	Right	9	0	0.335225
12:26:17	44777	2018-07-11	7	1016FBFD	1	Green	Right	10	0	0.335225
12:26:47	44807	2018-07-11	7	1016C265	1	Green	Right	11	23	0.246019
12:27:10	44830	2018-07-11	7	101745FE	2	Green	Right	4	1	0.114924
12:27:13	44833	2018-07-11	7	1016CEA0	2	Green	Right	83	19	0.310015
12:27:25	44845	2018-07-11	7	1016D257	2	Green	Right	29	5	0.313613
12:27:35	44855	2018-07-11	7	10172A7D	2	Green	Right	3	5	0.55316
12:27:39	44859	2018-07-11	7	1016FD1F	2	Green	Right	3	0	0.380242
12:27:42	44862	2018-07-11	7	1016F88B	2	Green	Right	46	55	0.281821
12:27:45	44865	2018-07-11	7	10174C1D	2	Green	Right	6	0	0.431618
12:27:52	44872	2018-07-11	7	10174C1D	2	Green	Right	7	0	0.431618
12:27:52	44872	2018-07-11	7	1948228D	3	Green	Left	16	4	1.46729
12:27:58	44878	2018-07-11	7	1.016e+117	1	Red	Left	34	9	0.339068
12:28:05	44885	2018-07-11	7	194836A0	3	Red	Right	28	8	0.739226
12:28:18	44898	2018-07-11	7	1016FDEC	1	Green	Right	7	0	0
12:28:29	44909	2018-07-11	7	1.016e+117	1	Green	Right	34	10	0.339068
12:28:41	44921	2018-07-11	7	1016DA9C	1	Red	Left	3	0	0.301778
12:28:44	44924	2018-07-11	7	1016FDEC	1	Green	Right	8	0	0
12:29:07	44947	2018-07-11	7	194836A0	3	Green	Left	28	9	0.739226
12:29:14	44954	2018-07-11	7	1016CEA0	2	Green	Right	84	19	0.311055
12:29:21	44961	2018-07-11	7	1016C09F	1	Red	Left	3	3	0.401603
12:29:24	44964	2018-07-11	7	1016C09F	1	Red	Left	3	4	0.401603
12:29:45	44985	2018-07-11	7	1016D257	2	Green	Right	30	5	0.315304
12:29:52	44992	2018-07-11	7	1016DA9C	1	Red	Left	3	1	0.301778
12:30:00	45000	2018-07-11	7	1016DA9C	1	Red	Left	3	2	0.301778
12:30:06	45006	2018-07-11	7	1016DA9C	1	Red	Left	3	3	0.301778
12:30:19	45019	2018-07-11	7	1948228D	3	Green	Left	17	4	1.64995
12:30:20	45020	2018-07-11	7	1016C09F	1	Red	Left	3	5	0.401603
12:30:22	45022	2018-07-11	7	103F665D	1	Green	Right	21	3	0.408339
12:30:23	45023	2018-07-11	7	1016C09F	1	Red	Left	3	6	0.401603
12:30:25	45025	2018-07-11	7	1.016e+117	1	Green	Right	35	10	0.339068
12:30:32	45032	2018-07-11	7	1016DA9C	1	Green	Right	3	4	0.301778
12:30:42	45042	2018-07-11	7	1016C09F	1	Green	Right	3	7	0.401603
12:31:08	45068	2018-07-11	7	103F665D	1	Red	Left	22	3	0.408339
12:31:11	45071	2018-07-11	7	103F665D	1	Red	Left	22	4	0.408339
12:31:19	45079	2018-07-11	7	1016DA9C	1	Green	Right	4	4	0.301778
12:31:22	45082	2018-07-11	7	103F665D	1	Green	Right	22	5	0.408339
12:31:27	45087	2018-07-11	7	1016C09F	1	Green	Right	4	7	0.401603
12:31:37	45097	2018-07-11	7	1016C265	1	Green	Right	12	23	0.247256
12:31:44	45104	2018-07-11	7	1016CEA0	2	Green	Right	85	19	0.311055
12:32:03	45123	2018-07-11	7	103F665D	1	Green	Right	23	5	0.408339
12:32:06	45126	2018-07-11	7	1016C09F	1	Green	Right	5	7	0.401603
12:32:36	45156	2018-07-11	7	194836A0	3	Green	Left	29	9	0.739226
12:33:10	45190	2018-07-11	7	103F690C	1	Green	Right	0	0	0.477787
12:33:21	45201	2018-07-11	7	1016C09F	1	Green	Right	6	7	0.401603
12:34:12	45252	2018-07-11	7	1016C09F	1	Green	Right	7	7	0.401603
12:34:19	45259	2018-07-11	7	1.016e+117	1	Green	Right	36	10	0.339068
12:34:26	45266	2018-07-11	7	10174C71	1	Green	Right	2	0	0.133124
12:34:31	45271	2018-07-11	7	1016CE4D	1	Green	Right	17	6	0.33569
12:34:49	45289	2018-07-11	7	1016A4E3	1	Green	Right	17	7	0.579624
12:35:08	45308	2018-07-11	7	1016FF33	1	Green	Right	13	0	0
12:35:27	45327	2018-07-11	7	1016C09F	1	Red	Left	8	7	0.401603
12:36:24	45384	2018-07-11	7	1016E3D0	1	Green	Right	27	7	0.10023
12:38:06	45486	2018-07-11	7	1016E3D0	1	Green	Right	28	7	0.10023
12:38:13	45493	2018-07-11	7	1016A4E3	1	Green	Right	18	7	0.579624
12:38:21	45501	2018-07-11	7	1948139B	1	Green	Right	5	0	0.396696
12:38:55	45535	2018-07-11	7	10174C71	1	Green	Right	3	0	0.133124
12:41:15	45675	2018-07-11	7	1016AB4A	1	Green	Right	2	2	0.240974
12:44:06	45846	2018-07-11	7	1016DA9C	1	Green	Right	5	4	0.301778
12:44:56	45896	2018-07-11	7	1016DA9C	1	Green	Right	6	4	0.301778
12:45:43	45943	2018-07-11	7	10173C08	1	Green	Right	8	0	0.0181913
12:46:19	45979	2018-07-11	7	1016DA9C	1	Green	Right	7	4	0.301778
12:46:49	46009	2018-07-11	7	1016E3D0	1	Green	Right	29	7	0.10023
12:46:55	46015	2018-07-11	7	1016FDEC	1	Green	Right	9	0	0
12:47:25	46045	2018-07-11	7	1016F88B	2	Green	Right	47	55	0.281821
12:48:07	46087	2018-07-11	7	10173C08	1	Green	Right	9	0	0.0181913
12:51:23	46283	2018-07-11	7	1016FF33	1	Green	Right	14	0	0
12:51:41	46301	2018-07-11	7	1016D15F	2	Red	Left	17	5	0.0284472
12:52:40	46360	2018-07-11	7	1016D15F	2	Green	Right	17	6	0.0284472
12:53:49	46429	2018-07-11	7	1016A405	1	Green	Right	26	16	0.468495
12:56:31	46591	2018-07-11	7	1016A405	1	Green	Right	27	16	0.468495
12:57:00	46620	2018-07-11	7	1016C265	1	Green	Right	13	23	0.247256
13:01:02	46862	2018-07-11	7	19481972	1	Green	Right	6	0	0.142562
13:01:13	46873	2018-07-11	7	1016DA9C	1	Green	Right	8	4	0.301778
13:01:20	46880	2018-07-11	7	1016A405	1	Green	Right	28	16	0.468495
13:02:06	46926	2018-07-11	7	1016DA9C	1	Green	Right	9	4	0.301778
13:02:31	46951	2018-07-11	7	1016A405	1	Green	Right	29	16	0.468495
13:02:47	46967	2018-07-11	7	1016DA9C	1	Green	Right	10	4	0.301778
13:04:47	47087	2018-07-11	7	19481972	1	Green	Right	7	0	0.142562
13:04:51	47091	2018-07-11	7	1016FBFD	1	Green	Right	11	0	0.335225
13:05:06	47106	2018-07-11	7	1016A405	1	Green	Right	30	16	0.468495
13:06:30	47190	2018-07-11	7	1016FD1F	2	Green	Right	4	0	0.384219
13:06:51	47211	2018-07-11	7	1016A4E3	1	Green	Right	19	7	0.579624
13:06:55	47215	2018-07-11	7	1016CEA0	2	Green	Right	86	19	0.311055
13:07:19	47239	2018-07-11	7	1016F88B	2	Green	Right	48	55	0.281821
13:08:43	47323	2018-07-11	7	1016E37C	2	Green	Right	0	0	0.440623
13:08:49	47329	2018-07-11	7	194818C8	2	Green	Right	18	2	0.326414
13:10:32	47432	2018-07-11	7	1016F88B	2	Green	Right	49	55	0.281821
13:10:46	47446	2018-07-11	7	1016D15F	2	Green	Right	18	6	0.0284472
13:11:02	47462	2018-07-11	7	10172A7D	2	Green	Right	4	5	0.584277
13:12:30	47550	2018-07-11	7	10172A7D	2	Green	Right	5	5	0.584277
13:23:53	48233	2018-07-11	7	130206F2	2	Green	Right	14	0	0.586316
13:26:13	48373	2018-07-11	7	1016CEA0	2	Green	Right	87	19	0.311055
13:26:59	48419	2018-07-11	7	1016C09F	1	Red	Left	8	8	0.401603
13:27:03	48423	2018-07-11	7	1.016e+117	1	Green	Right	37	10	0.339068
13:27:10	48430	2018-07-11	7	1016FDEC	1	Green	Right	10	0	0
13:27:22	48442	2018-07-11	7	10173C08	1	Green	Right	10	0	0.0181913
13:27:48	48468	2018-07-11	7	1016C09F	1	Green	Right	8	9	0.401603
13:27:51	48471	2018-07-11	7	1016E3D0	1	Green	Right	30	7	0.10023
13:27:56	48476	2018-07-11	7	1948579D	1	Green	Right	17	4	0.203332
13:28:01	48481	2018-07-11	7	1016FF33	1	Green	Right	15	0	0
13:30:16	48616	2018-07-11	7	1016C265	1	Green	Right	14	23	0.247256
13:30:23	48623	2018-07-11	7	1016FDEC	1	Green	Right	11	0	0
13:30:42	48642	2018-07-11	7	103F690C	1	Green	Right	1	0	0.477787
13:30:46	48646	2018-07-11	7	1016FBFD	1	Green	Right	12	0	0.335225
13:33:21	48801	2018-07-11	7	1.016e+117	1	Green	Right	38	10	0.339068
13:35:10	48910	2018-07-11	7	1.016e+117	1	Green	Right	39	10	0.339068
13:35:29	48929	2018-07-11	7	101745FE	2	Green	Right	5	1	0.114924
13:35:59	48959	2018-07-11	7	1016C265	1	Green	Right	15	23	0.247256
13:36:20	48980	2018-07-11	7	1016FD1F	2	Green	Right	5	0	0.384219
13:37:28	49048	2018-07-11	7	1016F88B	2	Red	Left	50	55	0.281821
13:37:43	49063	2018-07-11	7	1016F88B	2	Green	Right	50	56	0.281821
13:38:04	49084	2018-07-11	7	1016ED44	2	Green	Right	17	9	0.941104
13:39:01	49141	2018-07-11	7	1016E37C	2	Green	Right	1	0	0.440623
13:40:00	49200	2018-07-11	7	1016FCD3	2	Green	Right	1	0	0.0430389
13:40:26	49226	2018-07-11	7	1016D257	2	Green	Right	31	5	0.315304
13:40:30	49230	2018-07-11	7	1016CEA0	2	Green	Right	88	19	0.311055
13:40:31	49231	2018-07-11	7	1016D15F	2	Green	Right	19	6	0.0284472
13:40:34	49234	2018-07-11	7	1016CE4D	1	Green	Right	18	6	0.33569
13:40:40	49240	2018-07-11	7	1016F88B	2	Green	Right	51	56	0.281821
13:41:19	49279	2018-07-11	7	194818C8	2	Green	Right	19	2	0.326414
13:41:36	49296	2018-07-11	7	1016FBFD	1	Green	Right	13	0	0.335225
13:41:58	49318	2018-07-11	7	1016E37C	2	Green	Right	2	0	0.440623
13:46:42	49602	2018-07-11	7	1016B749	2	Green	Right	32	11	0.334716
13:47:17	49637	2018-07-11	7	1016FCD3	2	Green	Right	2	0	0.0430389
13:47:21	49641	2018-07-11	7	1016FCD3	2	Green	Right	3	0	0.0430389
13:47:38	49658	2018-07-11	7	10171B3A	2	Green	Right	11	3	0.636401
13:47:59	49679	2018-07-11	7	1.016e+117	1	Green	Right	40	10	0.339068
13:48:09	49689	2018-07-11	7	1016C265	1	Green	Right	16	23	0.247256
13:50:33	49833	2018-07-11	7	1016E3D0	1	Green	Right	31	7	0.10023
13:50:44	49844	2018-07-11	7	1016A405	1	Green	Right	31	16	0.468495
13:50:49	49849	2018-07-11	7	1016A4E3	1	Green	Right	20	7	0.579624
13:50:53	49853	2018-07-11	7	1016A4E3	1	Green	Right	21	7	0.579624
13:51:01	49861	2018-07-11	7	1016FF33	1	Green	Right	16	0	0
13:51:19	49879	2018-07-11	7	1.016e+117	1	Green	Right	41	10	0.339068
13:52:09	49929	2018-07-11	7	1016A405	1	Green	Right	32	16	0.468495
13:52:50	49970	2018-07-11	7	1016FF33	1	Green	Right	17	0	0
13:53:14	49994	2018-07-11	7	1016C265	1	Green	Right	17	23	0.247256
13:54:15	50055	2018-07-11	7	1016A405	1	Green	Right	33	16	0.468495
13:55:10	50110	2018-07-11	7	103F665D	1	Green	Right	24	5	0.408339
13:55:56	50156	2018-07-11	7	103F665D	1	Green	Right	25	5	0.408339
13:57:11	50231	2018-07-11	7	103F665D	1	Green	Right	26	5	0.408339
13:57:30	50250	2018-07-11	7	101745FE	2	Green	Right	6	1	0.114924
13:57:38	50258	2018-07-11	7	10172A7D	2	Green	Right	6	5	0.584277
13:57:50	50270	2018-07-11	7	1016C09F	1	Green	Right	9	9	0.401603
13:58:01	50281	2018-07-11	7	103F690C	1	Green	Right	2	0	0.477787
13:58:22	50302	2018-07-11	7	1016DA9C	1	Green	Right	11	4	0.301778
13:58:33	50313	2018-07-11	7	103F665D	1	Green	Right	27	5	0.408339
13:58:51	50331	2018-07-11	7	1016C09F	1	Green	Right	10	9	0.401603
13:58:57	50337	2018-07-11	7	1016FDEC	1	Green	Right	12	0	0
13:59:30	50370	2018-07-11	7	103F690C	1	Green	Right	3	0	0.477787
14:00:08	50408	2018-07-11	7	10173C08	1	Green	Right	11	0	0.0181913
14:01:42	50502	2018-07-11	7	1016A405	1	Green	Right	34	16	0.468495
14:02:22	50542	2018-07-11	7	1016FDEC	1	Green	Right	13	0	0
14:02:47	50567	2018-07-11	7	194836A0	3	Green	Left	30	9	0.739226
14:03:46	50626	2018-07-11	7	1016A405	1	Green	Right	35	16	0.468495
14:04:01	50641	2018-07-11	7	103F690C	1	Green	Right	4	0	0.477787
14:04:12	50652	2018-07-11	7	1016C09F	1	Green	Right	11	9	0.401603
14:04:17	50657	2018-07-11	7	1016A405	1	Green	Right	36	16	0.468495
14:04:38	50678	2018-07-11	7	1016C265	1	Green	Right	18	23	0.247256
14:05:07	50707	2018-07-11	7	1016C09F	1	Red	Left	12	9	0.401603
14:05:24	50724	2018-07-11	7	1016C09F	1	Green	Right	12	10	0.401603
14:05:36	50736	2018-07-11	7	1016CE4D	1	Green	Right	19	6	0.33569
14:05:47	50747	2018-07-11	7	1016FF33	1	Green	Right	18	0	0
14:06:15	50775	2018-07-11	7	1016FBFD	1	Green	Right	14	0	0.335225
14:06:24	50784	2018-07-11	7	1016C265	1	Green	Right	19	23	0.247256
14:07:56	50876	2018-07-11	7	1016A4E3	1	Green	Right	22	7	0.579624
14:08:23	50903	2018-07-11	7	1016CE4D	1	Green	Right	20	6	0.33569
14:08:30	50910	2018-07-11	7	1016E3D0	1	Green	Right	32	7	0.10023
14:08:44	50924	2018-07-11	7	181597BD	1	Green	Right	0	0	0.471144
14:12:34	51154	2018-07-11	7	1948228D	3	Red	Right	18	4	1.64995
14:12:42	51162	2018-07-11	7	194836A0	3	Green	Left	31	9	0.921885
14:12:53	51173	2018-07-11	7	1948579D	1	Green	Right	18	4	0.203934
14:13:09	51189	2018-07-11	7	10174C71	1	Green	Right	4	0	0.133124
14:14:36	51276	2018-07-11	7	1948228D	3	Green	Left	18	5	1.64995
14:16:35	51395	2018-07-11	7	1016DA9C	1	Green	Right	12	4	0.301778
14:16:40	51400	2018-07-11	7	1.016e+117	1	Green	Right	42	10	0.339068
14:17:27	51447	2018-07-11	7	1016DA9C	1	Green	Right	13	4	0.301778
14:20:25	51625	2018-07-11	7	194836A0	3	Green	Left	32	9	0.921885
14:23:02	51782	2018-07-11	7	1948228D	3	Green	Left	19	5	1.64995
14:23:07	51787	2018-07-11	7	194836A0	3	Green	Left	33	9	0.921885
14:28:32	52112	2018-07-11	7	1016AB4A	1	Green	Right	3	2	0.240974
14:28:38	52118	2018-07-11	7	1016A4E3	1	Green	Right	23	7	0.603318
14:35:42	52542	2018-07-11	7	1016DEDB	1	Green	Right	0	0	0.377933
14:35:47	52547	2018-07-11	7	1016C265	1	Green	Right	20	23	0.247256
14:40:02	52802	2018-07-11	7	10174C71	1	Green	Right	5	0	0.133124
14:40:07	52807	2018-07-11	7	1016D4DB	1	Red	Left	14	11	0.454806
14:40:10	52810	2018-07-11	7	1016D4DB	1	Red	Left	14	12	0.454806
14:40:57	52857	2018-07-11	7	1016D4DB	1	Green	Right	14	13	0.454806
14:41:09	52869	2018-07-11	7	1016DEDB	1	Green	Right	1	0	0.377933
14:41:33	52893	2018-07-11	7	1016DA9C	1	Red	Left	14	4	0.301778
14:41:39	52899	2018-07-11	7	1016DA9C	1	Green	Right	14	5	0.301778
14:41:41	52901	2018-07-11	7	1016DA9C	1	Green	Right	15	5	0.301778
14:41:51	52911	2018-07-11	7	1.016e+117	1	Red	Left	43	10	0.339068
14:42:22	52942	2018-07-11	7	1016FD1F	2	Green	Right	6	0	0.387801
14:42:23	52943	2018-07-11	7	10174C71	1	Green	Right	6	0	0.133124
14:42:27	52947	2018-07-11	7	1.016e+117	1	Green	Right	43	11	0.339068
14:42:34	52954	2018-07-11	7	10174C71	1	Green	Right	7	0	0.133124
14:42:45	52965	2018-07-11	7	1016D4DB	1	Red	Left	15	13	0.454806
14:42:48	52968	2018-07-11	7	1016D4DB	1	Red	Left	15	14	0.454806
14:42:50	52970	2018-07-11	7	1016D4DB	1	Red	Left	15	15	0.454806
14:42:53	52973	2018-07-11	7	1016D4DB	1	Green	Right	15	16	0.454806
14:43:24	53004	2018-07-11	7	1016FBFD	1	Green	Right	15	0	0.335225
14:45:44	53144	2018-07-11	7	1016FBFD	1	Green	Right	16	0	0.335225
14:47:36	53256	2018-07-11	7	10172A7D	2	Red	Left	7	5	0.638417
14:47:46	53266	2018-07-11	7	10172A7D	2	Green	Right	7	6	0.638417
14:53:48	53628	2018-07-11	7	1016FF33	1	Green	Right	19	0	0
14:54:12	53652	2018-07-11	7	1016F407	2	Green	Right	8	0	0.207922
14:54:18	53658	2018-07-11	7	1016E3D0	1	Green	Right	33	7	0.10023
14:54:28	53668	2018-07-11	7	10172A7D	2	Green	Right	8	6	0.638417
14:54:29	53669	2018-07-11	7	1016C265	1	Red	Left	21	23	0.247256
14:54:41	53681	2018-07-11	7	1016C265	1	Green	Right	21	24	0.247256
14:55:07	53707	2018-07-11	7	1016FDEC	1	Green	Right	14	0	0
14:55:19	53719	2018-07-11	7	1016E3D0	1	Green	Right	34	7	0.10023
14:55:23	53723	2018-07-11	7	1016E3D0	1	Green	Right	35	7	0.10023
14:55:29	53729	2018-07-11	7	1016FF33	1	Green	Right	20	0	0
14:55:50	53750	2018-07-11	7	1016E327	2	Green	Right	13	4	0.344668
14:55:53	53753	2018-07-11	7	10172A7D	2	Green	Right	9	6	0.638417
14:58:31	53911	2018-07-11	7	1016CE4D	1	Green	Right	21	6	0.336414
14:58:49	53929	2018-07-11	7	1948139B	1	Green	Right	6	0	0.397901
14:59:15	53955	2018-07-11	7	1016A4E3	1	Green	Right	24	7	0.603318
14:59:18	53958	2018-07-11	7	181597BD	1	Green	Right	1	0	0.471144
15:00:38	54038	2018-07-11	7	1016CE4D	1	Green	Right	22	6	0.336414
15:00:47	54047	2018-07-11	7	181597BD	1	Green	Right	2	0	0.471144
15:01:17	54077	2018-07-11	7	1016E37C	2	Green	Right	3	0	0.440623
15:01:22	54082	2018-07-11	7	1016CEA0	2	Green	Right	89	19	0.311055
15:01:53	54113	2018-07-11	7	1016D257	2	Green	Right	32	5	0.317434
15:02:02	54122	2018-07-11	7	101719F3	2	Green	Right	3	2	0.388864
15:02:53	54173	2018-07-11	7	1016D257	2	Green	Right	33	5	0.317434
15:03:00	54180	2018-07-11	7	1016CEA0	2	Green	Right	90	19	0.311055
15:03:09	54189	2018-07-11	7	1016D15F	2	Green	Right	20	6	0.0284472
15:03:22	54202	2018-07-11	7	101719F3	2	Green	Right	4	2	0.388864
15:03:30	54210	2018-07-11	7	1016E37C	2	Green	Right	4	0	0.440623
15:03:32	54212	2018-07-11	7	10174C1D	2	Green	Right	8	0	0.44121
15:04:52	54292	2018-07-11	7	1016E37C	2	Green	Right	5	0	0.440623
15:05:10	54310	2018-07-11	7	1016D257	2	Green	Right	34	5	0.317434
15:05:26	54326	2018-07-11	7	10174C71	1	Green	Right	8	0	0.133124
15:05:32	54332	2018-07-11	7	10174C71	1	Green	Right	9	0	0.133124
15:06:00	54360	2018-07-11	7	1016CEA0	2	Green	Right	91	19	0.311055
15:06:59	54419	2018-07-11	7	1016D257	2	Green	Right	35	5	0.317434
15:07:03	54423	2018-07-11	7	1016D15F	2	Green	Right	21	6	0.0284472
15:07:27	54447	2018-07-11	7	194818C8	2	Green	Right	20	2	0.327061
15:07:53	54473	2018-07-11	7	1016FDEC	1	Green	Right	15	0	0
15:08:20	54500	2018-07-11	7	1016ED44	2	Green	Right	18	9	0.987248
15:08:23	54503	2018-07-11	7	1016E3D0	1	Green	Right	36	7	0.10023
15:08:24	54504	2018-07-11	7	1016D15F	2	Green	Right	22	6	0.0284472
15:08:35	54515	2018-07-11	7	1016FBFD	1	Green	Right	17	0	0.335225
15:08:44	54524	2018-07-11	7	10173C08	1	Green	Right	12	0	0.0181913
15:08:54	54534	2018-07-11	7	1016ED44	2	Green	Right	19	9	0.987248
15:08:56	54536	2018-07-11	7	1016ED44	2	Green	Right	20	9	0.987248
15:09:49	54589	2018-07-11	7	1016D15F	2	Green	Right	23	6	0.0284472
15:10:18	54618	2018-07-11	7	1016FBFD	1	Green	Right	18	0	0.335225
15:10:43	54643	2018-07-11	7	1016ED44	2	Green	Right	21	9	0.987248
15:10:54	54654	2018-07-11	7	1948139B	1	Green	Right	7	0	0.397901
15:10:59	54659	2018-07-11	7	1016E3D0	1	Green	Right	37	7	0.10023
15:12:50	54770	2018-07-11	7	1302064A	2	Green	Right	5	3	0.10445
15:12:57	54777	2018-07-11	7	1016F88B	2	Green	Right	52	56	0.282548
15:12:59	54779	2018-07-11	7	1016ED44	2	Green	Right	22	9	0.987248
15:13:24	54804	2018-07-11	7	1.016e+117	1	Green	Right	44	11	0.339068
15:13:55	54835	2018-07-11	7	1016FDEC	1	Green	Right	16	0	0
15:15:15	54915	2018-07-11	7	1016B749	2	Green	Right	33	11	0.334716
15:19:17	55157	2018-07-11	7	1016C265	1	Green	Right	22	24	0.247256
15:20:06	55206	2018-07-11	7	1016C265	1	Green	Right	23	24	0.247256
15:21:22	55282	2018-07-11	7	1302064A	2	Red	Left	6	3	0.10445
15:21:36	55296	2018-07-11	7	1302064A	2	Green	Right	6	4	0.10445
15:21:39	55299	2018-07-11	7	1016F88B	2	Green	Right	53	56	0.298536
15:21:47	55307	2018-07-11	7	1016FCD3	2	Green	Right	4	0	0.0533482
15:26:19	55579	2018-07-11	7	1016C09F	2	Red	Left	13	10	0.408776
15:26:28	55588	2018-07-11	7	1016CEA0	2	Green	Right	92	19	0.314472
15:26:30	55590	2018-07-11	7	1016F88B	2	Green	Right	54	56	0.298536
15:26:38	55598	2018-07-11	7	1016C09F	2	Green	Right	13	11	0.408776
15:26:48	55608	2018-07-11	7	101745FE	2	Green	Right	7	1	0.143093
15:26:50	55610	2018-07-11	7	101745FE	2	Green	Right	8	1	0.143093
15:27:05	55625	2018-07-11	7	1016E37C	2	Green	Right	6	0	0.444699
15:27:20	55640	2018-07-11	7	1016C09F	2	Red	Left	14	11	0.408776
15:27:22	55642	2018-07-11	7	1016CEA0	2	Green	Right	93	19	0.314472
15:27:27	55647	2018-07-11	7	1016C09F	2	Green	Right	14	12	0.408776
15:27:43	55663	2018-07-11	7	10172A7D	2	Green	Right	10	6	0.641527
15:28:32	55712	2018-07-11	7	1016B749	2	Green	Right	34	11	0.34036
15:28:39	55719	2018-07-11	7	1016FF33	1	Green	Right	21	0	0
15:28:47	55727	2018-07-11	7	1016A4E3	1	Green	Right	25	7	0.60713
15:29:00	55740	2018-07-11	7	1948579D	1	Green	Right	19	4	0.218382
15:30:29	55829	2018-07-11	7	1016FCD3	2	Green	Right	5	0	0.0533482
15:30:45	55845	2018-07-11	7	1016C09F	2	Green	Right	15	12	0.408776
15:31:22	55882	2018-07-11	7	103F665D	2	Green	Right	28	5	0.421406
15:31:28	55888	2018-07-11	7	1.016e+117	1	Green	Right	45	11	0.34982
15:31:35	55895	2018-07-11	7	1016DA9C	1	Green	Right	16	5	0.305134
15:31:53	55913	2018-07-11	7	10172A7D	2	Green	Right	11	6	0.641527
15:37:19	56239	2018-07-11	7	1016C265	1	Red	Left	24	24	0.250752
15:37:25	56245	2018-07-11	7	1016C265	1	Green	Right	24	25	0.250752
15:37:46	56266	2018-07-11	7	1016CE4D	1	Green	Right	23	6	0.346486
15:38:01	56281	2018-07-11	7	1.016e+117	1	Green	Right	46	11	0.34982
15:38:03	56283	2018-07-11	7	10173C08	1	Green	Right	13	0	0.0181913
15:39:01	56341	2018-07-11	7	194818C8	2	Green	Right	21	2	0.32937
15:40:24	56424	2018-07-11	7	1016C265	1	Green	Right	25	25	0.250752
15:40:36	56436	2018-07-11	7	1016DA9C	1	Green	Right	17	5	0.305134
15:40:40	56440	2018-07-11	7	1948579D	1	Green	Right	20	4	0.218382
15:40:48	56448	2018-07-11	7	1016E3D0	1	Green	Right	38	7	0.109461
15:41:27	56487	2018-07-11	7	1016CE4D	1	Green	Right	24	6	0.346486
15:41:39	56499	2018-07-11	7	1016FBFD	1	Green	Right	19	0	0.348994
15:42:17	56537	2018-07-11	7	1016FD1F	2	Green	Right	7	0	0.391974
15:43:01	56581	2018-07-11	7	194818C8	2	Green	Right	22	2	0.32937
15:43:09	56589	2018-07-11	7	1302064A	2	Green	Right	7	4	0.10445
15:44:00	56640	2018-07-11	7	1016FD1F	2	Green	Right	8	0	0.391974
15:57:30	57450	2018-07-11	7	1016A405	1	Green	Right	37	16	0.481094
15:57:38	57458	2018-07-11	7	1016C265	1	Green	Right	26	25	0.250752
15:57:45	57465	2018-07-11	7	1016CEA0	2	Green	Right	94	19	0.314472
15:58:03	57483	2018-07-11	7	1016FDEC	1	Green	Right	17	0	0
15:58:30	57510	2018-07-11	7	1016A405	1	Green	Right	38	16	0.481094
15:58:34	57514	2018-07-11	7	194836A0	3	Green	Left	34	9	0.921885
15:58:38	57518	2018-07-11	7	101745FE	2	Green	Right	9	1	0.143093
15:58:44	57524	2018-07-11	7	1016DEDB	2	Green	Right	2	0	0.377933
15:58:53	57533	2018-07-11	7	1016D15F	2	Green	Right	24	6	0.0339721
15:59:30	57570	2018-07-11	7	1016CEA0	2	Green	Right	95	19	0.314472
15:59:35	57575	2018-07-11	7	1948228D	3	Green	Left	20	5	1.64995
15:59:56	57596	2018-07-11	7	1016D15F	2	Green	Right	25	6	0.0339721
16:00:12	57612	2018-07-11	7	1016E37C	2	Green	Right	7	0	0.444699
16:00:34	57634	2018-07-11	7	1016D257	2	Green	Right	36	5	0.325699
16:00:44	57644	2018-07-11	7	1016E37C	2	Green	Right	8	0	0.444699
16:00:56	57656	2018-07-11	7	101745FE	2	Green	Right	10	1	0.143093
16:01:08	57668	2018-07-11	7	1016C09F	2	Green	Right	16	12	0.408776
16:03:15	57795	2018-07-11	7	1016E37C	2	Green	Right	9	0	0.444699
16:03:31	57811	2018-07-11	7	10172A7D	2	Green	Right	12	6	0.641527
16:04:58	57898	2018-07-11	7	1016E37C	2	Green	Right	10	0	0.444699
16:07:52	58072	2018-07-11	7	1016FF33	1	Green	Right	22	0	0
16:08:21	58101	2018-07-11	7	194836A0	3	Green	Left	35	9	0.921885
16:09:15	58155	2018-07-11	7	1.016e+117	1	Green	Right	47	11	0.34982
16:12:29	58349	2018-07-11	7	194836A0	3	Green	Left	36	9	0.921885
16:13:10	58390	2018-07-11	7	1948228D	3	Green	Left	21	5	1.64995
16:14:52	58492	2018-07-11	7	194836A0	3	Green	Left	37	9	0.921885
16:15:28	58528	2018-07-11	7	1948228D	3	Green	Left	22	5	1.64995
16:18:40	58720	2018-07-11	7	1016FF33	1	Green	Right	23	0	0
16:20:23	58823	2018-07-11	7	1.016e+117	1	Green	Right	48	11	0.34982
16:20:25	58825	2018-07-11	7	1016CEA0	2	Green	Right	96	19	0.314472
16:48:21	60501	2018-07-11	7	1016FBFD	1	Green	Right	20	0	0.348994
16:49:04	60544	2018-07-11	7	10173C08	1	Green	Right	14	0	0.0181913
16:51:50	60710	2018-07-11	7	1016FBFD	1	Green	Right	21	0	0.348994
16:52:01	60721	2018-07-11	7	10173C08	1	Green	Right	15	0	0.0181913
16:52:54	60774	2018-07-11	7	1.016e+117	1	Green	Right	49	11	0.34982
16:54:41	60881	2018-07-11	7	1.016e+117	1	Red	Left	50	11	0.34982
16:54:55	60895	2018-07-11	7	1.016e+117	1	Green	Right	50	12	0.34982
16:55:42	60942	2018-07-11	7	1016FBFD	1	Green	Right	22	0	0.348994
16:57:03	61023	2018-07-11	7	1016C265	1	Green	Right	27	25	0.250752
16:58:25	61105	2018-07-11	7	1016E3D0	1	Red	Left	39	7	0.109461
16:58:30	61110	2018-07-11	7	1016E3D0	1	Green	Right	39	8	0.109461
16:58:43	61123	2018-07-11	7	1016DA9C	1	Green	Right	18	5	0.305134
16:59:47	61187	2018-07-11	7	1016FDEC	1	Green	Right	18	0	0
17:00:08	61208	2018-07-11	7	1016DA9C	1	Green	Right	19	5	0.305134
17:20:49	62449	2018-07-11	7	1016B749	2	Green	Right	35	11	0.34036
17:22:04	62524	2018-07-11	7	1016A4E3	1	Green	Right	26	7	0.60713
17:22:20	62540	2018-07-11	7	1016FDEC	1	Green	Right	19	0	0
17:22:28	62548	2018-07-11	7	1016FBFD	1	Green	Right	23	0	0.348994
17:22:37	62557	2018-07-11	7	1016DA9C	1	Green	Right	20	5	0.305134
17:23:42	62622	2018-07-11	7	10174C1D	2	Green	Right	9	0	0.443755
17:24:12	62652	2018-07-11	7	1016FD1F	2	Green	Right	9	0	0.391974
17:24:14	62654	2018-07-11	7	1016CE4D	1	Green	Right	25	6	0.346486
17:24:49	62689	2018-07-11	7	1948579D	1	Green	Right	21	4	0.218382
17:24:55	62695	2018-07-11	7	1016A405	1	Green	Right	39	16	0.481094
17:26:13	62773	2018-07-11	7	1016E37C	2	Green	Right	11	0	0.444699
17:28:55	62935	2018-07-11	7	1016FDEC	1	Green	Right	20	0	0
17:30:09	63009	2018-07-11	7	1016CE4D	1	Green	Right	26	6	0.346486
17:30:15	63015	2018-07-11	7	1016C2DE	1	Green	Right	19	7	0.305083
17:30:42	63042	2018-07-11	7	1016E37C	2	Green	Right	12	0	0.444699
17:31:04	63064	2018-07-11	7	1016D15F	2	Green	Right	26	6	0.0339721
17:31:28	63088	2018-07-11	7	1016F88B	2	Green	Right	55	56	0.298536
17:31:39	63099	2018-07-11	7	194836A0	3	Green	Left	38	9	0.921885
17:32:03	63123	2018-07-11	7	1016C265	1	Green	Right	28	25	0.250752
17:32:24	63144	2018-07-11	7	1016C09F	2	Red	Left	17	12	0.408776
17:32:33	63153	2018-07-11	7	101719F3	2	Green	Right	5	2	0.397573
17:33:12	63192	2018-07-11	7	1948228D	3	Green	Left	23	5	1.64995
17:34:13	63253	2018-07-11	7	1016C265	1	Green	Right	29	25	0.250752
17:38:19	63499	2018-07-11	7	103F665D	2	Green	Right	29	5	0.421406
17:38:49	63529	2018-07-11	7	194818C8	2	Green	Right	23	2	0.32937
17:39:50	63590	2018-07-11	7	194836A0	3	Red	Right	39	9	0.921885
17:40:40	63640	2018-07-11	7	194836A0	3	Green	Left	39	10	0.921885
17:46:26	63986	2018-07-11	7	1016A4E3	1	Green	Right	27	7	0.638029
17:46:28	63988	2018-07-11	7	1016FBFD	1	Green	Right	24	0	0.348994
17:48:57	64137	2018-07-11	7	1016DEDB	1	Green	Right	3	0	0.378539
17:52:52	64372	2018-07-11	7	1016A4E3	1	Green	Right	28	7	0.638029
17:52:53	64373	2018-07-11	7	1016DEDB	1	Green	Right	4	0	0.378539
17:53:01	64381	2018-07-11	7	1016A4E3	1	Green	Right	29	7	0.638029
17:53:55	64435	2018-07-11	7	1016C265	1	Green	Right	30	25	0.251989
17:54:15	64455	2018-07-11	7	1016ED44	2	Green	Right	23	9	1.06541
17:54:15	64455	2018-07-11	7	10173C08	1	Green	Right	16	0	0.0181913
17:55:14	64514	2018-07-11	7	1016FCD3	2	Green	Right	6	0	0.0533482
17:56:25	64585	2018-07-11	7	1016FDEC	1	Green	Right	21	0	0
18:01:36	64896	2018-07-11	7	1016C265	1	Green	Right	31	25	0.251989
18:07:19	65239	2018-07-11	7	1016C09F	2	Green	Right	17	13	0.409923
18:07:19	65239	2018-07-11	7	1016F88B	2	Red	Left	56	56	0.298536
18:07:37	65257	2018-07-11	7	1016F88B	2	Green	Right	56	57	0.298536
18:07:48	65268	2018-07-11	7	10172A7D	2	Green	Right	13	6	0.672644
18:19:23	65963	2018-07-11	7	1016DEDB	1	Green	Right	5	0	0.378539
18:19:31	65971	2018-07-11	7	194836A0	3	Green	Left	40	10	0.921885
18:23:04	66184	2018-07-11	7	194836A0	3	Green	Left	41	10	0.921885
18:24:31	66271	2018-07-11	7	1016FBFD	1	Green	Right	25	0	0.348994
18:25:46	66346	2018-07-11	7	101715AF	1	Green	Right	0	0	0.373016
18:27:58	66478	2018-07-11	7	1016C265	1	Green	Right	32	25	0.251989
18:46:13	67573	2018-07-11	7	1016D15F	2	Green	Right	27	6	0.0339721
18:49:32	67772	2018-07-11	7	1016D15F	2	Green	Right	28	6	0.0339721
19:17:22	69442	2018-07-11	7	1016FDEC	1	Green	Right	22	0	0
19:22:28	69748	2018-07-11	7	1016E37C	2	Green	Right	13	0	0.445822
19:24:46	69886	2018-07-11	7	1016E37C	2	Green	Right	14	0	0.445822
05:17:26	19046	2018-07-12	8	1016FD1F	2	Green	Right	10	0	0.395951
05:31:33	19893	2018-07-12	8	1016ED44	2	Green	Right	24	9	1.06541
05:31:47	19907	2018-07-12	8	1016FD1F	2	Green	Right	11	0	0.395951
05:33:46	20026	2018-07-12	8	101719F3	2	Green	Right	6	2	0.398723
05:34:04	20044	2018-07-12	8	1016FCD3	2	Green	Right	7	0	0.0533482
05:38:29	20309	2018-07-12	8	194818C8	2	Green	Right	24	2	0.329893
05:42:42	20562	2018-07-12	8	10173C08	1	Green	Right	17	0	0.0181913
05:42:46	20566	2018-07-12	8	1016A405	1	Green	Right	40	16	0.481094
05:44:15	20655	2018-07-12	8	1016BC03	2	Green	Right	45	2	0.215606
05:45:12	20712	2018-07-12	8	194818C8	2	Green	Right	25	2	0.329893
05:45:29	20729	2018-07-12	8	1016FDEC	1	Green	Right	23	0	0
05:45:45	20745	2018-07-12	8	10172636	2	Green	Right	0	0	0.373904
05:46:08	20768	2018-07-12	8	10173C08	1	Green	Right	18	0	0.0181913
05:49:23	20963	2018-07-12	8	10174C1D	2	Red	Left	10	0	0.44924
05:49:40	20980	2018-07-12	8	10174C1D	2	Red	Left	10	1	0.44924
05:50:05	21005	2018-07-12	8	1016D4DB	2	Red	Left	16	16	0.468782
05:50:09	21009	2018-07-12	8	1016FDEC	1	Green	Right	24	0	0
05:50:50	21050	2018-07-12	8	101715AF	1	Green	Right	1	0	0.373016
05:50:59	21059	2018-07-12	8	10173C08	1	Green	Right	19	0	0.0181913
05:51:10	21070	2018-07-12	8	194836A0	3	Green	Left	42	10	0.921885
05:52:24	21144	2018-07-12	8	103F690C	2	Green	Right	5	0	0.47949
05:52:45	21165	2018-07-12	8	1016DEDB	2	Green	Right	6	0	0.378539
05:53:10	21190	2018-07-12	8	1016D15F	2	Green	Right	29	6	0.0339721
05:54:22	21262	2018-07-12	8	1948228D	3	Green	Left	24	5	1.83261
05:54:33	21273	2018-07-12	8	194836A0	3	Green	Left	43	10	0.921885
05:55:19	21319	2018-07-12	8	1016BE10	2	Green	Right	1	0	0.283832
05:55:50	21350	2018-07-12	8	1948228D	3	Green	Left	25	5	1.83261
05:59:39	21579	2018-07-12	8	1016E37C	2	Green	Right	15	0	0.445822
06:10:28	22228	2018-07-12	8	1016FDEC	1	Green	Right	25	0	0
06:10:34	22234	2018-07-12	8	10173C08	1	Green	Right	20	0	0.0181913
06:13:03	22383	2018-07-12	8	101715AF	1	Green	Right	2	0	0.373016
06:13:22	22402	2018-07-12	8	10173C08	1	Red	Left	21	0	0.0181913
06:13:23	22403	2018-07-12	8	1016FDEC	1	Green	Right	26	0	0
06:13:54	22434	2018-07-12	8	10173C08	1	Green	Right	21	1	0.0181913
06:14:56	22496	2018-07-12	8	1016FDEC	1	Green	Right	27	0	0
06:15:14	22514	2018-07-12	8	194818C8	2	Green	Right	26	2	0.329893
06:15:17	22517	2018-07-12	8	101715AF	1	Green	Right	3	0	0.373016
06:16:12	22572	2018-07-12	8	103F690C	2	Green	Right	6	0	0.47949
06:16:33	22593	2018-07-12	8	10173C08	1	Green	Right	22	1	0.0181913
06:16:34	22594	2018-07-12	8	194818C8	2	Green	Right	27	2	0.329893
06:16:41	22601	2018-07-12	8	19480985	2	Green	Right	5	1	0.312998
06:16:42	22602	2018-07-12	8	101715AF	1	Green	Right	4	0	0.373016
06:17:22	22642	2018-07-12	8	103F690C	2	Green	Right	7	0	0.47949
06:17:31	22651	2018-07-12	8	130206F2	2	Green	Right	15	0	0.593683
06:18:08	22688	2018-07-12	8	103F690C	2	Green	Right	8	0	0.47949
06:18:43	22723	2018-07-12	8	1016FDEC	1	Green	Right	28	0	0
06:27:43	23263	2018-07-12	8	1016A405	1	Green	Right	41	16	0.481094
06:28:52	23332	2018-07-12	8	1016D4DB	2	Green	Right	16	17	0.468782
06:29:10	23350	2018-07-12	8	194818C8	2	Green	Right	28	2	0.329893
06:29:53	23393	2018-07-12	8	1016E37C	2	Red	Left	16	0	0.445822
06:30:03	23403	2018-07-12	8	1016D15F	2	Green	Right	30	6	0.0339721
06:30:27	23427	2018-07-12	8	10174C1D	2	Green	Right	10	2	0.44924
06:30:43	23443	2018-07-12	8	10174C1D	2	Green	Right	11	2	0.44924
06:31:31	23491	2018-07-12	8	1016E37C	2	Green	Right	16	1	0.445822
06:31:35	23495	2018-07-12	8	19480985	2	Green	Right	6	1	0.312998
06:31:37	23497	2018-07-12	8	17D16802	2	Green	Right	6	1	0.631052
06:35:24	23724	2018-07-12	8	1016DEDB	2	Green	Right	7	0	0.378539
06:35:47	23747	2018-07-12	8	1016E37C	2	Green	Right	17	1	0.445822
06:37:25	23845	2018-07-12	8	1016D15F	2	Green	Right	31	6	0.0339721
06:37:29	23849	2018-07-12	8	1016DEDB	2	Green	Right	8	0	0.378539
06:37:36	23856	2018-07-12	8	1016A405	1	Green	Right	42	16	0.481094
06:37:50	23870	2018-07-12	8	1016FD1F	2	Green	Right	12	0	0.395951
06:38:19	23899	2018-07-12	8	103F690C	2	Green	Right	9	0	0.47949
06:38:46	23926	2018-07-12	8	1016BE10	2	Green	Right	2	0	0.283832
06:39:20	23960	2018-07-12	8	1016D15F	2	Green	Right	32	6	0.0339721
06:39:42	23982	2018-07-12	8	1016D4DB	2	Green	Right	17	17	0.468782
06:40:18	24018	2018-07-12	8	1948139B	1	Green	Right	8	0	0.407645
06:40:37	24037	2018-07-12	8	19480985	2	Red	Left	7	1	0.312998
06:40:43	24043	2018-07-12	8	1302064A	1	Green	Right	8	4	0.106186
06:40:50	24050	2018-07-12	8	19480985	2	Green	Right	7	2	0.312998
06:41:22	24082	2018-07-12	8	1948413E	2	Green	Right	0	0	0.223707
06:58:50	25130	2018-07-12	8	1948228D	3	Green	Left	26	5	1.83261
06:59:05	25145	2018-07-12	8	194836A0	3	Green	Left	44	10	0.92312
06:59:42	25182	2018-07-12	8	10170F7F	3	Green	Left	0	0	0.542717
06:59:54	25194	2018-07-12	8	10170F7F	3	Green	Left	1	0	0.542717
07:00:09	25209	2018-07-12	8	10170F7F	3	Green	Left	2	0	0.542717
07:00:15	25215	2018-07-12	8	10170F7F	3	Green	Left	3	0	0.542717
07:00:26	25226	2018-07-12	8	10170F7F	3	Green	Left	4	0	0.542717
07:00:44	25244	2018-07-12	8	10170F7F	3	Green	Left	5	0	0.542717
07:00:53	25253	2018-07-12	8	10170F7F	3	Green	Left	6	0	0.542717
07:01:40	25300	2018-07-12	8	10170F7F	3	Green	Left	7	0	0.542717
07:01:56	25316	2018-07-12	8	10170F7F	3	Green	Left	8	0	0.542717
07:02:13	25333	2018-07-12	8	10170F7F	3	Green	Left	9	0	0.542717
07:02:18	25338	2018-07-12	8	10170F7F	3	Green	Left	10	0	0.542717
07:02:21	25341	2018-07-12	8	10170F7F	3	Green	Left	11	0	0.542717
07:02:37	25357	2018-07-12	8	10170F7F	3	Green	Left	12	0	0.542717
07:02:41	25361	2018-07-12	8	10170F7F	3	Green	Left	13	0	0.542717
07:03:09	25389	2018-07-12	8	1302064A	1	Green	Right	9	4	0.106186
07:03:13	25393	2018-07-12	8	1948579D	1	Green	Right	22	4	0.227513
07:03:24	25404	2018-07-12	8	10170F7F	3	Green	Left	14	0	0.542717
07:03:31	25411	2018-07-12	8	10170F7F	3	Green	Left	15	0	0.542717
07:03:35	25415	2018-07-12	8	10170F7F	3	Green	Left	16	0	0.542717
07:04:20	25460	2018-07-12	8	1016D4DB	2	Green	Right	18	17	0.493495
07:04:25	25465	2018-07-12	8	1016D4DB	2	Green	Right	19	17	0.493495
07:04:51	25491	2018-07-12	8	1948228D	3	Green	Left	27	5	1.83261
07:05:00	25500	2018-07-12	8	1016D4DB	2	Green	Right	20	17	0.493495
07:05:06	25506	2018-07-12	8	1016D15F	2	Green	Right	33	6	0.0339721
07:05:16	25516	2018-07-12	8	194836A0	3	Green	Left	45	10	0.92312
07:06:13	25573	2018-07-12	8	1948228D	3	Green	Left	28	5	1.83261
07:09:16	25756	2018-07-12	8	1016BE10	2	Green	Right	3	0	0.288808
07:10:24	25824	2018-07-12	8	19481972	1	Green	Right	8	0	0.164867
07:10:26	25826	2018-07-12	8	1948579D	1	Green	Right	23	4	0.227513
07:11:02	25862	2018-07-12	8	194818C8	2	Green	Right	29	2	0.390328
07:12:25	25945	2018-07-12	8	1016D4DB	2	Green	Right	21	17	0.493495
07:13:13	25993	2018-07-12	8	19480985	2	Green	Right	8	2	0.312998
07:13:20	26000	2018-07-12	8	198E63D6	2	Red	Left	1	2	0.512094
07:13:35	26015	2018-07-12	8	1016DA9C	1	Red	Left	21	5	0.325172
07:13:57	26037	2018-07-12	8	1016DA9C	1	Green	Right	21	6	0.325172
07:13:57	26037	2018-07-12	8	1016FBFD	2	Green	Right	26	0	0.377697
07:14:09	26049	2018-07-12	8	10174C1D	2	Green	Right	12	2	0.540332
07:14:40	26080	2018-07-12	8	1016FD1F	2	Green	Right	13	0	0.458002
07:14:44	26084	2018-07-12	8	1016DA9C	1	Green	Right	22	6	0.325172
07:14:47	26087	2018-07-12	8	1302064A	1	Green	Right	10	4	0.113804
07:15:41	26141	2018-07-12	8	1016BE10	2	Red	Left	4	0	0.292379
07:16:53	26213	2018-07-12	8	1016BE10	2	Green	Right	4	1	0.292379
07:17:30	26250	2018-07-12	8	1016FD1F	2	Red	Left	14	0	0.458002
07:17:42	26262	2018-07-12	8	10174C1D	2	Green	Right	13	2	0.540332
07:19:31	26371	2018-07-12	8	1016DA9C	1	Green	Right	23	6	0.325172
07:22:02	26522	2018-07-12	8	1016DA9C	1	Green	Right	24	6	0.325172
07:27:34	26854	2018-07-12	8	101715AE	1	Red	Left	0	0	0.293187
07:27:49	26869	2018-07-12	8	101715AE	1	Red	Left	0	1	0.293187
07:29:27	26967	2018-07-12	8	1016E37C	2	Green	Right	18	1	0.569748
07:29:57	26997	2018-07-12	8	101715AE	1	Green	Right	0	2	0.293187
07:31:19	27079	2018-07-12	8	1948413E	2	Green	Right	1	0	0.262786
07:32:53	27173	2018-07-12	8	1016A4E3	3	Green	Left	30	7	0.683559
07:32:58	27178	2018-07-12	8	1016E37C	2	Green	Right	19	1	0.569748
07:34:30	27270	2018-07-12	8	101715AE	1	Green	Right	1	2	0.293187
07:34:39	27279	2018-07-12	8	1302064A	1	Green	Right	11	4	0.113804
07:37:04	27424	2018-07-12	8	10172A7D	2	Green	Right	14	6	0.696953
07:38:54	27534	2018-07-12	8	101715AE	1	Red	Left	2	2	0.293187
07:39:19	27559	2018-07-12	8	101715AE	1	Red	Left	2	3	0.293187
07:39:47	27587	2018-07-12	8	101715AE	1	Green	Right	2	4	0.293187
07:40:07	27607	2018-07-12	8	1016FBFD	2	Green	Right	27	0	0.377697
07:40:10	27610	2018-07-12	8	1016D15F	2	Green	Right	34	6	0.0347331
07:40:18	27618	2018-07-12	8	19480985	2	Green	Right	9	2	0.357592
07:41:54	27714	2018-07-12	8	17D16802	2	Green	Right	7	1	0.849856
07:42:26	27746	2018-07-12	8	10174C1D	2	Green	Right	14	2	0.540332
07:43:37	27817	2018-07-12	8	1016A4E3	3	Green	Left	31	7	0.683559
07:43:46	27826	2018-07-12	8	101715AE	1	Green	Right	3	4	0.293187
07:45:14	27914	2018-07-12	8	10172A7D	2	Red	Left	15	6	0.696953
07:45:29	27929	2018-07-12	8	17D16802	2	Green	Right	8	1	0.849856
07:47:51	28071	2018-07-12	8	19481972	1	Green	Right	9	0	0.16704
07:48:47	28127	2018-07-12	8	1016BE10	2	Green	Right	5	1	0.292379
07:48:49	28129	2018-07-12	8	1016F88B	2	Green	Right	57	57	0.326748
08:03:50	29030	2018-07-12	8	1948579D	1	Green	Right	24	4	0.240923
08:09:48	29388	2018-07-12	8	1016DA9C	1	Green	Right	25	6	0.325172
08:14:03	29643	2018-07-12	8	194818C8	2	Green	Right	30	2	0.463826
08:14:06	29646	2018-07-12	8	10174C1D	2	Green	Right	15	2	0.540332
08:14:11	29651	2018-07-12	8	1016FD1F	2	Green	Right	14	1	0.458002
08:14:27	29667	2018-07-12	8	1016FBFD	2	Green	Right	28	0	0.377697
08:15:51	29751	2018-07-12	8	1016E37C	2	Green	Right	20	1	0.569748
08:16:09	29769	2018-07-12	8	10172A7D	2	Green	Right	15	7	0.696953
08:16:23	29783	2018-07-12	8	1016FD1F	2	Green	Right	15	1	0.458002
08:16:48	29808	2018-07-12	8	194818C8	2	Green	Right	31	2	0.463826
08:19:12	29952	2018-07-12	8	194818C8	2	Green	Right	32	2	0.463826
08:19:52	29992	2018-07-12	8	198E63D6	2	Green	Right	1	3	0.512094
08:20:02	30002	2018-07-12	8	1016E3D0	1	Green	Right	40	8	0.109461
08:20:15	30015	2018-07-12	8	1016A405	1	Green	Right	43	16	0.49136
08:20:19	30019	2018-07-12	8	101745FE	1	Green	Right	11	1	0.145948
08:20:22	30022	2018-07-12	8	10174D50	1	Green	Right	0	0	0.301017
08:21:16	30076	2018-07-12	8	1016A405	1	Green	Right	44	16	0.49136
08:21:29	30089	2018-07-12	8	1016F407	1	Green	Right	9	0	0.230833
08:22:13	30133	2018-07-12	8	1016A405	1	Green	Right	45	16	0.49136
08:24:40	30280	2018-07-12	8	1016DA9C	1	Green	Right	26	6	0.325172
08:24:42	30282	2018-07-12	8	1016E3D0	1	Green	Right	41	8	0.109461
08:24:52	30292	2018-07-12	8	1016A405	1	Green	Right	46	16	0.49136
08:25:20	30320	2018-07-12	8	101745FE	1	Green	Right	12	1	0.145948
08:25:36	30336	2018-07-12	8	10174D50	1	Green	Right	1	0	0.301017
08:27:24	30444	2018-07-12	8	1016F407	1	Green	Right	10	0	0.230833
08:28:22	30502	2018-07-12	8	1016E3D0	1	Green	Right	42	8	0.109461
08:35:50	30950	2018-07-12	8	194836A0	3	Green	Left	46	10	0.92392
08:36:13	30973	2018-07-12	8	1948228D	3	Green	Left	29	5	1.83355
08:41:18	31278	2018-07-12	8	194836A0	3	Green	Left	47	10	0.92392
08:45:22	31522	2018-07-12	8	1016C265	1	Green	Left	33	25	0.259775
08:48:23	31703	2018-07-12	8	1016D257	1	Green	Left	37	5	0.353613
08:48:42	31722	2018-07-12	8	1016C265	1	Green	Left	34	25	0.259775
08:49:44	31784	2018-07-12	8	1016D257	1	Green	Left	38	5	0.353613
08:51:02	31862	2018-07-12	8	10174D50	1	Green	Left	2	0	0.301017
08:51:07	31867	2018-07-12	8	1016CEA0	1	Green	Left	97	19	0.350682
08:52:13	31933	2018-07-12	8	1016CEA0	1	Green	Left	98	19	0.350682
08:52:20	31940	2018-07-12	8	1016DA9C	1	Red	Right	27	6	0.325172
08:52:28	31948	2018-07-12	8	1016DA9C	1	Red	Right	27	7	0.325172
08:53:14	31994	2018-07-12	8	101745FE	1	Green	Left	13	1	0.145948
08:54:09	32049	2018-07-12	8	1016CEA0	1	Green	Left	99	19	0.350682
08:54:13	32053	2018-07-12	8	101715AF	1	Green	Left	5	0	0.382023
08:54:59	32099	2018-07-12	8	130206F2	2	Green	Left	16	0	0.727978
09:02:32	32552	2018-07-12	8	1016F407	1	Green	Left	11	0	0.230833
09:02:49	32569	2018-07-12	8	1016E3D0	1	Green	Left	43	8	0.109461
09:04:09	32649	2018-07-12	8	1016E327	1	Green	Left	14	4	0.363916
09:05:01	32701	2018-07-12	8	130206F2	2	Green	Left	17	0	0.727978
09:05:18	32718	2018-07-12	8	1016E3D0	1	Green	Left	44	8	0.109461
09:05:57	32757	2018-07-12	8	101703CE	2	Green	Left	0	0	0.216257
09:06:18	32778	2018-07-12	8	1016D15F	2	Green	Left	35	6	0.0347331
09:06:50	32810	2018-07-12	8	10174C1D	2	Red	Right	16	2	0.540332
09:06:58	32818	2018-07-12	8	1016FBFD	2	Green	Left	29	0	0.377697
09:07:02	32822	2018-07-12	8	101703CE	2	Green	Left	1	0	0.216257
09:07:05	32825	2018-07-12	8	1016B749	2	Red	Right	36	11	0.378286
09:07:07	32827	2018-07-12	8	10174C1D	2	Green	Left	16	3	0.540332
09:07:43	32863	2018-07-12	8	10172A7D	2	Green	Left	16	7	0.696953
09:08:02	32882	2018-07-12	8	101703CE	2	Green	Left	2	0	0.216257
09:08:06	32886	2018-07-12	8	1948139B	1	Green	Left	9	0	0.418032
09:08:10	32890	2018-07-12	8	1016D15F	2	Red	Right	36	6	0.0347331
09:09:28	32968	2018-07-12	8	101703CE	2	Green	Left	3	0	0.216257
09:09:39	32979	2018-07-12	8	10172A7D	2	Red	Right	17	7	0.696953
09:11:33	33093	2018-07-12	8	1016DEDB	2	Green	Left	9	0	0.476439
09:11:36	33096	2018-07-12	8	1016D15F	2	Green	Left	36	7	0.0347331
09:11:42	33102	2018-07-12	8	101703CE	2	Green	Left	4	0	0.216257
09:12:19	33139	2018-07-12	8	1016E37C	2	Green	Left	21	1	0.569748
09:12:40	33160	2018-07-12	8	1016D15F	2	Green	Left	37	7	0.0347331
09:12:58	33178	2018-07-12	8	17D16802	2	Green	Left	9	1	0.849856
09:13:03	33183	2018-07-12	8	1948413E	2	Green	Left	2	0	0.262786
09:13:20	33200	2018-07-12	8	1016D15F	2	Green	Left	38	7	0.0347331
09:14:16	33256	2018-07-12	8	1016D4DB	2	Red	Right	22	17	0.53327
09:14:55	33295	2018-07-12	8	17D16802	2	Green	Left	10	1	0.849856
09:15:01	33301	2018-07-12	8	1016DEDB	2	Green	Left	10	0	0.476439
09:15:05	33305	2018-07-12	8	1016DEDB	2	Green	Left	11	0	0.476439
09:16:08	33368	2018-07-12	8	17D16802	2	Green	Left	11	1	0.849856
09:16:40	33400	2018-07-12	8	10172A7D	2	Red	Right	17	8	0.696953
09:16:48	33408	2018-07-12	8	101745FE	1	Green	Left	14	1	0.145948
09:16:53	33413	2018-07-12	8	10172A7D	2	Green	Left	17	9	0.696953
09:17:10	33430	2018-07-12	8	194836A0	3	Green	Right	48	10	0.92392
09:17:28	33448	2018-07-12	8	1948228D	3	Green	Right	30	5	1.83355
09:19:01	33541	2018-07-12	8	1016E3D0	1	Green	Left	45	8	0.109461
09:19:10	33550	2018-07-12	8	1016CEA0	1	Green	Left	100	19	0.350682
09:20:17	33617	2018-07-12	8	1016C265	1	Green	Left	35	25	0.259775
09:20:24	33624	2018-07-12	8	1016D257	1	Green	Left	39	5	0.353613
09:20:35	33635	2018-07-12	8	1016E3D0	1	Green	Left	46	8	0.109461
09:21:22	33682	2018-07-12	8	1016CEA0	1	Green	Left	101	19	0.350682
09:21:29	33689	2018-07-12	8	101745FE	1	Green	Left	15	1	0.145948
09:21:49	33709	2018-07-12	8	194836A0	3	Green	Right	49	10	0.92392
09:22:04	33724	2018-07-12	8	1016E3D0	1	Green	Left	47	8	0.109461
09:22:13	33733	2018-07-12	8	1016F407	1	Green	Left	12	0	0.230833
09:22:17	33737	2018-07-12	8	1016C265	1	Green	Left	36	25	0.259775
09:22:26	33746	2018-07-12	8	1948228D	3	Green	Right	31	5	1.83355
09:22:30	33750	2018-07-12	8	1016A4E3	3	Green	Right	32	7	0.683559
09:23:13	33793	2018-07-12	8	1016C09F	1	Green	Left	18	13	0.430775
09:23:22	33802	2018-07-12	8	1948579D	1	Green	Left	25	4	0.240923
09:23:38	33818	2018-07-12	8	1016D257	1	Green	Left	40	5	0.353613
09:23:41	33821	2018-07-12	8	1016DA9C	1	Red	Right	27	8	0.325172
09:23:46	33826	2018-07-12	8	1016DA9C	1	Red	Right	27	9	0.325172
09:23:50	33830	2018-07-12	8	1016DA9C	1	Green	Left	27	10	0.325172
09:23:52	33832	2018-07-12	8	1016A405	1	Green	Left	47	16	0.49136
09:24:04	33844	2018-07-12	8	1016C09F	1	Green	Left	19	13	0.430775
09:24:10	33850	2018-07-12	8	19481972	1	Green	Left	10	0	0.16704
09:24:22	33862	2018-07-12	8	1016DA9C	1	Green	Left	28	10	0.325172
09:24:27	33867	2018-07-12	8	1948579D	1	Green	Left	26	4	0.240923
09:24:30	33870	2018-07-12	8	181597BD	1	Red	Right	3	0	0.490878
09:24:49	33889	2018-07-12	8	1016C265	1	Green	Left	37	25	0.29878
09:24:57	33897	2018-07-12	8	1016A405	1	Red	Right	48	16	0.571074
09:25:04	33904	2018-07-12	8	1016A405	1	Green	Left	48	17	0.571074
09:25:13	33913	2018-07-12	8	101715AF	1	Green	Left	6	0	0.421331
09:25:40	33940	2018-07-12	8	1016A405	1	Green	Left	49	17	0.571074
09:26:01	33961	2018-07-12	8	181597BD	1	Red	Right	3	1	0.490878
09:26:07	33967	2018-07-12	8	181597BD	1	Green	Left	3	2	0.490878
09:28:50	34130	2018-07-12	8	1016C09F	1	Green	Left	20	13	0.532831
09:30:07	34207	2018-07-12	8	10174D50	1	Green	Left	3	0	0.358509
09:30:59	34259	2018-07-12	8	1016D4DB	1	Green	Left	22	18	0.560142
09:34:45	34485	2018-07-12	8	101703CE	2	Green	Left	5	0	0.228502
09:37:57	34677	2018-07-12	8	101703CE	2	Green	Left	6	0	0.228502
09:42:53	34973	2018-07-12	8	101703CE	2	Green	Left	7	0	0.228502
09:47:17	35237	2018-07-12	8	10172A7D	2	Green	Left	18	9	0.701499
09:48:40	35320	2018-07-12	8	1016AB4A	1	Green	Left	4	2	0.388441
09:57:44	35864	2018-07-12	8	10172A7D	2	Green	Left	19	9	0.701499
09:58:11	35891	2018-07-12	8	194836A0	3	Green	Right	50	10	0.92392
09:58:45	35925	2018-07-12	8	103F665D	2	Green	Left	30	5	0.524609
09:59:11	35951	2018-07-12	8	1016D257	2	Green	Left	41	5	0.40751
09:59:18	35958	2018-07-12	8	1016D257	2	Green	Left	42	5	0.40751
10:02:43	36163	2018-07-12	8	1016D257	2	Green	Left	43	5	0.40751
10:04:10	36250	2018-07-12	8	10172A7D	2	Green	Left	20	9	0.701499
10:04:15	36255	2018-07-12	8	10172A7D	2	Green	Left	21	9	0.701499
10:04:17	36257	2018-07-12	8	10172A7D	2	Green	Left	22	9	0.701499
10:04:22	36262	2018-07-12	8	10172A7D	2	Green	Left	23	9	0.701499
10:06:17	36377	2018-07-12	8	1016FBFD	2	Green	Left	30	0	0.434515
10:06:21	36381	2018-07-12	8	1016BE10	2	Green	Left	6	1	0.344046
10:06:23	36383	2018-07-12	8	1016BE10	2	Green	Left	7	1	0.344046
10:07:55	36475	2018-07-12	8	10171B3A	2	Green	Left	12	3	0.725057
10:08:59	36539	2018-07-12	8	1016BE10	2	Green	Left	8	1	0.344046
10:09:03	36543	2018-07-12	8	1016CEA0	2	Green	Left	102	19	0.414216
10:09:11	36551	2018-07-12	8	1016B749	2	Red	Right	36	12	0.431951
10:09:17	36557	2018-07-12	8	10171B3A	2	Green	Left	13	3	0.725057
10:09:34	36574	2018-07-12	8	1016B749	2	Green	Left	36	13	0.431951
10:09:57	36597	2018-07-12	8	10174C1D	2	Green	Left	17	3	0.57503
10:10:14	36614	2018-07-12	8	1016CEA0	2	Green	Left	103	19	0.414216
10:10:44	36644	2018-07-12	8	1016FD1F	2	Red	Right	16	1	0.486987
10:10:49	36649	2018-07-12	8	1016E327	2	Green	Left	15	4	0.429577
10:10:52	36652	2018-07-12	8	1016C2DE	2	Green	Left	20	7	0.410003
10:10:55	36655	2018-07-12	8	1016E37C	2	Green	Left	22	1	0.58683
10:11:13	36673	2018-07-12	8	1016FD1F	2	Green	Left	16	2	0.486987
10:12:01	36721	2018-07-12	8	1016E3D0	2	Green	Left	48	8	0.115443
10:12:32	36752	2018-07-12	8	1016E37C	2	Green	Left	23	1	0.58683
10:12:43	36763	2018-07-12	8	1948413E	2	Green	Left	3	0	0.264722
10:13:29	36809	2018-07-12	8	1016C2DE	2	Green	Left	21	7	0.410003
10:14:35	36875	2018-07-12	8	1016C265	2	Green	Left	38	25	0.337784
10:14:42	36882	2018-07-12	8	1302064A	2	Green	Left	12	4	0.131967
10:14:59	36899	2018-07-12	8	194818C8	2	Green	Left	33	2	0.469014
10:16:13	36973	2018-07-12	8	194818C8	2	Green	Left	34	2	0.469014
10:16:24	36984	2018-07-12	8	1016A405	2	Green	Left	50	17	0.650788
10:20:18	37218	2018-07-12	8	1016CEA0	2	Green	Left	104	19	0.414216
10:22:24	37344	2018-07-12	8	194836A0	3	Green	Right	51	10	0.92392
10:22:42	37362	2018-07-12	8	17D16802	2	Green	Left	12	1	0.852506
10:23:03	37383	2018-07-12	8	1016A4E3	3	Green	Right	33	7	0.700043
10:24:03	37443	2018-07-12	8	194836A0	3	Green	Right	52	10	0.92392
10:25:10	37510	2018-07-12	8	1016D15F	2	Green	Left	39	7	0.0347331
10:25:23	37523	2018-07-12	8	19481972	2	Green	Left	11	0	0.175688
10:25:26	37526	2018-07-12	8	17D16802	2	Green	Left	13	1	0.852506
10:25:30	37530	2018-07-12	8	19481972	2	Green	Left	12	0	0.175688
10:25:38	37538	2018-07-12	8	1016D15F	2	Green	Left	40	7	0.0347331
10:25:43	37543	2018-07-12	8	1302064A	2	Green	Left	13	4	0.131967
10:26:11	37571	2018-07-12	8	101745FE	2	Red	Right	16	1	0.150417
10:26:18	37578	2018-07-12	8	10174C1D	2	Green	Left	18	3	0.57503
10:26:22	37582	2018-07-12	8	1016D15F	2	Green	Left	41	7	0.0347331
10:26:23	37583	2018-07-12	8	10170F7F	3	Green	Right	17	0	0.543408
10:26:26	37586	2018-07-12	8	10170F7F	3	Green	Right	18	0	0.543408
10:26:36	37596	2018-07-12	8	17D16802	2	Green	Left	14	1	0.852506
10:27:12	37632	2018-07-12	8	1948228D	3	Green	Right	32	5	1.83355
10:27:23	37643	2018-07-12	8	1016D15F	2	Green	Left	42	7	0.0347331
10:27:31	37651	2018-07-12	8	10172A7D	2	Green	Left	24	9	0.701499
10:27:42	37662	2018-07-12	8	1016D257	2	Red	Right	44	5	0.40751
10:27:53	37673	2018-07-12	8	1016A4E3	3	Green	Right	34	7	0.700043
10:28:16	37696	2018-07-12	8	1948228D	3	Green	Right	33	5	1.83355
10:28:23	37703	2018-07-12	8	194836A0	3	Green	Right	53	10	0.92392
10:28:43	37723	2018-07-12	8	1016D257	2	Green	Left	44	6	0.40751
10:28:48	37728	2018-07-12	8	1016DA9C	2	Green	Left	29	10	0.42041
10:30:18	37818	2018-07-12	8	1016DA9C	2	Green	Left	30	10	0.42041
10:32:02	37922	2018-07-12	8	1016DA9C	2	Green	Left	31	10	0.42041
10:32:21	37941	2018-07-12	8	1016DA9C	2	Green	Left	32	10	0.42041
10:32:41	37961	2018-07-12	8	1948139B	1	Green	Left	10	0	0.523295
10:34:23	38063	2018-07-12	8	1016E3D0	2	Red	Right	49	8	0.115443
10:34:33	38073	2018-07-12	8	101715AF	1	Green	Left	7	0	0.460639
10:34:34	38074	2018-07-12	8	1016E3D0	2	Green	Left	49	9	0.115443
10:34:58	38098	2018-07-12	8	1948139B	1	Green	Left	11	0	0.523295
10:36:05	38165	2018-07-12	8	19481816	2	Red	Right	0	0	0.366238
10:36:30	38190	2018-07-12	8	101715AF	1	Green	Left	8	0	0.52088
10:37:08	38228	2018-07-12	8	1948413E	2	Green	Left	4	0	0.264722
10:37:22	38242	2018-07-12	8	101715AF	1	Green	Left	9	0	0.52088
10:39:09	38349	2018-07-12	8	1948413E	2	Green	Left	5	0	0.264722
10:39:48	38388	2018-07-12	8	1948413E	2	Green	Left	6	0	0.264722
10:41:36	38496	2018-07-12	8	1948413E	2	Red	Right	7	0	0.264722
10:41:47	38507	2018-07-12	8	1016CE4D	1	Green	Left	27	6	0.473191
10:47:19	38839	2018-07-12	8	101715AF	1	Green	Left	10	0	0.52088
10:51:07	39067	2018-07-12	8	1948413E	2	Green	Left	7	1	0.264722
11:02:34	39754	2018-07-12	8	194818C8	2	Green	Left	35	2	0.511031
11:02:42	39762	2018-07-12	8	17D16802	2	Green	Left	15	1	0.895034
11:04:19	39859	2018-07-12	8	17D16802	2	Green	Left	16	1	0.895034
11:05:25	39925	2018-07-12	8	1016CE4D	1	Green	Left	28	6	0.473191
11:06:05	39965	2018-07-12	8	17D16802	2	Green	Left	17	1	0.895034
11:10:06	40206	2018-07-12	8	1.016e+117	1	Green	Left	51	12	0.494534
11:10:36	40236	2018-07-12	8	1.016e+117	1	Green	Left	52	12	0.494534
11:10:55	40255	2018-07-12	8	1016CE4D	1	Green	Left	29	6	0.473191
11:11:34	40294	2018-07-12	8	1.016e+117	1	Green	Left	53	12	0.494534
11:13:58	40438	2018-07-12	8	1.016e+117	1	Green	Left	54	12	0.494534
11:14:17	40457	2018-07-12	8	1948139B	1	Green	Left	12	0	0.548759
11:15:48	40548	2018-07-12	8	1302064A	2	Green	Left	14	4	0.136916
11:16:29	40589	2018-07-12	8	1.016e+117	1	Green	Left	55	12	0.494534
11:21:17	40877	2018-07-12	8	1302064A	2	Green	Left	15	4	0.136916
11:22:18	40938	2018-07-12	8	1016C265	1	Green	Left	39	25	0.367741
11:22:24	40944	2018-07-12	8	1016FBFD	1	Green	Left	31	0	0.472543
[truncated: 2,411 more rows]

## Sheet: Figure S2
Time	TimeInS	Date	Day	PIT	Location	Feeder	Side	actorPurpleManips	actorBlueManips	actorBlueExpectedObsA
09:14:38	33278	2018-07-21	1	1016DA9C	1	Purple	Right	0	0	0
09:15:04	33304	2018-07-21	1	1016DA9C	1	Blue	Left	1	0	0
09:15:27	33327	2018-07-21	1	19481972	1	Blue	Left	0	0	0
09:15:42	33342	2018-07-21	1	1016DA9C	1	Blue	Left	1	1	0.00957854
09:17:31	33451	2018-07-21	1	1016DA9C	1	Blue	Left	1	2	0.00957854
09:18:05	33485	2018-07-21	1	19481972	1	Blue	Left	0	1	0
09:22:54	33774	2018-07-21	1	1016DA9C	1	Blue	Left	1	3	0.0191571
09:23:09	33789	2018-07-21	1	1016DA9C	1	Blue	Left	1	4	0.0191571
09:23:40	33820	2018-07-21	1	1016DA9C	1	Purple	Right	1	5	0.0191571
09:24:03	33843	2018-07-21	1	1016DA9C	1	Blue	Left	2	5	0.0191571
09:26:45	34005	2018-07-21	1	1815A047	1	Purple	Right	0	0	0
09:27:01	34021	2018-07-21	1	1016C50E	1	Blue	Left	0	0	0.0264151
09:27:05	34025	2018-07-21	1	1016C50E	1	Blue	Left	0	1	0.0264151
09:27:11	34031	2018-07-21	1	1016C50E	1	Blue	Left	0	2	0.0264151
09:27:48	34068	2018-07-21	1	1016C50E	1	Purple	Right	0	3	0.0264151
09:27:59	34079	2018-07-21	1	1016C50E	1	Purple	Right	1	3	0.0264151
09:28:14	34094	2018-07-21	1	1016C50E	1	Purple	Right	2	3	0.0264151
09:29:16	34156	2018-07-21	1	1815A047	1	Purple	Right	1	0	0
09:29:46	34186	2018-07-21	1	103F665D	1	Blue	Left	0	0	0.0140187
09:30:00	34200	2018-07-21	1	103F665D	1	Blue	Left	0	1	0.0140187
09:31:51	34311	2018-07-21	1	1948579D	1	Blue	Left	0	0	0.0266667
09:33:16	34396	2018-07-21	1	1016DA9C	1	Blue	Left	2	6	0.0648382
09:35:20	34520	2018-07-21	1	181597BD	1	Blue	Left	0	0	0.0816461
09:35:30	34530	2018-07-21	1	103F665D	1	Blue	Left	0	2	0.0653325
09:35:55	34555	2018-07-21	1	1016F88B	2	Blue	Right	0	0	0.071966
09:35:57	34557	2018-07-21	1	1.016e+117	1	Purple	Right	0	0	0.0970002
09:36:45	34605	2018-07-21	1	1016F88B	2	Blue	Right	0	1	0.071966
09:37:12	34632	2018-07-21	1	101719F3	2	Blue	Right	0	0	0.0210141
09:37:21	34641	2018-07-21	1	1016F88B	2	Purple	Left	0	2	0.071966
09:37:30	34650	2018-07-21	1	19480985	2	Purple	Left	0	0	0.0185191
09:37:30	34650	2018-07-21	1	1016F88B	2	Blue	Right	1	2	0.071966
09:37:45	34665	2018-07-21	1	1016D4DB	2	Blue	Right	0	0	0.0598569
09:37:48	34668	2018-07-21	1	1016F88B	2	Purple	Left	1	3	0.071966
09:37:53	34673	2018-07-21	1	1016F88B	2	Purple	Left	2	3	0.071966
09:37:59	34679	2018-07-21	1	1016F88B	2	Blue	Right	3	3	0.071966
09:38:04	34684	2018-07-21	1	101719F3	2	Blue	Right	0	1	0.0210141
09:38:13	34693	2018-07-21	1	101719F3	2	Blue	Right	0	2	0.0210141
09:39:09	34749	2018-07-21	1	1016A405	1	Purple	Right	0	0	0.191816
09:39:17	34757	2018-07-21	1	1016A405	1	Purple	Right	1	0	0.191816
09:40:18	34818	2018-07-21	1	1016B749	2	Blue	Right	0	0	0.0723913
09:40:37	34837	2018-07-21	1	1016B749	2	Purple	Left	0	1	0.0723913
09:40:51	34851	2018-07-21	1	101719F3	2	Blue	Right	0	3	0.0210141
09:41:48	34908	2018-07-21	1	1016FF24	2	Blue	Right	0	0	0.00328228
09:41:53	34913	2018-07-21	1	1016FD1F	2	Purple	Left	0	0	0.0451005
09:42:23	34943	2018-07-21	1	1016FF24	2	Blue	Right	0	1	0.00328228
09:43:26	35006	2018-07-21	1	103F665D	1	Blue	Left	0	3	0.0653325
09:45:00	35100	2018-07-21	1	1.016e+117	1	Purple	Right	1	0	0.0970002
09:45:04	35104	2018-07-21	1	1016C50E	1	Blue	Left	3	3	0.123569
09:45:11	35111	2018-07-21	1	1016F88B	1	Blue	Left	3	4	0.071966
09:45:17	35117	2018-07-21	1	10174C1D	1	Purple	Right	0	0	0.053412
09:45:24	35124	2018-07-21	1	1016F88B	1	Purple	Right	3	5	0.071966
09:45:30	35130	2018-07-21	1	101715AF	1	Purple	Right	0	0	0.136671
09:45:31	35131	2018-07-21	1	1016F88B	1	Blue	Left	4	5	0.071966
09:45:43	35143	2018-07-21	1	1016A4E3	1	Purple	Right	0	0	0.0348673
09:48:18	35298	2018-07-21	1	101719F3	1	Blue	Left	0	4	0.0210141
09:48:28	35308	2018-07-21	1	17D16802	2	Blue	Right	0	0	0.0218264
09:48:31	35311	2018-07-21	1	198E0DBA	2	Purple	Left	0	0	0.0395685
09:48:34	35314	2018-07-21	1	101719F3	1	Purple	Right	0	5	0.0679725
09:48:38	35318	2018-07-21	1	1016F88B	1	Blue	Left	4	6	0.0869376
09:48:44	35324	2018-07-21	1	1016F88B	1	Blue	Left	4	7	0.0869376
09:48:47	35327	2018-07-21	1	1302064A	2	Purple	Left	0	0	0.0667037
09:48:56	35336	2018-07-21	1	1302064A	2	Blue	Right	1	0	0.0667037
09:49:02	35342	2018-07-21	1	10172636	2	Blue	Right	0	0	0.0838478
09:49:13	35353	2018-07-21	1	1016F88B	1	Blue	Left	4	8	0.102926
09:49:40	35380	2018-07-21	1	1016F88B	1	Blue	Left	4	9	0.102926
09:49:43	35383	2018-07-21	1	1016F88B	1	Blue	Left	4	10	0.102926
09:49:54	35394	2018-07-21	1	1016F88B	1	Blue	Left	4	11	0.102926
09:49:54	35394	2018-07-21	1	10172636	2	Blue	Right	0	1	0.0838478
09:49:57	35397	2018-07-21	1	1016F88B	1	Blue	Left	4	12	0.102926
09:50:00	35400	2018-07-21	1	1.016e+117	1	Purple	Right	2	0	0.118758
09:50:01	35401	2018-07-21	1	10172636	2	Blue	Right	0	2	0.0838478
09:50:06	35406	2018-07-21	1	1.016e+117	1	Purple	Right	3	0	0.118758
09:50:08	35408	2018-07-21	1	1016D4DB	2	Purple	Left	0	1	0.127126
09:50:14	35414	2018-07-21	1	1016D4DB	2	Purple	Left	1	1	0.127126
09:50:17	35417	2018-07-21	1	194818C8	2	Purple	Left	0	0	0.104787
09:50:21	35421	2018-07-21	1	10174F5B	2	Blue	Right	0	0	0.0679514
09:51:05	35465	2018-07-21	1	1016DA9C	1	Blue	Left	2	7	0.151159
09:51:29	35489	2018-07-21	1	10172F75	1	Blue	Left	0	0	0.195839
09:51:39	35499	2018-07-21	1	10174C71	1	Blue	Left	0	0	0.0943093
09:52:00	35520	2018-07-21	1	10174C71	1	Blue	Left	0	1	0.0943093
09:52:19	35539	2018-07-21	1	10172F75	1	Blue	Left	0	1	0.195839
09:52:27	35547	2018-07-21	1	1016DA9C	1	Blue	Left	2	8	0.151159
09:52:38	35558	2018-07-21	1	1016A405	1	Blue	Left	2	0	0.228305
09:53:09	35589	2018-07-21	1	1016A405	1	Blue	Left	2	1	0.228305
09:53:22	35602	2018-07-21	1	10174F5B	2	Blue	Right	0	1	0.0679514
09:54:50	35690	2018-07-21	1	1016D4DB	2	Blue	Right	2	1	0.151566
09:55:06	35706	2018-07-21	1	1016D4DB	2	Purple	Left	2	2	0.151566
09:55:24	35724	2018-07-21	1	130206F2	2	Purple	Left	0	0	0.143553
09:55:41	35741	2018-07-21	1	194818C8	2	Blue	Right	1	0	0.11319
09:56:07	35767	2018-07-21	1	1815A047	1	Blue	Left	2	0	0.12171
09:57:16	35836	2018-07-21	1	194818C8	2	Blue	Right	1	1	0.119031
09:57:23	35843	2018-07-21	1	1302064A	2	Blue	Right	1	1	0.0762126
09:58:29	35909	2018-07-21	1	10174F5B	2	Blue	Right	0	2	0.114789
09:58:45	35925	2018-07-21	1	1815A047	1	Purple	Right	2	1	0.163541
09:58:54	35934	2018-07-21	1	10172636	2	Blue	Right	0	3	0.22974
09:59:08	35948	2018-07-21	1	10174C1D	1	Purple	Right	1	0	0.266629
09:59:22	35962	2018-07-21	1	1016F407	1	Blue	Left	0	0	0.173968
09:59:54	35994	2018-07-21	1	10172636	2	Blue	Right	0	4	0.22974
10:01:03	36063	2018-07-21	1	10172636	2	Blue	Right	0	5	0.22974
10:01:25	36085	2018-07-21	1	103F690C	2	Blue	Right	0	0	0.320512
10:02:08	36128	2018-07-21	1	10172636	2	Blue	Right	0	6	0.22974
10:04:25	36265	2018-07-21	1	1016F88B	1	Blue	Left	4	13	0.232967
10:04:25	36265	2018-07-21	1	1016FD1F	1	Purple	Right	1	0	0.223763
10:04:30	36270	2018-07-21	1	1016F88B	1	Blue	Left	4	14	0.232967
10:04:32	36272	2018-07-21	1	1016F88B	1	Blue	Left	4	15	0.232967
10:04:34	36274	2018-07-21	1	1016F88B	1	Blue	Left	4	16	0.232967
10:04:38	36278	2018-07-21	1	1016F88B	1	Blue	Left	4	17	0.232967
10:04:44	36284	2018-07-21	1	1016F88B	1	Blue	Left	4	18	0.232967
10:04:47	36287	2018-07-21	1	1016F88B	1	Blue	Left	4	19	0.232967
10:04:53	36293	2018-07-21	1	1016F88B	1	Purple	Right	4	20	0.232967
10:07:26	36446	2018-07-21	1	1016FBFD	1	Blue	Left	0	0	0.259883
10:07:45	36465	2018-07-21	1	1016FBFD	1	Blue	Left	0	1	0.259883
10:07:49	36469	2018-07-21	1	1016FBFD	1	Blue	Left	0	2	0.259883
10:08:28	36508	2018-07-21	1	10174C71	1	Blue	Left	0	2	0.169483
10:08:32	36512	2018-07-21	1	10174C71	1	Blue	Left	0	3	0.169483
10:13:50	36830	2018-07-21	1	1016FF08	2	Blue	Right	0	0	0.217677
10:14:13	36853	2018-07-21	1	194836A0	3	Blue	Left	0	0	0.00279307
10:14:21	36861	2018-07-21	1	194836A0	3	Purple	Right	0	1	0.00279307
10:14:37	36877	2018-07-21	1	10172A7D	3	Blue	Left	0	0	0.117853
10:15:19	36919	2018-07-21	1	194818C8	2	Purple	Left	1	2	0.126065
10:15:43	36943	2018-07-21	1	1016FF08	2	Purple	Left	0	1	0.218928
10:16:05	36965	2018-07-21	1	1.0174e+17	3	Blue	Left	0	0	0.0818894
10:16:34	36994	2018-07-21	1	10172A7D	3	Blue	Left	0	1	0.117853
10:16:37	36997	2018-07-21	1	1.0174e+17	3	Purple	Right	0	1	0.0818894
10:16:57	37017	2018-07-21	1	10172A7D	3	Purple	Right	0	2	0.117853
10:19:27	37167	2018-07-21	1	10175062	3	Purple	Right	0	0	0.0739989
10:19:36	37176	2018-07-21	1	194836A0	3	Blue	Left	1	1	0.00279307
10:20:19	37219	2018-07-21	1	1.0174e+17	3	Blue	Left	1	1	0.128024
10:20:55	37255	2018-07-21	1	1.0174e+17	3	Blue	Left	1	2	0.128024
10:21:17	37277	2018-07-21	1	1.0174e+17	3	Purple	Right	1	3	0.128024
10:24:21	37461	2018-07-21	1	1016EF0A	3	Purple	Right	0	0	0.113981
10:24:37	37477	2018-07-21	1	1016ED44	3	Blue	Left	0	0	0.22823
10:24:44	37484	2018-07-21	1	1016E2E0	3	Purple	Right	0	0	0.248917
10:25:12	37512	2018-07-21	1	194836A0	3	Blue	Left	1	2	0.00279307
10:25:21	37521	2018-07-21	1	1948228D	3	Blue	Left	0	0	0.550314
10:27:34	37654	2018-07-21	1	10175062	3	Purple	Right	1	0	0.319901
10:29:26	37766	2018-07-21	1	10175062	3	Purple	Right	2	0	0.319901
10:31:11	37871	2018-07-21	1	1016D257	2	Blue	Right	0	0	0.192959
10:31:47	37907	2018-07-21	1	1.016e+117	1	Purple	Right	4	0	0.247843
10:32:06	37926	2018-07-21	1	1016F88B	1	Blue	Left	5	20	0.233693
10:32:22	37942	2018-07-21	1	1016D257	2	Purple	Left	0	1	0.192959
10:33:04	37984	2018-07-21	1	101703CE	1	Purple	Right	0	0	0.159478
10:33:52	38032	2018-07-21	1	1016ED44	3	Blue	Left	0	1	0.349222
10:34:05	38045	2018-07-21	1	10172A7D	3	Purple	Right	1	2	0.234226
10:34:57	38097	2018-07-21	1	101703CE	1	Blue	Left	1	0	0.159478
10:35:24	38124	2018-07-21	1	10172F75	1	Blue	Left	0	2	0.313407
10:36:02	38162	2018-07-21	1	10172A7D	3	Purple	Right	2	2	0.234226
10:36:22	38182	2018-07-21	1	10172F75	1	Blue	Left	0	3	0.313407
10:36:32	38192	2018-07-21	1	101702BA	3	Blue	Left	0	0	0.295938
10:36:32	38192	2018-07-21	1	1.016e+117	1	Purple	Right	5	0	0.247843
10:36:51	38211	2018-07-21	1	1016F88B	1	Blue	Left	5	21	0.233693
10:37:10	38230	2018-07-21	1	130206F2	2	Purple	Left	1	0	0.332942
10:37:13	38233	2018-07-21	1	10172F75	1	Blue	Left	0	4	0.313407
10:39:25	38365	2018-07-21	1	1016D4DB	1	Blue	Left	3	2	0.290097
10:39:40	38380	2018-07-21	1	1016D4DB	1	Blue	Left	3	3	0.290097
10:39:54	38394	2018-07-21	1	1016D4DB	1	Purple	Right	3	4	0.290097
10:40:16	38416	2018-07-21	1	101719F3	1	Blue	Left	1	5	0.290504
10:40:28	38428	2018-07-21	1	101715AE	1	Blue	Left	0	0	0.26561
10:40:49	38449	2018-07-21	1	101719F3	1	Purple	Right	1	6	0.290504
10:41:06	38466	2018-07-21	1	101719F3	1	Purple	Right	2	6	0.290504
10:41:22	38482	2018-07-21	1	101719F3	1	Purple	Right	3	6	0.290504
10:41:34	38494	2018-07-21	1	10174C71	1	Purple	Right	0	4	0.169483
10:41:47	38507	2018-07-21	1	1016FD1F	1	Blue	Left	2	0	0.239276
10:41:56	38516	2018-07-21	1	1016FBFD	1	Blue	Left	0	3	0.259883
10:42:07	38527	2018-07-21	1	1016A405	1	Blue	Left	2	2	0.308089
10:42:10	38530	2018-07-21	1	1016D257	1	Blue	Left	1	1	0.192959
10:42:10	38530	2018-07-21	1	1016A405	1	Purple	Right	2	3	0.308089
10:42:17	38537	2018-07-21	1	1016D257	1	Blue	Left	1	2	0.192959
10:42:36	38556	2018-07-21	1	1016DA9C	1	Purple	Right	2	9	0.259622
10:42:38	38558	2018-07-21	1	1016FCBD	1	Blue	Left	0	0	0.302014
10:42:59	38579	2018-07-21	1	1016FD1F	1	Purple	Right	2	1	0.239276
10:43:12	38592	2018-07-21	1	10172636	1	Purple	Right	0	7	0.232004
10:43:24	38604	2018-07-21	1	1016FF08	1	Blue	Left	1	1	0.22224
10:43:33	38613	2018-07-21	1	1016FBFD	1	Blue	Left	0	4	0.259883
10:43:41	38621	2018-07-21	1	1016FBFD	1	Blue	Left	0	5	0.259883
10:43:50	38630	2018-07-21	1	1016FBFD	1	Blue	Left	0	6	0.259883
10:43:58	38638	2018-07-21	1	1016A405	1	Blue	Left	3	3	0.308089
10:44:03	38643	2018-07-21	1	1016F407	1	Purple	Right	0	1	0.173968
10:44:10	38650	2018-07-21	1	1016F407	1	Purple	Right	1	1	0.173968
10:44:13	38653	2018-07-21	1	1016B749	1	Purple	Right	1	1	0.215296
10:44:16	38656	2018-07-21	1	1016A405	1	Blue	Left	3	4	0.308089
10:44:19	38659	2018-07-21	1	1016FBFD	1	Purple	Right	0	7	0.259883
10:44:26	38666	2018-07-21	1	198E63D6	1	Blue	Left	0	0	0.389865
10:44:28	38668	2018-07-21	1	198E63D6	1	Blue	Left	0	1	0.389865
10:45:04	38704	2018-07-21	1	1016FF08	1	Purple	Right	1	2	0.268273
10:45:11	38711	2018-07-21	1	10172636	1	Purple	Right	1	7	0.318083
10:45:24	38724	2018-07-21	1	10172636	1	Purple	Right	2	7	0.318083
10:46:56	38816	2018-07-21	1	1016B749	1	Purple	Right	2	1	0.254591
10:47:05	38825	2018-07-21	1	10174C1D	1	Blue	Left	2	0	0.349457
10:47:09	38829	2018-07-21	1	10172636	1	Purple	Right	3	7	0.318083
10:47:31	38851	2018-07-21	1	10172F75	1	Blue	Left	0	5	0.327584
10:47:31	38851	2018-07-21	1	10172636	1	Purple	Right	4	7	0.318083
10:47:37	38857	2018-07-21	1	10172636	1	Purple	Right	5	7	0.318083
10:47:46	38866	2018-07-21	1	10172636	1	Purple	Right	6	7	0.318083
10:48:08	38888	2018-07-21	1	10174C1D	1	Blue	Left	2	1	0.349457
10:48:09	38889	2018-07-21	1	1016F88B	1	Purple	Right	5	22	0.262486
10:48:17	38897	2018-07-21	1	10172F75	1	Purple	Right	0	6	0.327584
10:48:19	38899	2018-07-21	1	1016FBFD	1	Blue	Left	1	7	0.27864
10:48:31	38911	2018-07-21	1	1016B749	1	Purple	Right	3	1	0.254591
10:48:34	38914	2018-07-21	1	1016FBFD	1	Blue	Left	1	8	0.27864
10:48:45	38925	2018-07-21	1	1016FBFD	1	Blue	Left	1	9	0.27864
10:48:45	38925	2018-07-21	1	10174C1D	1	Purple	Right	2	2	0.349457
10:48:50	38930	2018-07-21	1	1016FBFD	1	Blue	Left	1	10	0.27864
10:48:54	38934	2018-07-21	1	103F665D	1	Purple	Right	0	4	0.27438
10:48:55	38935	2018-07-21	1	1016FBFD	1	Blue	Left	1	11	0.27864
10:49:00	38940	2018-07-21	1	1016FBFD	1	Purple	Right	1	12	0.27864
10:49:22	38962	2018-07-21	1	1016FBFD	1	Purple	Right	2	12	0.27864
10:49:27	38967	2018-07-21	1	10172F75	1	Purple	Right	1	6	0.327584
10:49:55	38995	2018-07-21	1	10172636	1	Purple	Right	7	7	0.318083
10:50:08	39008	2018-07-21	1	10172636	1	Purple	Right	8	7	0.318083
10:50:13	39013	2018-07-21	1	103F690C	1	Purple	Right	0	1	0.452522
10:50:22	39022	2018-07-21	1	1016C09F	1	Blue	Left	0	0	0.311091
10:50:29	39029	2018-07-21	1	1016B749	1	Purple	Right	4	1	0.254591
10:50:31	39031	2018-07-21	1	101706AB	1	Blue	Left	0	0	0.251627
10:50:40	39040	2018-07-21	1	1016DA9C	1	Blue	Left	3	9	0.274756
10:50:44	39044	2018-07-21	1	1016DA9C	1	Blue	Left	3	10	0.274756
10:50:56	39056	2018-07-21	1	10172636	1	Purple	Right	9	7	0.318083
10:51:05	39065	2018-07-21	1	101706AB	1	Purple	Right	0	1	0.251627
10:51:13	39073	2018-07-21	1	1016DA9C	1	Blue	Left	3	11	0.274756
10:51:17	39077	2018-07-21	1	1016DA9C	1	Blue	Left	3	12	0.274756
10:51:29	39089	2018-07-21	1	1016C09F	1	Purple	Right	0	1	0.311091
10:51:34	39094	2018-07-21	1	10174F5B	1	Blue	Left	0	3	0.127836
10:51:38	39098	2018-07-21	1	1016C2DE	1	Blue	Left	0	0	0.265781
10:51:41	39101	2018-07-21	1	1016C2DE	1	Blue	Left	0	1	0.265781
10:51:43	39103	2018-07-21	1	1016C2DE	1	Blue	Left	0	2	0.265781
10:51:48	39108	2018-07-21	1	1016C2DE	1	Blue	Left	0	3	0.265781
10:51:51	39111	2018-07-21	1	1016DA9C	1	Blue	Left	3	13	0.306335
10:51:53	39113	2018-07-21	1	1016C2DE	1	Purple	Right	0	4	0.265781
10:52:05	39125	2018-07-21	1	1016DA9C	1	Blue	Left	3	14	0.306335
10:52:06	39126	2018-07-21	1	1016C2DE	1	Purple	Right	1	4	0.265781
10:52:15	39135	2018-07-21	1	1016C50E	1	Blue	Left	3	4	0.352382
10:52:16	39136	2018-07-21	1	1016FBFD	1	Purple	Right	3	12	0.304398
10:52:21	39141	2018-07-21	1	10172F75	1	Blue	Left	2	6	0.362423
10:52:22	39142	2018-07-21	1	1016C50E	1	Blue	Left	3	5	0.352382
10:52:26	39146	2018-07-21	1	10172F75	1	Blue	Left	2	7	0.362423
10:52:36	39156	2018-07-21	1	1016DA9C	1	Purple	Right	3	15	0.306335
10:52:45	39165	2018-07-21	1	1016C50E	1	Blue	Left	3	6	0.352382
10:52:48	39168	2018-07-21	1	1016C50E	1	Blue	Left	3	7	0.352382
[truncated: 5,729 more rows]

## Sheet: Figure S3
Day	Experiment	Visits_analysed	Birds_with_tag	Birds_without_tag	Tag_coverage	Date
[truncated: 32 more rows]

[truncated: 2 more sheets: Figure S4, Figure S5]
